# Supplementary material for: Crystal structures of the synthetic inter­mediate 3-[(6-chloro-7H-purin-7-yl)meth­yl]cyclo­butan-1-one, and of two oxetanocin derivatives: 3-[(6-chloro-8,9-di­hydro-7H-purin-7-yl)meth­yl]cyclo­butan-1-ol and 3-[(6-chloro-9H-purin-9-yl)meth­yl]cyclo­butan-1-ol
Source: Acta Crystallogr E Crystallogr Commun. 2019 May 3;75(Pt 6):732–7. doi: 10.1107/S2056989019004432 (PMC6658957; doi:10.1107/S2056989019004432)
Supplement: Supplementary file 1 [file e-75-00732-sup1.cif]

##############################################################################
#                                                                            #
# This CIF contains the data in a paper accepted for publication in          #
# Acta Crystallographica Section E. It conforms to the requirements of       #
# Notes for Authors for Acta Crystallographica Section E, and has been       #
# peer reviewed under the auspices of the IUCr Commission on Journals.       #
#                                                                            #
# Full details of the Crystallographic Information File format               #
# are given in the paper "The Crystallographic Information File (CIF):       #
# a New Standard Archive File for Crystallography" by S. R. Hall, F. H.      #
# Allen and I. D. Brown [Acta Cryst. (1991), A47, 655-685].                  #
#                                                                            #
# The current version of the core CIF dictionary is obtainable from          #
# ftp://ftp.iucr.org/pub/cif_core.dic.                                       #
#                                                                            #
# Software is freely available for graphical display of the structure(s)     #
# in this CIF. For information consult the CIF software page                 #
# http://www.iucr.org/resources/cif/software.                                #
#                                                                            #
# This file may be used for bona fide research purposes within the           #
# scientific community so long as proper attribution is given to the journal # 
# article from which it was obtained.                                        #
#                                                                            #
##############################################################################
data_global
_audit_creation_method
;
Olex2 1.2
(compiled Apr 18 2018 14:17:51 for OlexSys, GUI svn.r5488)
;
_journal_date_recd_electronic     2018-09-10
_journal_date_accepted     2019-04-01
_journal_name_full     'Acta Crystallographica, Section E'
_journal_year     2019
_journal_volume     75
_journal_issue      6
_journal_page_first     732
_journal_page_last     737
_journal_paper_category     GO
_journal_paper_doi     10.1107/S2056989019004432
_journal_coeditor_code     ZP2033
_publ_contact_author_name     'Gerald F. Audette'
_publ_contact_author_address
;
Department of Chemistry
York University
4700 Keele St.
Toronto, ON, M3J 1P3
Canada
;
_publ_contact_author_email     'audette@yorku.ca'
_publ_contact_author_fax     ?
_publ_contact_author_phone     '(416) 736-2100 x33318'
_publ_section_title
;
Crystal structures of the synthetic intermediate
3-[(6-chloro-7<i>H</i>-purin-7-yl)methyl]cyclobutan-1-one, and of two
oxetanocin derivatives:
3-[(6-chloro-8,9-dihydro-7<i>H</i>-purin-7-yl)methyl]cyclobutan-1-ol and
3-[(6-chloro-9<i>H</i>-purin-9-yl)methyl]cyclobutan-1-ol
;
loop_
    _publ_author_name
    _publ_author_footnote
    _publ_author_address
    'Yaseen, Ayat'
;
Contributed equally to this work.
;
;
Department of Chemistry
York University
4700 Keele St.
Toronto, ON, M3J 1P3
Canada
;
    'Hassan, Muhammad Murtaza'
;
Contributed equally to this work.
;
;
Department of Chemistry
York University
4700 Keele St.
Toronto, ON, M3J 1P3
Canada
;
    'Lee-Ruff, Edward' .
;
Department of Chemistry
York University
4700 Keele St.
Toronto, ON, M3J 1P3
Canada
;
    'Audette, Gerald F.' .
;
Department of Chemistry
York University
4700 Keele St.
Toronto, ON, M3J 1P3
Canada
;
_publ_section_synopsis
;
Two oxetanocin A derivatives have been synthesized stereospecifically. The
crystal structures of both derivatives and a synthetic intermediate are
reported on herein.
;
data_I
_audit_creation_method     'SHELXL-2018/3'
_chemical_name_systematic
;
3-[(6-Chloro-7<i>H</i>-purin-7-yl)methyl]cyclobutan-1-one
;
_chemical_formula_moiety     'C10 H9 Cl N4 O'
_chemical_formula_sum     'C10 H9 Cl N4 O'
_chemical_formula_iupac     'C10 H9 Cl N4 O'
_chemical_formula_weight     236.66
_chemical_melting_point     ?
_space_group_crystal_system     monoclinic
_space_group_name_H-M_alt     'P 21/c'
_space_group_name_Hall     '-P 2ybc'
loop_
    _space_group_symop_operation_xyz
    'x, y, z'
    '-x, y+1/2, -z+1/2'
    '-x, -y, -z'
    'x, -y-1/2, z-1/2'
_cell_length_a     11.9736(5)
_cell_length_b     6.8854(4)
_cell_length_c     12.2746(5)
_cell_angle_alpha     90
_cell_angle_beta     92.938(4)
_cell_angle_gamma     90
_cell_volume     1010.63(8)
_cell_formula_units_Z     4
_cell_measurement_reflns_used     9903
_cell_measurement_theta_min     3.32
_cell_measurement_theta_max     32.56
_cell_measurement_temperature     110
_exptl_crystal_description     plate
_exptl_crystal_colour     pale_yellow
_exptl_crystal_size_max     0.434
_exptl_crystal_size_mid     0.212
_exptl_crystal_size_min     0.035
_exptl_crystal_density_diffrn     1.555
_exptl_crystal_density_meas     ?
_exptl_crystal_density_method     ?
_exptl_crystal_F_000     488
_exptl_absorpt_coefficient_mu     0.360
_exptl_absorpt_correction_type     multi-scan
_exptl_absorpt_process_details
;
(CrysAlisPro; Rigaku OD, 2018)
;
_exptl_absorpt_correction_T_min     0.661
_exptl_absorpt_correction_T_max     1.000
_diffrn_ambient_temperature     110(2)
_diffrn_source     'sealed X-ray tube'
_diffrn_radiation_type     MoK\a
_diffrn_radiation_wavelength     0.71073
_diffrn_radiation_monochromator     graphite
_diffrn_measurement_device_type     ?
_diffrn_measurement_device     'Bruker APEXII CCD'
_diffrn_measurement_method     '\w scans'
_diffrn_detector     'CCD area detector'
_diffrn_detector_area_resol_mean     ?
_diffrn_reflns_number     35539
_diffrn_reflns_av_R_equivalents     0.0458
_diffrn_reflns_av_unetI/netI     0.0164
_diffrn_reflns_theta_min     3.324
_diffrn_reflns_theta_max     28.281
_diffrn_reflns_theta_full     25.242
_diffrn_measured_fraction_theta_max     1.000
_diffrn_measured_fraction_theta_full     0.999
_diffrn_reflns_limit_h_min     -15
_diffrn_reflns_limit_h_max     15
_diffrn_reflns_limit_k_min     -9
_diffrn_reflns_limit_k_max     9
_diffrn_reflns_limit_l_min     -16
_diffrn_reflns_limit_l_max     16
_diffrn_radiation_probe     x-ray
_refine_special_details     ?
_reflns_number_total     2508
_reflns_number_gt     2217
_reflns_threshold_expression     'I > 2\s(I)'
_refine_ls_structure_factor_coef     Fsqd
_refine_ls_matrix_type     full
_refine_ls_R_factor_all     0.0500
_refine_ls_R_factor_gt     0.0430
_refine_ls_wR_factor_gt     0.1066
_refine_ls_wR_factor_ref     0.1110
_refine_ls_goodness_of_fit_ref     1.070
_refine_ls_restrained_S_all     1.070
_refine_ls_number_reflns     2508
_refine_ls_number_parameters     145
_refine_ls_number_restraints     0
_refine_ls_hydrogen_treatment     constr
_refine_ls_weighting_scheme     calc
_refine_ls_weighting_details
              'w=1/[\s^2^(Fo^2^)+(0.0508P)^2^+0.9477P] where P=(Fo^2^+2Fc^2^)/3'
_atom_sites_solution_hydrogens     geom
_atom_sites_solution_primary     direct
_atom_sites_solution_secondary     difmap
_refine_ls_shift/su_max     0.000
_refine_ls_shift/su_mean     0.000
_refine_diff_density_max     0.598
_refine_diff_density_min     -0.278
_refine_ls_extinction_method     none
_refine_ls_extinction_coef     .
loop_
    _atom_type_symbol
    _atom_type_description
    _atom_type_scat_dispersion_real
    _atom_type_scat_dispersion_imag
    _atom_type_scat_source
    'C' 'C' 0.0033 0.0016
                         'International Tables Vol C Tables 4.2.6.8 and 6.1.1.4'
    'H' 'H' 0.0000 0.0000
                         'International Tables Vol C Tables 4.2.6.8 and 6.1.1.4'
    'N' 'N' 0.0061 0.0033
                         'International Tables Vol C Tables 4.2.6.8 and 6.1.1.4'
    'O' 'O' 0.0106 0.0060
                         'International Tables Vol C Tables 4.2.6.8 and 6.1.1.4'
    'Cl' 'Cl' 0.1484 0.1585
                         'International Tables Vol C Tables 4.2.6.8 and 6.1.1.4'
_computing_data_collection
;
CrysAlisPro (Rigaku OD, 2018)
;
_computing_cell_refinement
;
CrysAlisPro (Rigaku OD, 2018)
;
_computing_data_reduction
;
CrysAlisPro (Rigaku OD, 2018)
;
_computing_structure_solution
;
ShelXS (Sheldrick, 2008)
;
_computing_structure_refinement
;
ShelXL (Sheldrick, 2015)
;
_computing_molecular_graphics
;
PLATON (Spek, 2009) and Mercury (Macrae <i>et al.</i>,  2008)
;
_computing_publication_material
;
<i>OLEX2</i> (Dolomanov <i>et al.</i>,  2009), PLATON (Spek,
2009)
and publCIF (Westrip, 2010)
;
loop_
    _atom_site_type_symbol
    _atom_site_label
    _atom_site_fract_x
    _atom_site_fract_y
    _atom_site_fract_z
    _atom_site_U_iso_or_equiv
    _atom_site_adp_type
    _atom_site_calc_flag
    _atom_site_occupancy
    _atom_site_disorder_assembly
    _atom_site_disorder_group
    Cl Cl1 0.70136(4) 0.21385(7) 0.52904(4) 0.02685(14) Uani d 1 . .
    N N1 0.81306(13) 0.2530(2) 0.35301(12) 0.0230(3) Uani d 1 . .
    N N3 0.93051(12) 0.5196(2) 0.30500(11) 0.0219(3) Uani d 1 . .
    N N7 0.84068(11) 0.6388(2) 0.56456(11) 0.0183(3) Uani d 1 . .
    N N9 0.95030(12) 0.7744(2) 0.44062(12) 0.0216(3) Uani d 1 . .
    O O1' 0.43878(13) 0.6449(3) 0.76126(16) 0.0503(5) Uani d 1 . .
    C C2' 0.53242(16) 0.6753(3) 0.73657(17) 0.0303(4) Uani d 1 . .
    C C3' 0.64220(16) 0.7042(3) 0.80129(15) 0.0297(4) Uani d 1 . .
    H H3'A 0.670598 0.585740 0.839075 0.036 Uiso calc 1 . .
    H H3'B 0.642461 0.816481 0.851695 0.036 Uiso calc 1 . .
    C C4' 0.69801(14) 0.7464(3) 0.69174(14) 0.0215(4) Uani d 1 . .
    H H4' 0.720328 0.885805 0.685533 0.026 Uiso calc 1 . .
    C C5' 0.58520(15) 0.7032(3) 0.62724(16) 0.0297(4) Uani d 1 . .
    H H5'A 0.554763 0.814870 0.584483 0.036 Uiso calc 1 . .
    H H5'B 0.586295 0.584132 0.582080 0.036 Uiso calc 1 . .
    C C6' 0.79428(14) 0.6106(3) 0.67259(12) 0.0198(3) Uani d 1 . .
    H H6'A 0.854160 0.632156 0.729957 0.024 Uiso calc 1 . .
    H H6'B 0.768262 0.474799 0.678746 0.024 Uiso calc 1 . .
    C C2 0.88240(14) 0.3491(3) 0.28787(13) 0.0230(4) Uani d 1 . .
    H H2 0.898377 0.285913 0.221649 0.028 Uiso calc 1 . .
    C C4 0.90857(13) 0.6006(3) 0.40103(13) 0.0183(3) Uani d 1 . .
    C C5 0.83895(13) 0.5123(2) 0.47653(12) 0.0176(3) Uani d 1 . .
    C C6 0.79181(14) 0.3358(3) 0.44645(13) 0.0198(3) Uani d 1 . .
    C C8 0.90917(14) 0.7900(3) 0.53629(14) 0.0205(3) Uani d 1 . .
    H H8 0.925073 0.897356 0.583167 0.025 Uiso calc 1 . .
loop_
    _atom_site_aniso_label
    _atom_site_aniso_U_11
    _atom_site_aniso_U_22
    _atom_site_aniso_U_33
    _atom_site_aniso_U_12
    _atom_site_aniso_U_13
    _atom_site_aniso_U_23
    Cl1 0.0305(2) 0.0264(2) 0.0241(2) -0.00833(17) 0.00535(16) 0.00170(17)
    N1 0.0231(7) 0.0246(8) 0.0213(7) 0.0002(6) 0.0002(6) -0.0029(6)
    N3 0.0215(7) 0.0272(8) 0.0173(7) 0.0026(6) 0.0046(5) 0.0014(6)
    N7 0.0202(7) 0.0202(7) 0.0146(6) 0.0007(5) 0.0030(5) 0.0009(5)
    N9 0.0213(7) 0.0210(7) 0.0229(7) -0.0006(6) 0.0036(5) 0.0027(6)
    O1' 0.0302(8) 0.0585(12) 0.0639(11) -0.0075(8) 0.0186(8) 0.0010(9)
    C2' 0.0257(9) 0.0282(10) 0.0377(10) 0.0011(7) 0.0102(8) -0.0006(8)
    C3' 0.0284(9) 0.0409(12) 0.0207(8) 0.0025(8) 0.0091(7) 0.0002(8)
    C4' 0.0198(8) 0.0263(9) 0.0187(8) 0.0019(6) 0.0046(6) 0.0022(6)
    C5' 0.0215(8) 0.0425(12) 0.0251(9) 0.0037(8) 0.0000(7) -0.0010(8)
    C6' 0.0228(8) 0.0253(9) 0.0116(7) 0.0016(7) 0.0033(6) 0.0011(6)
    C2 0.0229(8) 0.0301(9) 0.0162(7) 0.0041(7) 0.0021(6) -0.0038(7)
    C4 0.0177(7) 0.0204(8) 0.0168(7) 0.0022(6) 0.0003(6) 0.0037(6)
    C5 0.0179(7) 0.0213(8) 0.0135(7) 0.0035(6) 0.0004(6) 0.0011(6)
    C6 0.0195(7) 0.0223(8) 0.0175(7) 0.0007(6) 0.0015(6) 0.0039(6)
    C8 0.0205(7) 0.0176(8) 0.0232(8) 0.0009(6) -0.0014(6) -0.0022(6)
_geom_special_details
;
 All esds (except the esd in the dihedral angle between two l.s. planes)
 are estimated using the full covariance matrix.  The cell esds are taken
 into account individually in the estimation of esds in distances, angles
 and torsion angles; correlations between esds in cell parameters are only
 used when they are defined by crystal symmetry.  An approximate (isotropic)
 treatment of cell esds is used for estimating esds involving l.s. planes.
;
loop_
    _geom_bond_atom_site_label_1
    _geom_bond_atom_site_label_2
    _geom_bond_site_symmetry_2
    _geom_bond_distance
    _geom_bond_publ_flag
    Cl1 C6 . 1.7372(17) ?
    N1 C6 . 1.317(2) ?
    N1 C2 . 1.354(2) ?
    N3 C2 . 1.320(2) ?
    N3 C4 . 1.342(2) ?
    N7 C8 . 1.381(2) ?
    N7 C5 . 1.387(2) ?
    N7 C6' . 1.4765(19) ?
    N9 C8 . 1.301(2) ?
    N9 C4 . 1.376(2) ?
    O1' C2' . 1.195(2) ?
    C2' C3' . 1.514(3) ?
    C2' C5' . 1.524(3) ?
    C3' C4' . 1.559(2) ?
    C3' H3'A . 0.9900 ?
    C3' H3'B . 0.9900 ?
    C4' C6' . 1.512(2) ?
    C4' C5' . 1.559(2) ?
    C4' H4' . 1.0000 ?
    C5' H5'A . 0.9900 ?
    C5' H5'B . 0.9900 ?
    C6' H6'A . 0.9900 ?
    C6' H6'B . 0.9900 ?
    C2 H2 . 0.9500 ?
    C4 C5 . 1.415(2) ?
    C5 C6 . 1.382(2) ?
    C8 H8 . 0.9500 ?
loop_
    _geom_angle_atom_site_label_1
    _geom_angle_atom_site_label_2
    _geom_angle_atom_site_label_3
    _geom_angle_site_symmetry_1
    _geom_angle_site_symmetry_3
    _geom_angle
    _geom_angle_publ_flag
    C6 N1 C2 . . 117.04(16) ?
    C2 N3 C4 . . 113.96(15) ?
    C8 N7 C5 . . 105.24(13) ?
    C8 N7 C6' . . 125.49(14) ?
    C5 N7 C6' . . 128.74(15) ?
    C8 N9 C4 . . 104.09(14) ?
    O1' C2' C3' . . 133.7(2) ?
    O1' C2' C5' . . 133.0(2) ?
    C3' C2' C5' . . 93.29(14) ?
    C2' C3' C4' . . 88.33(14) ?
    C2' C3' H3'A . . 113.9 ?
    C4' C3' H3'A . . 113.9 ?
    C2' C3' H3'B . . 113.9 ?
    C4' C3' H3'B . . 113.9 ?
    H3'A C3' H3'B . . 111.1 ?
    C6' C4' C5' . . 116.77(16) ?
    C6' C4' C3' . . 112.49(15) ?
    C5' C4' C3' . . 90.22(14) ?
    C6' C4' H4' . . 111.9 ?
    C5' C4' H4' . . 111.9 ?
    C3' C4' H4' . . 111.9 ?
    C2' C5' C4' . . 87.96(14) ?
    C2' C5' H5'A . . 114.0 ?
    C4' C5' H5'A . . 114.0 ?
    C2' C5' H5'B . . 114.0 ?
    C4' C5' H5'B . . 114.0 ?
    H5'A C5' H5'B . . 111.2 ?
    N7 C6' C4' . . 112.54(14) ?
    N7 C6' H6'A . . 109.1 ?
    C4' C6' H6'A . . 109.1 ?
    N7 C6' H6'B . . 109.1 ?
    C4' C6' H6'B . . 109.1 ?
    H6'A C6' H6'B . . 107.8 ?
    N3 C2 N1 . . 128.03(16) ?
    N3 C2 H2 . . 116.0 ?
    N1 C2 H2 . . 116.0 ?
    N3 C4 N9 . . 126.01(15) ?
    N3 C4 C5 . . 123.02(16) ?
    N9 C4 C5 . . 110.96(14) ?
    C6 C5 N7 . . 138.56(15) ?
    C6 C5 C4 . . 116.68(15) ?
    N7 C5 C4 . . 104.75(14) ?
    N1 C6 C5 . . 121.22(16) ?
    N1 C6 Cl1 . . 116.95(14) ?
    C5 C6 Cl1 . . 121.83(13) ?
    N9 C8 N7 . . 114.95(15) ?
    N9 C8 H8 . . 122.5 ?
    N7 C8 H8 . . 122.5 ?
loop_
    _geom_torsion_atom_site_label_1
    _geom_torsion_atom_site_label_2
    _geom_torsion_atom_site_label_3
    _geom_torsion_atom_site_label_4
    _geom_torsion_site_symmetry_1
    _geom_torsion_site_symmetry_2
    _geom_torsion_site_symmetry_3
    _geom_torsion_site_symmetry_4
    _geom_torsion
    _geom_torsion_publ_flag
    O1' C2' C3' C4' . . . . -175.7(3) ?
    C5' C2' C3' C4' . . . . 3.32(16) ?
    C2' C3' C4' C6' . . . . -122.53(16) ?
    C2' C3' C4' C5' . . . . -3.24(16) ?
    O1' C2' C5' C4' . . . . 175.7(3) ?
    C3' C2' C5' C4' . . . . -3.32(16) ?
    C6' C4' C5' C2' . . . . 118.72(16) ?
    C3' C4' C5' C2' . . . . 3.22(15) ?
    C8 N7 C6' C4' . . . . 76.0(2) ?
    C5 N7 C6' C4' . . . . -113.61(19) ?
    C5' C4' C6' N7 . . . . 72.5(2) ?
    C3' C4' C6' N7 . . . . 174.86(15) ?
    C4 N3 C2 N1 . . . . 2.1(3) ?
    C6 N1 C2 N3 . . . . -1.5(3) ?
    C2 N3 C4 N9 . . . . 178.09(16) ?
    C2 N3 C4 C5 . . . . -0.8(2) ?
    C8 N9 C4 N3 . . . . -178.22(16) ?
    C8 N9 C4 C5 . . . . 0.74(18) ?
    C8 N7 C5 C6 . . . . 179.2(2) ?
    C6' N7 C5 C6 . . . . 7.2(3) ?
    C8 N7 C5 C4 . . . . 0.10(17) ?
    C6' N7 C5 C4 . . . . -171.83(15) ?
    N3 C4 C5 C6 . . . . -0.8(2) ?
    N9 C4 C5 C6 . . . . -179.83(14) ?
    N3 C4 C5 N7 . . . . 178.47(15) ?
    N9 C4 C5 N7 . . . . -0.52(18) ?
    C2 N1 C6 C5 . . . . -0.4(2) ?
    C2 N1 C6 Cl1 . . . . 179.16(13) ?
    N7 C5 C6 N1 . . . . -177.58(18) ?
    C4 C5 C6 N1 . . . . 1.4(2) ?
    N7 C5 C6 Cl1 . . . . 2.9(3) ?
    C4 C5 C6 Cl1 . . . . -178.08(12) ?
    C4 N9 C8 N7 . . . . -0.70(19) ?
    C5 N7 C8 N9 . . . . 0.4(2) ?
    C6' N7 C8 N9 . . . . 172.66(15) ?
loop_
    _geom_hbond_atom_site_label_D
    _geom_hbond_atom_site_label_H
    _geom_hbond_atom_site_label_A
    _geom_hbond_site_symmetry_A
    _geom_hbond_distance_DH
    _geom_hbond_distance_HA
    _geom_hbond_distance_DA
    _geom_hbond_angle_DHA
    _geom_hbond_publ_flag
    C6' H6'B Cl1 . 0.99 2.66 3.407(2) 132 yes
    C4' H4' Cl1 1_565 1.00 2.97 3.7889(19) 140 no
    C6' H6'B N1 4_566 0.99 2.68 3.343(2) 124 no
_shelx_space_group_comment
;
The symmetry employed for this shelxl refinement is uniquely defined
by the following loop, which should always be used as a source of
symmetry information in preference to the above space-group names.
They are only intended as comments.
;
_shelx_estimated_absorpt_T_min     ?
_shelx_estimated_absorpt_T_max     ?
_shelx_hkl_file
;
   0   0  -1-6.48896 5.84917   9
   0   0  -1-9.32723 5.79160  12
   0   0   1-4.78135 4.75899   1
   0   0   1-5.58292 3.92207   9
   0   0  -1-5.02231 4.92545   1
   0   0  -1-3.20002 3.35506  10
   0   0   1-7.35560 6.02003  10
   0   0   1-1.82995 4.61151  11
   0   0   2 513.829 24.1869  10
   0   0   2 583.676 23.2818   1
   0   0  -2 613.721 23.9432   1
   0   0  -2 540.877 24.7083   9
   0   0  -2 512.587 24.9291  13
   0   0  -2 511.578 24.1170  12
   0   0   2 583.023 24.0996  13
   0   0   2 523.080 23.2093  11
   0   0   2 429.738 20.7726   9
   0   0  -3-2.55785 24.6059   9
   0   0   3 21.1597 25.1137  10
   0   0  -3 0.35618 22.7267   3
   0   0   3-34.8300 25.2055  11
   0   0  -3 14.9217 27.9521  12
   0   0   3-14.3272 23.3010   1
   0   0   3-5.11670 25.1564  13
   0   0   3-23.5832 24.3089   9
   0   0  -3 38.4176 21.6086   2
   0   0  -3 5.44663 24.2066   1
   0   0   3-13.5318 24.3871   4
   0   0  -3-8.84753 24.5054  11
   0   0   3-18.5088 24.6949   3
   0   0   3-7.31826 23.8965   3
   0   0  -3 11.2224 25.8884  13
   0   0   4 30115.2 185.746   4
   0   0  -4 30848.5 185.240  12
   0   0  -4 29802.7 181.937   1
   0   0   4 31986.0 175.595   3
   0   0  -4 31124.9 187.858   9
   0   0   4 30626.5 183.779  11
   0   0   4 29439.2 190.346  10
   0   0  -4 29993.4 178.982   2
   0   0  -4 31720.0 187.859  13
   0   0  -4 30822.3 176.698   3
   0   0  -4 30616.4 184.418  11
   0   0   4 31621.1 181.212   3
   0   0   4 30434.0 179.108  13
   0   0   4 30906.2 181.973   1
   0   0  -5-7.94858 29.9214  11
   0   0  -5-4.69452 33.8371  12
   0   0   5 5.70526 28.4883   1
   0   0   5-29.5485 28.5229   3
   0   0  -5-35.5239 31.7396   9
   0   0  -5-15.7447 28.7114   3
   0   0  -5 7.50853 31.0769  13
   0   0   5-28.4075 29.0905  13
   0   0   5 9.38759 30.3615  11
   0   0  -5-5.51219 29.5828   1
   0   0  -5 5.56595 28.0265   2
   0   0   5 12.4003 30.0246   4
   0   0   5 7.00653 29.4117   3
   0   0  -6 553.326 45.6657  13
   0   0   6 674.374 45.1771   3
   0   0  -6 678.104 43.9329   2
   0   0  -6 746.629 47.0300  11
   0   0  -6 617.736 48.4702  12
   0   0   6 647.789 46.9299  13
   0   0   6 614.559 47.1516   4
   0   0   6 602.707 46.2843  11
   0   0  -6 629.479 46.1538   3
   0   0   6 690.042 44.9469   1
   0   0  -6 646.279 46.4619   1
   0   0  -6 688.921 46.6443   9
   0   0   6 695.912 46.8481   3
   0   0  -7 34.9467 34.4211  11
   0   0  -7 20.7015 32.1151   2
   0   0   7-3.94120 35.2655  13
   0   0  -7 12.7400 31.6749   1
   0   0  -7 24.3525 36.5123  12
   0   0  -7 24.2913 36.1849  13
   0   0   7 1.37301 33.0163   1
   0   0   7 0.46134 33.6237  11
   0   0   7-31.1861 33.3404   4
   0   0  -7-41.4300 37.2594   9
   0   0  -7 51.9458 34.6237   3
   0   0  -7 8.35072 33.3508   1
   0   0   7-8.75869 34.7981   3
   0   0   7 2.05807 20.0664   8
   0   0   8 7176.66 127.127   1
   0   0   8 7157.22 86.8393   8
   0   0  -8 6987.48 127.226   3
   0   0   8 7402.59 131.576   3
   0   0  -8 7538.26 134.863  12
   0   0  -8 7311.88 129.057   2
   0   0   8 7443.44 130.854  11
   0   0   8 7595.73 137.074   4
   0   0  -8 7371.51 136.318   9
   0   0  -8 7535.67 136.468   1
   0   0  -8 7540.28 140.864  13
   0   0  -8 7519.27 137.561   1
   0   0   8 7201.83 129.969  13
   0   0  -8 8087.29 138.394  11
   0   0   9 12.2758 38.9724   1
   0   0   9 8.18058 41.1167   4
   0   0  -9-2.90769 40.0595   3
   0   0  -9 74.9437 40.9150   1
   0   0   9-34.5261 23.3330   8
   0   0   9 10.1090 41.5173   3
   0   0  -9 51.8717 46.3387  12
   0   0  -9 26.0704 39.4770   1
   0   0  -9 17.1358 45.1081  13
   0   0  -9 9.20134 35.1165   2
   0   0  -9 52.6003 44.4703   9
   0   0   9 82.4150 42.1680  11
   0   0   9 27.6152 43.9137  13
   0   0  -9-9.70654 41.3185  11
   0   0  10 1137.05 69.7334  11
   0   0 -10 1154.77 74.9182  12
   0   0  10 1372.87 78.2056   4
   0   0 -10 842.049 66.9640   1
   0   0 -10 1000.20 67.6065   1
   0   0 -10 913.604 68.1894   3
   0   0  10 1102.57 67.7699   1
   0   0  10 1099.68 42.7824   8
   0   0  10 1048.17 70.5935   3
   0   0 -10 943.264 69.6480   9
   0   0  10 1123.37 72.1737  13
   0   0 -10 1027.65 74.6346  13
   0   0  11-12.2907 53.9240  13
   0   0 -11-77.4516 55.8479   3
   0   0 -11 44.5527 44.8432   1
   0   0 -11 93.3274 56.3420  12
   0   0  11 31.1557 50.8440   3
   0   0  11 4.73398 24.0654   8
   0   0  11 10.6173 50.6499  11
   0   0  11 9.49008 49.7970   4
   0   0 -11 3.28375 52.6812  13
   0   0 -11 47.1857 52.1187   9
   0   0  12 3680.91 127.810   3
   0   0  12 4148.39 134.803   4
   0   0  12 3784.04 123.706  11
   0   0 -12 3933.00 129.053   3
   0   0 -12 3896.21 135.948  13
   0   0 -12 3771.70 127.817   9
   0   0  12 3942.08 129.622  13
   0   0 -13-22.7585 66.0623  13
   0   0 -13 38.8938 61.4294   9
   0   0  13 17.1257 57.9296  13
   0   0  13-64.2455 58.7350  11
   0   0  13 55.9443 60.6521   4
   0   0  13-16.5509 63.2858   3
   0   0 -13-9.16263 56.3315   3
   0   0  14 1520.39 104.563   3
   0   0 -14 1263.89 94.2994   3
   0   0  14 1375.06 98.4509  13
   0   0 -14 1602.36 104.341   9
   0   0 -14 1171.80 102.599  13
   0   0 -15-24.5449 70.0483  13
   0   0 -15 75.6250 68.4985   9
   0   0  15 45.8235 70.5827   3
   0   0 -15 39.1706 62.7854   3
   0   0  15 141.811 66.9219  13
   0   0 -16 202.488 69.9164   3
   0   0 -16 207.594 80.7906   9
   0   0  16 168.666 79.4961  13
   0   0 -16 156.635 77.5948  13
   0   0  16 243.926 78.5871   3
   0  -1   0-10.2607 10.3539   8
   0   1   0 17.6713 16.1925   5
   0   1   0 33.9029 16.0108   8
   0  -1   0 14.4411 10.7229   5
   0   1   1 24037.9 117.133   8
   0  -1  -1 24933.3 115.783   9
   0   1  -1 24111.2 110.071   8
   0   1   1 24912.9 119.964   5
   0  -1   2 15549.4 92.9998   1
   0  -1  -2 15799.3 80.2432   2
   0   1   2 15649.5 110.508   9
   0   1  -2 15014.1 90.6101  13
   0  -1   2 15411.0 90.4712   1
   0   1   2 15690.0 91.0682   4
   0  -1   2 15264.7 92.8514  12
   0  -1   2 15964.0 90.7020  11
   0   1   2 14961.5 98.5872   8
   0  -1  -2 15444.1 84.7688  11
   0  -1  -2 15433.7 89.1789  12
   0  -1  -2 14732.0 85.4546   1
   0   1   2 15276.3 80.5322   1
   0  -1   2 16094.2 86.0196   2
   0  -1   2 14974.8 84.1155  10
   0   1  -2 15705.1 90.4420  12
   0   1  -2 15772.6 84.1279  11
   0  -1  -2 15118.0 96.4808   8
   0  -1   2 15260.1 91.4202   9
   0   1   2 14784.5 85.4339  12
   0  -1   2 16298.2 88.0270   2
   0   1  -2 15688.8 88.0630   1
   0   1   2 15416.6 81.8577  13
   0   1   2 15461.4 77.1680  11
   0   1  -2 15598.8 85.9143   1
   0  -1  -2 15637.8 111.801   9
   0   1  -3 7493.99 79.1281   1
   0   1   3 7408.31 75.2989  13
   0   1   3 7188.69 74.5491   8
   0  -1   3 7759.43 80.1486   3
   0  -1  -3 7814.78 76.2059   2
   0   1  -3 7522.06 80.0729   9
   0   1  -3 7817.86 81.9484  13
   0   1   3 7505.55 80.9792   4
   0  -1  -3 7266.44 72.9373   8
   0  -1  -3 7764.79 83.0997  12
   0   1   3 7459.50 73.9016  11
   0   1   3 7039.68 78.2813  12
   0   1  -3 7796.86 80.2437   1
   0   1  -3 7622.10 81.4449  12
   0  -1   3 7534.19 77.9901   9
   0  -1   3 7811.17 79.0143   2
   0  -1   3 7663.98 82.2285  11
   0   1  -3 7834.24 78.6490  11
   0  -1   3 6926.40 74.7064  10
   0  -1  -3 7451.97 78.7779   1
   0  -1   3 7967.80 84.4676   1
   0  -1  -3 7815.34 92.9394   9
   0  -1   3 7314.49 80.2995   1
   0  -1   3 7369.76 79.1407  13
   0  -1  -3 7730.89 76.8334   3
   0   1   3 7709.55 74.8172   1
   0  -1  -3 7491.53 77.5752  11
   0   1   4 11775.2 109.754  13
   0  -1   4 12250.7 115.110  13
   0   1   4 12174.5 109.014   1
   0  -1  -4 11927.0 114.413   1
   0   1   4 12447.7 120.031   4
   0  -1   4 11318.0 112.460   1
   0  -1  -4 11848.1 96.4423   8
   0  -1  -4 12700.0 113.741   2
   0   1  -4 12015.3 115.573   1
   0  -1   4 11522.8 110.580  10
   0   1   4 12988.4 107.754   3
   0  -1   4 12099.2 118.660   1
   0   1   4 11655.8 99.5648   8
   0  -1  -4 12352.5 117.851  13
   0  -1   4 12838.6 116.865   3
   0   1   4 12094.3 110.665  11
   0  -1  -4 11828.2 112.088   3
   0  -1  -4 11995.6 116.385  12
   0   1   4 11162.7 114.135  12
   0   1  -4 11912.5 111.222  11
   0  -1   4 12722.7 122.012  11
   0   1  -4 12787.8 118.312   1
   0  -1  -4 11990.8 113.620  11
   0  -1   4 12332.4 115.033   2
   0  -1  -4 12158.0 128.792   9
   0   1  -4 12366.6 117.890  12
   0   1  -4 12304.7 116.250   9
   0   1  -4 12167.5 107.033   3
   0   1  -4 12522.3 120.089  13
   0  -1  -5 853.789 46.0782  11
   0   1   5 869.439 41.8816   3
   0  -1   5 766.568 42.1842  13
   0   1   5 820.409 44.8252   4
   0   1  -5 664.567 39.1180   3
   0   1  -5 702.737 43.8585  13
   0  -1  -5 840.577 46.0125  12
   0  -1   5 875.311 45.8324   3
   0   1   5 921.197 42.5561   1
   0   1   5 847.367 43.7006  13
   0  -1  -5 787.868 45.7803  13
   0   1   5 742.892 34.3893   8
   0  -1  -5 776.691 44.4702   1
   0  -1   5 685.448 41.0678   1
   0   1  -5 884.279 47.3387  12
   0   1  -5 814.827 44.8914   9
   0   1  -5 898.409 45.6936   1
   0  -1  -5 941.183 46.6335   1
   0  -1  -5 766.234 47.9902   9
   0   1   5 729.577 41.3380  11
   0   1   5 797.167 45.3254  12
   0  -1   5 759.452 43.0285   4
   0  -1   5 807.216 43.0202  10
   0  -1  -5 761.886 43.0411   3
   0  -1   5 889.178 45.7237  11
   0  -1  -5 956.407 44.1214   2
   0   1  -5 984.491 49.1183   1
   0  -1   5 729.547 41.4658   2
   0   1   6 4119.30 68.9061   8
   0   1   6 4000.22 87.3578  12
   0   1  -6 4213.25 88.6742   1
   0  -1  -6 4171.42 87.3712   3
   0   1   6 4355.41 87.6853  13
   0  -1  -6 4338.52 97.0350   9
   0  -1   6 4041.50 89.5069  11
   0  -1   6 4092.38 87.3936  13
   0   1   6 4120.29 90.3522   4
   0  -1   6 4577.22 92.4327   4
   0  -1  -6 4304.40 89.7142  12
   0   1  -6 4061.22 87.2808   1
   0   1  -6 4247.39 92.2002  13
   0  -1  -6 4705.75 89.8785   2
   0   1   6 4407.76 87.0874  11
   0  -1   6 4421.11 89.5931   3
   0  -1  -6 4189.71 90.0719   1
   0   1   6 4307.28 84.2527   1
   0   1  -6 4284.18 87.9189   9
   0  -1   6 4267.01 88.4596   1
   0   1  -6 4244.51 90.2363  12
   0   1  -6 4173.69 84.0997   3
   0  -1  -6 4293.60 92.2984  13
   0   1   6 4245.59 83.8692   3
   0  -1  -6 4326.93 90.3244   1
   0  -1   6 4046.45 86.8424  10
   0  -1   7 1785.63 67.6250  13
   0  -1  -7 1813.87 71.9402   9
   0  -1   7 1840.67 68.1428  10
   0   1   7 1893.55 68.3164  13
   0   1   7 1718.79 63.5051   3
   0   1  -7 1725.27 66.8005   1
   0   1   7 1794.37 64.0761  11
   0  -1  -7 1826.67 67.9326   3
   0   1  -7 1985.50 66.8316   3
   0   1  -7 1772.79 70.5635  13
   0  -1  -7 1994.42 67.0538   2
   0   1   7 1789.89 50.8102   8
   0   1  -7 1729.43 68.9666  12
   0  -1  -7 1918.83 69.7319  12
   0   1   7 1778.84 68.7144  12
   0  -1   7 2000.65 70.9574  11
   0   1  -7 1901.59 68.1076   9
   0  -1  -7 1879.13 68.9931   1
   0  -1   7 1912.31 69.9797   4
   0  -1   7 1773.56 67.1206   3
   0  -1  -7 1699.32 69.2015  13
   0   1   7 1697.98 61.4732   1
   0  -1   7 1853.61 68.2934   1
   0   1   7 1704.78 68.0702   4
   0  -1  -8 417.628 50.3086   9
   0  -1   8 376.418 45.2302   4
   0  -1  -8 352.758 44.1243   1
   0   1   8 324.253 31.1937   8
   0  -1  -8 375.220 48.3946  13
   0   1   8 340.420 42.9227  11
   0   1  -8 391.975 45.5933   3
   0  -1   8 530.925 51.1065  11
   0  -1  -8 495.261 46.4745   2
   0  -1   8 386.637 43.4512   1
   0   1   8 493.053 45.8780   3
   0   1   8 438.618 43.9878   1
   0  -1   8 477.692 48.3851  13
   0   1  -8 542.387 48.9302   9
   0  -1   8 427.141 47.5105   3
   0   1  -8 350.383 48.7090  12
   0  -1   8 385.615 48.8176   3
   0   1   8 401.613 47.0684  12
   0  -1  -8 446.637 48.8672  12
   0   1   8 518.040 49.9630  13
   0   1   8 355.980 47.9619   4
   0  -1  -8 474.999 48.9983   3
   0   1  -8 351.212 48.5989  13
   0   1  -8 381.197 46.6729   1
   0   1  -8 403.976 46.1712   1
   0   1   9 17.9504 24.8648   8
   0   1   9 100.154 41.5941  12
   0   1   9-22.4139 36.9926   1
   0  -1   9 18.8471 41.6651  13
   0  -1  -9 63.0509 44.9640  13
   0   1  -9 34.2359 39.5170   1
   0  -1   9 80.6722 44.2947   4
   0   1  -9-0.83156 39.6258   3
   0  -1  -9 43.0436 37.1832   2
   0   1  -9-22.9872 44.4704  13
   0   1  -9 108.551 44.1689   9
   0  -1  -9 64.5835 46.4837   9
   0  -1   9 68.8957 41.9701   3
   0  -1   9 75.9277 42.5174  11
   0   1   9-3.01465 41.2057   4
   0   1  -9 53.1220 39.8116   1
   0  -1  -9 70.5648 42.0301   1
   0   1   9 54.6353 40.3851   3
   0  -1   9 45.5802 42.0629   3
   0  -1   9 60.1713 38.0767   1
   0  -1  -9 44.1004 43.0973   3
   0   1  -9 48.1542 47.3310  12
   0   1   9 55.5784 40.9655  13
   0  -1  -9 16.4512 46.2344  12
   0   1   9 56.8774 37.9215  11
   0   1  10 2340.52 96.4166  12
   0  -1  10 2085.79 88.6690   4
   0  -1  10 1988.50 86.0484  11
   0  -1 -10 1952.95 93.2615   9
   0   1 -10 1843.78 82.3733   3
   0  -1 -10 2040.57 85.7514   2
   0  -1 -10 1913.49 87.2275   3
   0   1 -10 1886.94 86.1330   1
   0   1  10 1854.72 87.3883   4
   0   1 -10 2005.83 90.7140  12
   0   1  10 2282.67 91.3565  13
   0   1  10 2130.38 86.4798   3
   0  -1 -10 1879.01 88.6710   1
   0  -1  10 2048.67 92.5952   3
   0  -1  10 2043.31 87.2275   1
   0   1  10 1560.51 74.8878   1
   0   1  10 2223.65 92.1733  12
   0  -1 -10 2005.95 93.5169  13
   0   1 -10 2034.14 88.0135   9
   0  -1  10 2005.30 89.1363  13
   0   1  10 1816.62 58.8257   8
   0   1 -10 2052.90 92.4788  13
   0   1  10 1916.15 83.1156  11
   0   1  11 294.644 54.3896   3
   0  -1  11 283.815 55.7000  11
   0  -1  11 317.145 59.2003  13
   0   1 -11 416.455 64.7192  12
   0  -1 -11 279.138 60.7581  13
   0   1  11 384.791 58.8730  13
   0   1 -11 238.655 60.2439  13
   0   1  11 372.727 36.8530   8
   0   1  11 338.634 61.1000  12
   0  -1  11 325.087 29.6102   8
   0  -1  11 293.841 60.4159   3
   0   1  11 461.213 58.2804  11
   0  -1 -11 342.750 58.1816   3
   0  -1  11 298.871 56.1007   4
   0   1 -11 379.274 56.9558   3
   0   1  11 293.249 58.0510   4
   0   1 -11 453.907 60.1252   9
   0   1 -11 353.498 59.5800   1
   0  -1 -11 389.108 64.2374   9
   0   1  11 389.509 55.4654   1
   0   1  12 3668.18 119.935  11
   0   1  12 3681.89 128.950   4
   0  -1 -12 3186.79 121.025   3
   0   1 -12 3651.93 127.910  12
   0  -1 -12 3807.33 133.964   9
   0  -1  12 3685.45 127.755   3
   0   1 -12 3536.25 130.562  13
   0   1  12 3345.79 120.692  13
   0   1 -12 3764.67 126.817   9
   0   1  12 3786.11 120.348   3
   0   1 -12 3561.06 118.041   3
   0  -1  12 3612.92 126.920  13
   0   1  12 4273.98 139.912  12
   0  -1 -12 3614.34 132.602  13
   0   1 -13 157.168 61.8175   9
   0   1  13 163.549 61.0454  13
   0   1  13-80.7012 59.2652  11
   0  -1 -13 85.6304 60.6670   9
   0   1 -13 121.225 62.1903  13
   0  -1 -13 8.17341 63.2156  13
   0  -1  13 19.7456 60.7269   3
   0   1  13-114.780 67.7854   4
   0   1  13-113.528 67.8542  12
   0   1  13 24.1138 54.3525   3
   0  -1  13-2.00057 61.9211  13
   0   1 -13 173.015 63.6213   3
   0  -1 -13 16.6240 60.3207   3
   0   1  14 980.118 88.9580   4
   0  -1  14 889.978 90.1151   3
   0   1  14 1005.51 86.5536   3
   0   1  14 1007.91 83.7065  11
   0   1 -14 1095.62 90.7376   9
   0  -1  14 983.454 92.4174  13
   0  -1 -14 787.383 83.2119   3
   0   1 -14 1039.89 97.8157  13
   0  -1 -14 1108.77 96.3711   9
   0  -1 -14 1022.41 96.7314  13
   0   1  14 1046.72 89.6592  13
   0   1 -14 889.387 87.6605   3
   0  -1 -15 91.4952 64.7631   3
   0   1  15-22.4749 63.5384  11
   0   1 -15-62.7173 71.6397   9
   0   1 -15 5.47868 76.0630  13
   0   1  15-80.8848 67.6102  13
   0   1  15 0.61977 68.3257   4
   0  -1 -15-19.1468 69.3125   9
   0  -1  15 14.9981 67.5458  13
   0  -1  15 53.6516 68.7452   3
   0   1  15 79.6533 64.1636   3
   0  -1 -15 54.2158 71.3998  13
   0   1 -15 71.5632 61.5105   3
   0  -1 -16 214.913 75.2529   3
   0  -1  16 161.597 74.7004   3
   0   1  16 114.592 65.6852   3
   0   1  16 136.510 69.5254  11
   0  -1 -16 5.42060 79.0101  13
   0   1  16 69.1201 73.7395  13
   0   1 -16 147.953 79.9866  13
   0   1 -16 232.889 70.6729   3
   0   1 -16 57.3263 74.1066   9
   0  -1 -16 167.557 82.6892   9
   0  -1  16 167.511 78.3529  13
   0   2   0 133820. 372.980   8
   0   2   0 133672. 368.977   5
   0  -2  -1 51080.6 229.778   8
   0   2   1 50437.8 234.845   5
   0  -2   1 49459.3 139.574  10
   0   2  -1 49429.1 223.732   8
   0   2  -1 49505.5 222.436   5
   0   2   1 49139.0 233.289   8
   0  -2   1 51506.1 224.304   8
   0  -2   2 6389.54 82.7751   8
   0   2   2 5711.59 53.5300   4
   0  -2   2 6106.08 51.4955  11
   0  -2   2 5942.58 54.4205  10
   0  -2   2 5961.45 52.0077   1
   0  -2  -2 5908.97 85.1611   9
   0   2   2 6162.05 89.9257   5
   0   2   2 5803.59 85.8582   8
   0  -2  -2 5953.18 83.8078   8
   0   2  -3 2187.39 36.3087   1
   0  -2  -3 2307.22 38.8744   2
   0  -2   3 2313.48 46.4356  11
   0   2  -3 2488.47 36.8567   1
   0   2   3 1988.54 26.6329   1
   0  -2   3 2148.45 46.3156   1
   0  -2   3 2339.35 42.6135   2
   0   2  -3 2273.59 40.9240  13
   0  -2  -3 2084.48 53.8741   8
   0   2   3 2082.16 56.4444   8
   0   2   3 2192.94 27.0510   1
   0   2   3 2373.87 40.4201  12
   0  -2   3 2401.87 44.6936   2
   0   2   3 2401.27 39.5463  12
   0  -2  -3 2281.38 39.4342   2
   0  -2   3 1977.27 41.7456  10
   0  -2  -3 2004.08 41.6981   1
   0   2   3 2155.92 46.2449   4
   0  -2   3 2296.57 53.5438   8
   0  -2  -3 2113.36 40.6010   3
   0  -2   3 2277.69 45.8065   1
   0  -2  -3 2145.93 61.3959   9
   0   2   4 3727.95 61.8357  12
   0   2   4 3897.92 54.1229  11
   0   2  -4 3569.03 60.5338   1
   0   2   4 3786.32 56.2470  13
   0  -2  -4 3661.45 69.9979   8
   0   2  -4 3828.75 59.2280  11
   0  -2  -4 3710.56 62.2000   2
   0  -2   4 3815.22 71.8516   1
   0  -2   4 3831.29 65.2478   2
   0  -2   4 3560.17 66.9998  11
   0   2   4 3880.63 70.2293   4
   0   2   4 3556.70 73.8502   8
   0  -2   4 3513.37 58.9393  10
   0  -2   4 3641.02 66.9573  13
   0  -2  -4 3744.23 84.5382   9
   0   2  -4 4041.16 60.6710   1
   0   2   4 3747.60 54.6288   1
   0   2  -4 3627.11 63.8825  13
   0  -2   4 3674.68 68.7684   1
   0  -2  -4 3432.63 61.9200   3
   0  -2   4 3804.79 67.3407   8
   0  -2  -4 3640.14 65.2899   1
   0   2   5 14517.5 127.506  13
   0  -2   5 15486.7 148.987  11
   0   2   5 14163.5 143.856   8
   0  -2   5 15027.2 151.307   1
   0   2   5 14467.6 123.281   1
   0  -2  -5 14768.2 136.363   2
   0  -2  -5 14216.0 142.034   1
   0  -2   5 15047.5 130.326   8
   0   2  -5 14853.9 139.853  12
   0   2  -5 15294.6 119.742   3
   0   2  -5 14617.7 134.704   1
   0  -2   5 14680.0 141.968  13
   0   2  -5 14400.8 129.323   1
   0  -2  -5 14165.6 137.216   3
   0   2   5 14232.6 145.050   4
   0   2  -5 14085.9 139.104  13
   0   2   5 14837.6 120.841  11
   0  -2  -5 14606.0 141.756  13
   0   2  -5 15198.1 131.769  11
   0  -2   5 13470.0 131.072  10
   0   2   5 14724.6 137.526  12
   0   2   5 14684.4 134.616  12
   0  -2   5 14437.2 146.000   1
   0  -2  -5 14224.3 167.021   9
   0  -2   5 14602.0 139.439   2
   0  -2   6 10.5913 29.2691   1
   0  -2  -6 3.78222 33.3214  13
   0   2   6 33.1458 28.2582  13
   0   2  -6 54.0289 29.6777   1
   0  -2  -6-20.3091 36.7026   9
   0  -2   6-47.1820 34.5213   3
   0   2   6 3.37820 28.0678   8
   0   2   6 54.6886 31.9947  12
   0  -2   6 43.5286 26.7327  10
   0  -2   6 27.7612 28.5302   2
   0   2  -6 20.9774 31.5692  13
   0   2   6 19.9220 27.2720   1
   0   2  -6 13.0651 26.1625   3
   0  -2  -6 89.6040 30.9177   1
   0   2   6 42.1355 31.3129  12
   0   2   6 42.5818 23.6824   3
   0   2  -6 86.4908 35.7040  12
   0   2  -6-0.20083 28.4799   9
   0  -2  -6 43.2724 29.7407   2
   0   2   6 12.9244 25.8889  11
   0  -2   6 74.4419 32.7436   1
   0  -2   6 41.0970 31.8100  11
   0   2  -6 36.5459 29.7049  11
   0  -2   6 79.9606 34.1518  13
   0   2  -6 23.6972 27.3377   1
   0   2   6 37.0071 31.4165   4
   0  -2  -6 28.5437 28.9412   3
   0   2   7 2847.37 71.7959  11
   0   2   7 2999.59 75.6409   1
   0  -2   7 3291.88 89.3441  11
   0   2   7 2908.85 76.0437  13
   0   2   7 2835.57 79.4907  12
   0   2  -7 2848.61 81.6927  13
   0  -2   7 3146.29 86.4255   3
   0  -2   7 3018.22 82.2503   1
   0  -2   7 2792.77 81.9345  13
   0   2   7 2721.90 71.1960   8
   0  -2   7 2786.30 77.6456  10
   0  -2  -7 3142.25 86.2976   1
   0   2  -7 2860.37 79.6606   9
   0  -2   7 3103.66 82.7630   2
   0   2   7 2981.67 68.1898   3
   0  -2   7 3068.39 85.8729   1
   0  -2  -7 2827.47 81.0275   3
   0  -2  -7 3042.01 93.5006   9
   0   2  -7 3018.26 77.1210  11
   0   2   7 2733.09 80.9732  12
   0   2   7 2904.98 85.1380   4
   0  -2  -7 2892.03 83.8129  13
   0  -2  -7 2985.49 82.8839   1
   0   2  -7 3081.69 82.6783  12
   0   2  -7 2920.31 76.9090   1
   0  -2  -7 3161.77 82.6231   2
   0   2  -7 2934.89 79.4835   1
   0   2  -7 2781.95 71.0294   3
   0   2   8 83.7096 37.4007  13
   0  -2   8 72.3086 38.7337   3
   0   2   8 144.379 38.5446  12
   0  -2  -8 186.332 42.8654  12
   0  -2   8 9.54934 39.2190  13
   0   2   8 122.448 42.7067   4
   0  -2   8 181.234 44.0483  11
   0   2   8 78.2224 41.2797  12
   0  -2   8 203.417 40.4051   4
   0  -2  -8 113.746 38.0702   1
   0   2   8 117.227 30.9498   8
   0  -2  -8 111.248 37.5843   1
   0   2  -8 91.0084 11.5614   6
   0   2  -8 88.9020 45.3683  12
   0  -2   8 64.6162 36.7945   2
   0   2   8 87.1870 35.0544  11
   0  -2  -8 190.506 39.4226   2
   0  -2   8 68.1464 34.8484  10
   0  -2   8-51.7718 34.5551   1
   0   2   8 102.918 32.3506   3
   0   2  -8 80.6005 37.7941   9
   0   2  -8 33.2266 38.6398  13
   0  -2   8 133.070 37.3153   1
   0   2  -8 102.648 12.5665   6
   0   2  -8 88.9724 34.8321   3
   0  -2  -8 109.897 41.9460  13
   0   2  -8 97.9476 37.8564  11
   0  -2  -8 89.1644 45.5531   9
   0  -2  -8 128.753 39.2171   3
   0   2   8 127.462 33.9194   1
   0   2  -8 28.4949 33.9939   1
   0   2  -8 62.1594 36.0785   1
   0   2  -9 1169.32 67.7587   9
   0  -2  -9 853.077 61.3208   1
   0   2  -9 1073.89 63.2771  11
   0  -2   9 1221.16 70.4611  13
   0   2   9 988.792 64.4476  12
   0  -2   9 1176.01 67.2387   4
   0  -2   9 1075.33 63.9637   1
   0   2   9 972.291 67.5078   4
   0   2  -9 918.104 62.0198   1
   0  -2  -9 1003.78 65.3681   3
   0  -2  -9 996.066 62.9493   2
   0   2   9 1140.28 59.4281   3
   0   2   9 1005.94 53.4543   8
   0   2   9 1102.59 64.2096  13
   0   2   9 1047.96 58.9833  11
   0   2  -9 1078.28 59.2054   3
   0   2  -9 1204.48 70.4281  13
   0   2  -9 927.735 58.9816   1
   0   2   9 1080.13 58.6213   1
   0  -2  -9 1099.95 68.3904  13
   0   2  -9 1031.51 65.0910  12
   0  -2  -9 1056.78 63.5492   1
   0   2   9 1139.80 71.3452  12
   0   2  -9 1115.11 29.3468   6
   0   2  -9 1066.76 30.0145   6
   0  -2   9 1065.38 67.3289  11
   0  -2  -9 1099.29 76.3903   9
   0  -2   9 937.204 64.6359   3
   0   2 -10 3923.31 113.942   9
   0   2 -10 4180.13 110.880  11
   0   2 -10 4209.95 58.0180   6
   0  -2 -10 3691.81 113.264   3
   0   2  10 4102.46 102.273   3
   0  -2  10 3990.26 116.752   3
   0   2 -10 3713.77 109.326   1
   0   2  10 3861.15 120.767   4
   0  -2 -10 4035.74 119.744   1
   0  -2 -10 3963.98 127.205   9
   0   2  10 4180.95 117.162  12
   0  -2 -10 3972.60 121.227  13
   0   2 -10 4043.29 58.4667   6
   0  -2 -10 4021.13 118.842   1
   0   2 -10 3771.53 107.701   1
   0  -2  10 4217.16 118.143   1
   0   2  10 4048.83 106.826   1
   0   2  10 4059.29 111.174  13
   0   2  10 3971.64 104.705  11
   0  -2 -10 3958.97 114.503   2
   0  -2  10 3943.98 121.625   3
   0   2  10 3804.98 92.1978   8
   0   2 -10 4181.52 122.597  13
   0   2 -10 3975.68 104.484   3
   0   2  10 4031.78 117.713  12
   0  -2  10 3990.89 117.101  13
   0   2 -10 4079.65 116.712  12
   0   2  11 378.866 63.9487   4
   0   2  11 186.127 53.5578  12
   0   2  11 220.988 40.5992   8
   0   2  11 265.805 49.8780   3
   0   2 -11 173.665 48.3667   1
   0   2 -11 291.526 63.5013  12
   0  -2  11 248.983 59.1407  13
   0   2  11 345.619 53.7148  11
   0   2  11 357.255 52.3273   1
   0  -2 -11 347.614 66.0885   9
   0  -2 -11 373.998 54.1124   2
   0  -2 -11 279.173 59.2703   3
   0   2 -11 373.294 58.8412   9
   0  -2  11 245.725 58.3760   3
   0   2 -11 279.870 26.3209   6
   0   2 -11 288.559 50.5516   3
   0   2 -11 308.356 62.9670  13
   0  -2  11 180.789 59.3946   3
   0  -2 -11 328.774 62.4586  13
   0   2  11 266.541 63.6142  12
   0   2 -11 221.794 53.8641   1
   0   2  11 253.386 54.1653  13
   0   2  12 2489.55 99.0458  11
   0  -2  12 2438.17 111.147  13
   0   2 -12 2373.03 50.6203   6
   0  -2 -12 2169.93 106.330   3
   0   2 -12 2305.38 111.180  13
   0   2  12 2387.38 79.8231   8
   0   2  12 2379.93 110.268   4
   0  -2 -12 2520.09 116.253   9
   0   2  12 2223.42 100.324  13
   0  -2  12 2376.66 113.392   3
   0   2  12 2659.82 96.5960   3
   0   2 -12 2595.02 108.427  12
   0   2 -12 2357.27 104.427   9
   0   2 -12 2312.62 99.9487   1
   0  -2 -12 2433.49 112.959  13
   0   2 -12 2436.08 97.7241   3
   0   2  12 2310.97 106.897  12
   0  -2 -13 425.137 73.4076   3
   0   2 -13 516.974 70.5802   9
   0   2  13 416.214 71.9129   4
   0  -2  13 222.893 67.9224  13
   0   2  13 466.350 60.6932   3
   0   2  13 454.188 70.5817  13
   0   2 -13 349.220 71.7755  13
   0  -2 -13 359.985 72.5070   9
   0   2  13 495.328 75.0756  12
   0  -2 -13 533.613 80.2311  13
   0   2 -13 463.302 66.0706   3
   0   2  13 447.927 62.4727  11
   0   2 -13 391.134 27.6728   6
   0  -2  13 373.183 76.7416   3
   0  -2 -14-26.3181 65.5431   3
   0   2 -14 166.280 67.4497   9
   0  -2  14-3.95081 65.4081   3
   0  -2 -14 110.141 69.2753   9
   0   2  14 166.345 72.7675  12
   0   2  14 132.344 66.8816   4
   0   2  14 72.1746 55.4483   3
   0   2 -14 23.3457 66.0888  13
   0   2 -14 33.4601 55.6323   3
   0  -2 -14 33.0909 67.2679  13
   0   2  14 285.353 63.2317  11
   0  -2  14 86.1653 70.7571  13
   0   2  14 88.7029 64.0502  13
   0  -2 -15 62.1146 64.3264   3
   0   2 -15 28.3713 56.3630   3
   0   2  15 127.123 75.8375  12
   0   2 -15 120.060 70.9904   9
   0   2  15 228.537 74.6839   4
   0   2  15-48.0238 65.5792  13
   0  -2  15 121.292 74.9037   3
   0   2 -15 15.8784 67.3489  13
   0  -2 -15-61.6764 78.5547   9
   0  -2 -15-21.2109 69.1568  13
   0   2  15 40.8322 57.9363  11
   0  -2  15 107.185 73.2088  13
   0   3   0 59.5933 34.2880   8
   0   3   0 21.5844 34.6496   5
   0   3   1 3673.03 85.0942   5
   0   3  -1 3785.99 83.4073   8
   0   3   1 3680.35 83.9234   8
   0  -3   1 3559.46 48.8152  10
   0   3  -2 316.685 39.5749   5
   0   3   2 231.066 15.9907   4
   0   3  -2 321.361 21.6138   4
   0  -3  -2 339.934 36.4218   9
   0   3   2 274.836 41.8862   5
   0  -3   2 329.635 13.8652   1
   0   3  -2 295.777 37.2461   8
   0   3   2 315.799 40.3715   8
   0  -3   2 334.377 18.4933  10
   0  -3  -3 6430.37 46.4710   2
   0   3  -3 6647.97 106.299   5
   0  -3   3 6804.23 61.9662   2
   0  -3   3 6625.75 67.4624  10
   0   3   3 6387.13 73.5093   4
   0   3   3 6495.10 114.928   5
   0  -3   3 6525.16 71.1918   1
   0  -3  -3 6004.45 46.1936   2
   0  -3  -3 6665.69 109.106   9
   0  -3   3 6398.38 74.5478   1
   0  -3   3 6424.34 61.4228   3
   0   3   3 6693.46 114.571   8
   0  -3  -3 6474.28 65.9426   1
   0   3   4 6410.45 47.3542  12
   0  -3   4 6425.64 88.1358   1
   0  -3  -4 6353.55 77.0389   3
   0  -3   4 6546.14 77.8170  10
   0   3   4 6908.60 118.127   8
   0  -3  -4 6929.63 75.5942   2
   0  -3  -4 6606.70 83.7258   1
   0   3  -4 6938.88 58.8783  13
   0  -3   4 6557.17 87.0502   1
   0  -3  -4 6490.69 115.459   9
   0  -3   4 6871.35 81.9090   2
   0  -3   4 6687.26 84.3000   2
   0   3   4 6717.12 89.3856   4
   0   3  -4 6739.88 59.3577  13
   0  -3   4 6357.76 81.4789   3
   0   3   4 5967.89 45.5554  12
   0   3   5 10771.6 127.523   4
   0  -3   5 11294.9 128.874  11
   0   3   5 10457.2 94.6730  12
   0  -3   5 10851.0 118.578   2
   0   3  -5 10780.3 102.837  13
   0   3  -5 10682.6 89.7640   1
   0  -3  -5 10561.6 115.214   3
   0   3   5 10230.7 146.624   8
   0  -3   5 10456.0 123.284   1
   0  -3  -5 10896.3 156.132   9
   0  -3   5 10262.6 108.212  10
   0  -3   5 10837.6 123.223  13
   0   3  -5 10714.3 86.6266   1
   0  -3  -5 10781.9 114.142   2
   0  -3   5 11182.0 131.870   1
   0  -3  -5 10673.5 121.965   1
   0   3   6 9958.72 111.671  12
   0  -3   6 10154.8 138.755   1
   0   3   6 10101.0 101.963  13
   0   3   6 10247.5 92.2100   1
   0  -3   6 10421.1 132.185   2
   0   3  -6 10108.1 105.788   1
   0  -3  -6 9685.68 126.283   3
   0   3   6 9672.59 90.7109   1
   0  -3  -6 9808.51 130.008   1
   0   3  -6 10124.8 118.823  13
   0  -3  -6 9518.14 158.198   9
   0   3   6 10080.1 86.0913  11
   0  -3  -6 10253.5 132.304  13
   0  -3   6 10053.4 135.058  11
   0  -3   6 9782.10 129.833  13
   0   3   6 10200.5 138.486   4
   0  -3   6 9490.08 116.905  10
   0  -3   6 9376.72 130.335   1
   0   3  -6 9849.19 107.391   1
   0   3   6 10193.0 148.754   8
   0  -3  -6 9540.98 122.714   2
   0  -3   7 926.975 54.8832  13
   0  -3  -7 665.738 49.6106   3
   0  -3   7 976.217 58.9104  11
   0   3  -7 957.487 47.0560   1
   0   3   7 887.870 40.3739   1
   0  -3  -7 897.578 51.6898   2
   0   3   7 977.171 40.9497  11
   0  -3   7 956.645 56.8621   1
   0   3  -7 884.134 49.5821  13
   0   3   7 899.478 40.0685   1
   0   3  -7 999.278 39.1151   3
   0  -3  -7 968.712 54.0037  13
   0  -3   7 954.203 56.9786   3
   0  -3   7 881.202 46.7598  10
   0   3   7 845.880 55.5780   4
   0   3   7 906.782 43.3029  13
   0  -3   7 977.471 53.9450   1
   0   3   7 864.358 47.3990  12
   0   3   7 857.050 54.8104   8
   0  -3   7 979.281 54.8104   2
   0  -3  -7 795.120 50.0055   1
   0  -3  -7 856.295 63.4384   9
   0   3  -7 833.744 42.4361   1
   0  -3  -8 1683.00 74.8881  13
   0  -3   8 1684.02 74.9469  11
   0  -3   8 1693.41 74.0387   1
   0  -3   8 1583.16 70.6154   2
   0   3   8 1522.41 56.5654  11
   0   3   8 1534.14 55.2133   1
   0   3  -8 1400.20 59.6209   1
   0   3   8 1704.63 57.7196  11
   0  -3  -8 1324.68 66.6418   1
   0  -3   8 1384.47 60.3335  10
   0   3   8 1499.89 63.3881  12
   0  -3  -8 1534.77 69.3562   1
   0  -3   8 1404.29 70.2462  13
   0   3   8 1450.27 57.7566  13
   0  -3  -8 1392.10 65.3987   2
   0   3   8 1572.95 45.4899   3
   0   3  -8 1487.86 66.5065  13
   0  -3  -8 1459.25 80.2297   9
   0  -3  -8 1491.50 70.4169   3
   0  -3   8 1554.40 68.2665   1
   0   3   8 1626.92 71.3312   8
   0   3  -8 1423.30 58.9619   1
   0   3   8 1757.22 78.2327   4
   0  -3   8 1698.31 75.0690   3
   0   3  -8 1466.79 52.1450   3
   0   3  -9 16.1073 36.6031   1
   0  -3  -9 58.3206 49.1460   9
   0   3  -9 176.986 36.4620   3
   0   3   9 85.2885 42.6002  12
   0   3   9 29.1364 36.8457  13
   0   3   9 121.020 35.5448   1
   0   3   9 132.894 42.8197   8
   0  -3  -9 60.0427 44.3027   3
   0   3  -9 84.4037 38.0321   1
   0  -3  -9 132.487 46.5431  13
   0   3   9 84.6123 45.5981   4
   0   3   9 70.2373 35.8755  11
   0  -3   9 112.526 42.7370   1
   0  -3   9 171.081 49.6109   3
   0  -3   9 138.278 45.1774   1
   0   3  -9 119.183 43.7271  13
   0  -3  -9 190.129 45.5588   2
   0   3   9 49.2438 40.4712  12
   0   3  -9 141.501 38.8876  11
   0  -3  -9 172.688 44.2722   1
   0   3   9 149.247 37.4072  11
   0  -3  -9 103.656 38.7944   1
   0  -3   9 61.9451 47.5123  13
   0   3 -10-23.8000 41.3196  11
   0   3  10 90.9301 38.7642  11
   0   3 -10 0.57482 38.8578   1
   0  -3 -10 1.81004 43.8679   1
   0   3  10 30.2702 40.0395  13
   0   3  10 32.3622 41.0516   8
   0   3  10-4.96033 48.2900  12
   0  -3 -10 31.9966 48.3065   3
   0   3 -10 8.97680 45.2058  13
   0   3  10-9.70904 45.3130  12
   0   3 -10-35.0038 38.7935   1
   0  -3 -10 29.1212 49.1296  13
   0   3 -10-4.99648 36.0363   3
   0  -3 -10 51.9437 41.2544   2
   0  -3  10 3.77901 48.3620   3
   0  -3  10-34.6890 50.5625  13
   0  -3 -10 60.8871 55.0478   9
   0  -3  10 32.7020 42.5393   1
   0   3  10 52.0326 52.2274   4
   0   3  10 10.4900 35.3083   1
   0   3  11-13.7147 42.0036   1
   0  -3 -11 71.4699 45.5422   2
   0  -3  11 6.46399 51.1519   3
   0  -3 -11 40.0674 49.4101   3
   0   3  11 146.424 56.5792   4
   0   3  11 45.7590 50.6340  12
   0   3 -11 141.626 47.7143   1
   0  -3 -11 28.8593 53.8585  13
   0   3 -11 55.3412 37.8907   3
   0   3 -11 35.4799 48.4336  13
   0   3  11 11.9338 48.5480  12
   0  -3 -11 125.785 64.8759   9
   0   3  11 25.5732 41.9426  13
   0   3 -11 115.128 47.0427  11
   0  -3  11 58.6093 54.2462   3
   0   3  11 149.011 43.1683  11
   0   3 -11-20.9615 50.4504   1
   0  -3  11 51.8584 53.5105  13
   0   3  11 93.5059 42.8277   8
   0  -3 -12 18.7749 60.2408   9
   0   3  12-35.0998 43.1058  11
   0   3  12-20.9898 41.9842  11
   0   3  12 52.9381 57.8034   4
   0   3  12-28.2135 42.8747   8
   0   3  12 106.262 50.6794  13
   0   3  12-34.1710 44.3047   1
   0   3 -12 11.9754 46.0999   1
   0  -3  12 88.3491 63.3205  13
   0  -3  12 70.6304 60.8401   3
   0  -3  12 2.35216 56.0579   3
   0   3 -12-30.7713 60.8845  13
   0  -3 -12 61.1527 60.7213  13
   0   3  12-20.4390 57.7611  12
   0  -3 -12-26.7517 53.0226   3
   0   3  12 40.0802 54.8814  12
   0  -3 -12-8.08468 47.1595   2
   0   3 -13 2051.10 109.383  13
   0   3  13 1866.46 85.9121  11
   0   3  13 1739.21 93.3546  13
   0   3  13 1874.24 108.220   4
   0  -3  13 2027.98 109.227  13
   0  -3 -13 1839.19 110.914  13
   0   3  13 1920.34 100.370  12
   0  -3  13 2056.72 116.710   3
   0  -3 -13 1869.06 109.964   3
   0  -3 -13 1837.16 113.427   9
   0   3 -13 1923.52 93.9532   1
   0  -3  14 61.1331 67.1593   3
   0  -3 -14 50.3924 70.7487   9
   0   3  14 97.8741 57.3788  13
   0   3  14-9.55052 64.0603  12
   0  -3 -14 76.6059 64.3793  13
   0   3  14 116.506 55.1236  11
   0   3  14-4.77746 64.0788   4
   0  -3  14 158.778 70.2393  13
   0   3 -14 141.665 65.2057  13
   0  -3 -14-8.77982 64.4589   3
   0   3  15 437.941 71.9433  13
   0   3  15 300.936 78.1617  12
   0   3 -15 416.726 76.7677  13
   0  -3 -15 284.956 78.7398   3
   0  -3 -15 452.308 87.7125   9
   0   3  15 524.745 68.4292  11
   0   3  15 505.277 84.7260   4
   0  -3  15 637.745 89.1003  13
   0  -3 -15 514.850 87.8980  13
   0  -3  15 438.408 87.2660   3
   0   4   0 4745.15 108.119   5
   0   4   0 5031.62 110.751   8
   0   4  -1 16779.8 190.935   5
   0   4   1 16643.4 195.789   5
   0   4   1 16539.9 197.454   8
   0   4  -2 4713.92 56.7226   4
   0  -4   2 5093.32 62.0561  10
   0  -4  -2 5237.27 103.096   9
   0   4   2 5238.54 115.739   8
   0   4  -2 5003.40 108.550   5
   0   4  -2 4913.02 106.525   8
   0   4   2 5529.20 120.448   5
   0  -4  -3 562.207 48.4042   9
   0  -4   3 637.707 26.0395  10
   0   4  -3 658.784 49.8120   5
   0   4   3 793.653 58.4338   5
   0  -4  -3 478.437 22.2027   1
   0   4   3 531.582 51.3616   8
   0   4  -3 590.005 32.5842   4
   0  -4   3 514.089 17.7457   2
   0   4   3 553.250 28.6016   4
   0  -4   3 598.997 25.7704   1
   0  -4   3 479.486 16.9941   2
   0  -4   4 666.631 36.1942   1
   0   4   4 630.051 56.7597   5
   0  -4   4 669.039 32.4337   2
   0   4  -4 632.876 38.0344   4
   0  -4  -4 621.728 52.3641   9
   0   4  -4 614.087 49.1819   5
   0  -4   4 674.237 29.4936  10
   0  -4  -4 763.050 34.2747   1
   0   4   4 645.352 36.8191   4
   0  -4   4 667.392 34.2927   1
   0  -4  -4 648.335 26.3739   2
   0  -4   4 611.130 29.8702   2
   0   4   4 796.811 58.1280   8
   0  -4   4 574.436 30.0646   3
   0   4   5 7978.66 148.016   8
   0  -4   5 7026.12 100.069   3
   0  -4   5 7586.29 90.9407  10
   0  -4  -5 7938.68 106.223   1
   0  -4   5 7982.67 110.171   1
   0  -4   5 7681.45 112.855   1
   0  -4   5 7484.04 104.811   2
   0  -4  -5 7035.36 96.1876   3
   0  -4   5 7595.82 101.766   2
   0  -4  -5 7326.67 93.6970   2
   0  -4  -5 7611.19 143.965   9
   0   4   5 7655.46 110.457   4
   0   4  -5 8041.94 136.518   5
   0  -4   6 8484.70 105.900  10
   0  -4  -6 8874.80 125.282   1
   0  -4   6 8872.59 127.714  13
   0   4   6 8793.20 158.062   8
   0  -4   6 9149.93 134.501   1
   0  -4  -6 8047.59 155.335   9
   0   4  -6 8409.24 72.7678  13
   0   4   6 8870.08 132.413   4
   0  -4   6 8765.40 122.376   2
   0  -4   6 8518.41 125.790   1
   0  -4   6 8508.42 127.101   3
   0  -4  -6 8650.17 118.551   2
   0   4  -6 8533.42 73.2600  13
   0  -4  -6 8692.95 117.176   3
   0  -4   7 1292.85 64.1900   1
   0  -4  -7 1241.44 58.6502   2
   0   4  -7 1261.03 44.4419  13
   0  -4   7 1211.84 49.7843  10
   0   4   7 1369.92 74.5491   8
   0   4  -7 1023.68 27.4482   1
   0   4   7 1167.56 39.0941  12
   0   4  -7 1073.37 26.8988   1
   0  -4  -7 1294.69 60.4330   3
   0  -4   7 1234.27 61.4837  13
   0   4   7 1203.21 39.6225  12
   0  -4  -7 1096.83 74.6301   9
   0  -4   7 1239.95 60.3752   1
   0  -4  -7 1124.43 57.0194   1
   0  -4   7 1193.13 59.1277   2
   0   4   7 1243.49 64.3594   4
   0   4  -8 30.3890 31.3352  13
   0   4  -8 34.0155 22.4764   1
   0   4   8-51.0298 46.4777   4
   0  -4  -8 40.8139 48.4615   9
   0  -4   8 11.9360 29.4376  10
   0  -4  -8 2.24809 38.3982   2
   0  -4   8 16.2908 41.6543  13
   0   4   8-3.61825 31.6157  12
   0   4   8-17.1529 42.3439   8
   0  -4   8 69.4232 38.7315   1
   0   4   8 2.62648 30.1254  12
   0  -4   8-8.23747 38.0509   1
   0  -4  -8 49.6271 38.9123   1
   0   4  -8 29.7214 23.6485   1
   0  -4   8 70.6596 39.8585   2
   0  -4  -8-23.9571 37.6562   3
   0  -4   8-5.35640 41.4904   3
   0  -4  -8 30.0581 37.9759   1
   0   4   9 661.749 24.8459  11
   0   4   9 668.391 48.5042  12
   0   4   9 686.027 64.5150   4
   0   4  -9 609.358 50.3740  13
   0   4   9 580.301 62.5631   8
   0  -4   9 768.511 61.7940   1
   0  -4  -9 728.781 60.5300   1
   0  -4  -9 645.955 57.7103   2
   0   4   9 596.750 29.2351   1
   0  -4  -9 633.053 57.8194   1
   0   4  -9 706.120 43.6465   1
   0   4  -9 631.629 41.1240   1
   0   4   9 610.523 29.6846   1
   0  -4  -9 674.266 61.2438   3
   0  -4   9 783.258 63.0086  13
   0   4   9 658.275 48.4922  12
   0  -4  -9 536.366 69.7056   9
   0   4  10-7.24907 24.2356  11
   0  -4 -10 19.1422 45.6430   2
   0  -4  10 25.4483 54.1933   3
   0   4  10-3.84477 40.8249  12
   0   4  10 7.15984 25.6146   1
   0   4  10-36.5558 25.1222  11
   0   4 -10 24.0559 40.4391  13
   0   4 -10 39.7043 33.3559   1
   0  -4 -10 13.7120 52.1963   9
   0   4  10 43.1078 29.3575   1
   0  -4 -10 27.0073 48.2881   1
   0   4  10-50.0074 52.6975   4
   0   4 -10-8.33132 35.8637   1
   0   4  10 47.3710 46.6797   8
   0   4  10-46.7683 41.3345  12
   0  -4 -10 9.28891 46.0311   3
   0  -4  10-9.99295 47.7386  13
   0   4  11 1331.97 79.5746   8
   0   4  11 1337.75 52.6234  11
   0  -4 -11 1329.92 81.7667   2
   0   4  11 1424.78 74.3376  12
   0   4  11 1249.80 72.5114  12
   0  -4  11 1417.00 90.0528   3
   0   4  11 1363.21 53.3928  11
   0  -4  11 1627.61 92.0953  13
   0   4  11 1235.42 87.8033   4
   0   4 -11 1453.56 77.3834  13
   0  -4 -11 1262.44 82.9349   3
   0  -4 -11 1340.93 98.5740   9
   0   4  11 1302.45 55.1633   1
   0   4 -11 1494.41 67.5457   1
   0   4  12 1851.55 91.2087   8
   0   4  12 2060.20 109.891   4
   0   4 -12 1958.48 90.9151  13
   0  -4 -12 1599.64 98.8984   3
   0   4  12 1980.71 90.3748  12
   0  -4  12 1837.77 105.041   3
   0   4  12 2020.73 69.0599  11
   0   4  12 1950.22 68.7808  11
   0  -4 -12 1938.24 113.922   9
   0   4 -12 2053.12 82.0061   1
   0  -4  12 2110.88 108.609  13
   0  -4  12 1994.65 110.557   3
   0   4  12 1870.97 87.9731  12
   0  -4 -12 1958.02 101.233   2
   0   4  13 25.4675 58.1572  12
   0  -4 -13-53.6349 63.6518   3
   0   4  13 101.278 67.0883   4
   0   4  13 64.9209 41.4398  11
   0  -4  13 97.2251 68.4349   3
   0  -4  13-9.12044 63.6377  13
   0   4  13 4.16473 54.3774  12
   0   4 -13-21.1685 56.2073  13
   0   4  13-14.5615 41.5182  11
   0  -4 -13 2.58012 67.5232   9
   0  -4  13-3.22509 66.4807   3
   0  -4 -14 307.643 72.9822   3
   0  -4 -14 282.977 79.6998   9
   0   4  14 433.112 80.3720   4
   0  -4  14 235.530 80.7044   3
   0   4  14 173.902 62.3594  12
   0  -4  14 276.063 76.0685  13
   0   4  14 243.403 48.2541  11
   0   4 -14 185.174 64.1756  13
   0   4  14 290.469 49.5565  11
   0   5   0 0.35292 42.3885   8
   0  -5   0 7.63259 22.7412  10
   0   5   0-19.4994 43.2738   5
   0   5  -1 7130.03 146.418   5
   0   5  -1 6794.98 141.801   8
   0   5   1 6662.91 145.409   8
   0   5   1 6901.56 149.092   5
   0  -5   2 1376.02 38.2444  10
   0  -5  -2 1279.74 65.0226   9
   0   5  -2 1023.10 32.4465   4
   0   5   2 1262.76 77.8166   5
   0   5   2 1381.57 77.3723   8
   0   5  -2 1149.88 69.1323   5
   0   5   2 642.029 21.5822   4
   0   5   3 3407.46 113.611   5
   0   5   3 3801.49 116.802   8
   0   5  -3 3711.27 66.5936   4
   0   5   3 3148.94 55.4000   4
   0   5  -3 4115.05 113.356   5
   0  -5   3 3253.36 35.2172   2
   0  -5   3 3271.91 52.9342   1
   0  -5  -3 3801.32 103.514   9
   0  -5   3 3951.99 58.8238  10
   0  -5   4 3218.73 65.3445   1
   0  -5   4 3142.47 68.3873   1
   0   5   4 3280.32 113.530   5
   0  -5  -4 3245.08 60.3483   1
   0  -5  -4 3196.99 101.486   9
   0  -5  -4 2919.19 45.6299   2
   0   5   4 3171.80 66.3259   4
   0   5   4 3076.42 108.394   8
   0  -5   4 3251.39 55.2172  10
   0   5  -4 3054.88 100.676   5
   0  -5   4 2968.82 57.1433   3
   0   5  -4 3129.94 71.4661   4
   0  -5   4 3245.92 57.1290   2
   0   5  -5 311.872 52.8278   5
   0  -5   5 254.626 33.5606   1
   0   5   5 279.824 37.3030   4
   0  -5   5 309.432 26.4046  10
   0  -5   5 282.888 32.2815   2
   0  -5  -5 321.070 33.4608   1
   0   5   5 311.138 56.8589   8
   0  -5   5 315.730 33.6554   3
   0  -5   6 6143.13 115.862   1
   0  -5   6 5719.39 84.0120  10
   0  -5  -6 5848.57 147.489   9
   0   5   6 5877.54 111.512   4
   0  -5  -6 5828.03 100.039   3
   0  -5  -6 5973.07 101.611   2
   0  -5   6 5906.32 110.001   1
   0   5  -6 6299.78 137.589   5
   0  -5  -6 6114.64 106.737   1
   0  -5   6 5816.82 104.968   2
   0   5   6 5931.66 148.031   8
   0   5   7 44.2052 41.6394   4
   0  -5  -7 68.9735 36.1664   3
   0   5  -7 40.8929 45.4463   5
   0  -5   7 80.0113 36.6182   2
   0  -5   7 53.9660 39.7158   3
   0  -5   7 53.7587 38.1242   1
   0   5   7 70.2485 52.9768   8
   0  -5   7 9.97551 25.8119  10
   0  -5  -7 25.5339 52.3130   9
   0  -5  -7 7.85907 33.5948   1
   0  -5  -7 142.844 35.6062   2
   0   5   8-95.3064 56.1353   8
   0  -5  -8 31.9809 37.8753   2
   0  -5   8 50.1657 39.1354   2
   0  -5  -8-42.2662 38.4953   1
   0   5  -8 31.2879 44.6796   5
   0  -5  -8-2.45654 40.5716   3
   0  -5   8 33.1150 41.5505   3
   0   5   8-0.33620 44.3791   4
   0  -5  -8 28.7256 54.8043   9
   0   5  -9 563.099 27.0776  13
   0   5   9 618.438 63.8060   4
   0  -5  -9 599.998 58.0103   2
   0   5  -9 520.884 57.6986   5
   0  -5  -9 629.407 59.1090   3
   0   5   9 502.273 66.8537   8
   0  -5  -9 539.642 74.1150   9
   0  -5 -10-63.5737 62.6616   9
   0   5 -10 31.0712 45.2469   5
   0   5  10 6.91791 54.3726   4
   0  -5 -10 171.960 50.8384   2
   0   5  10 35.4341 21.1021  12
   0  -5  10-11.0924 51.2044   3
   0   5 -10 17.4054 28.1050  13
   0  -5 -10 36.6561 46.5287   3
   0   5  10 61.6495 54.2474   8
   0   5  10 39.9952 20.0759  12
   0   5  11 28.8124 54.4720   8
   0   5  11 34.3749 31.3595  12
   0   5  11 124.970 60.2018   4
   0  -5 -11 25.0926 50.2260   2
   0  -5 -11 24.4547 59.3586   9
   0   5  11 21.9689 29.3797  12
   0  -5 -11 19.1609 51.2981   3
   0   5 -11-27.8981 36.0198  13
   0  -5  11-61.4557 56.7918   3
   0  -5  12-70.0657 68.7691   3
   0   5  12 119.851 40.1982  12
   0   5  12-30.7417 60.5746   4
   0  -5 -12-0.98028 52.9020   2
   0   5  12 67.6569 57.1233   8
   0  -5 -12 100.704 59.3984   3
   0  -5  12 25.8773 65.0112   3
   0   5  12 36.5013 36.4689  12
   0   5 -12-38.8067 43.6641  13
   0  -5 -12 22.1842 68.0174   9
   0   5 -13 458.233 55.7576  13
   0   5  13 528.433 80.1317   4
   0  -5  13 542.790 81.4593   3
   0  -5 -13 536.535 76.1559   3
   0   5  13 375.443 33.8967  13
   0  -5 -13 454.675 70.2900   2
   0   5  13 513.711 55.1768  12
   0   5  13 358.443 49.2758  12
   0  -5 -13 429.910 85.3463   9
   0  -5  13 443.695 83.8888   3
   0   6   0-45.1265 59.0877   5
   0   6   0 83.1234 52.0326   8
   0  -6   0 53.2563 26.2075  10
   0   6  -1 20.8881 45.6437   8
   0  -6  -1 45.2117 26.4913  10
   0   6  -1 6.68125 10.8053   4
   0   6   1-37.2732 53.3111   5
   0   6  -1 31.6607 53.9468   5
   0   6   1 47.7816 45.8758   8
   0  -6   1-17.6660 22.2600  10
   0   6   2 218.887 60.8999   8
   0  -6  -2 284.834 48.2789   9
   0   6  -2 235.681 22.0405   4
   0   6   2 339.972 63.2147   5
   0   6   2 109.978 15.0060   4
   0  -6   2 255.136 23.5506  10
   0   6  -2 303.930 58.6494   5
   0   6   3 1018.38 36.4682   4
   0   6   3 1334.61 90.1222   5
   0   6  -3 1405.25 86.7186   5
   0  -6   3 1105.22 24.0173   2
   0  -6  -3 1353.96 75.9990   9
   0   6  -3 1338.49 46.1713   4
   0   6   3 1439.29 90.5397   8
   0  -6  -4 1895.68 37.7223   2
   0  -6   4 2022.68 49.3484   2
   0   6   4 2418.55 110.062   8
   0  -6   4 2278.25 52.7271   3
   0   6   4 2369.83 61.8636   4
   0   6   4 2089.38 104.824   5
   0  -6  -4 2282.99 97.4406   9
   0   6  -4 2259.47 100.345   5
   0   6  -5 350.270 59.8044   5
   0  -6  -5 359.361 59.4238   9
   0  -6  -5 258.622 29.4198   2
   0   6   5 195.445 61.6199   8
   0   6   5 321.191 39.5419   4
   0  -6   6 596.507 46.4378   2
   0  -6  -6 504.482 43.3793   3
   0  -6  -6 613.160 44.0790   2
   0  -6  -6 675.601 71.6484   9
   0   6   6 561.962 74.6292   8
   0   6   6 604.028 51.2854   4
   0   6   7 242.395 64.0542   8
   0   6  -7 97.4307 54.7744   5
   0  -6  -7 137.870 60.6923   9
   0  -6   7 59.8126 42.1153   3
   0   6   7 107.425 44.5132   4
   0  -6   7 141.823 40.1369   2
   0  -6  -7 150.320 39.5358   3
   0  -6  -7 170.506 39.4996   2
   0  -6  -8 53.4730 62.9731   9
   0   6   8-19.0989 46.2578   4
   0   6  -8-5.06631 53.0984   5
   0  -6   8-3.59142 43.8637   3
   0   6   8 79.1703 60.8941   8
   0  -6  -8-56.8793 41.6640   3
   0  -6  -8-23.6405 41.4450   2
   0   6  -9 1000.85 78.2225   5
   0  -6  -9 1015.32 72.6096   3
   0   6   9 1116.77 90.1392   8
   0  -6  -9 1014.57 91.3519   9
   0  -6  -9 907.983 68.2559   2
   0   6   9 1101.33 77.2085   4
   0   6  10-64.3836 67.0086   8
   0  -6 -10 11.0285 48.9517   3
   0  -6 -10-8.36662 63.1736   9
   0  -6  10-83.6058 59.5283   3
   0   6  10 100.466 58.9101   4
   0  -6 -10-22.4063 48.5788   2
   0   6 -10-11.1921 53.6154   5
   0   6  11 1213.82 98.4775   8
   0  -6 -11 777.112 92.8172   9
   0   6  11 1056.51 88.0032   4
   0  -6 -11 987.978 80.2733   2
   0  -6 -11 930.175 80.3625   3
   0  -6  12 165.110 70.2726   3
   0  -6  12 92.4756 66.8687   3
   0   6  12 156.036 67.0439   4
   0  -6 -12 97.7441 56.7568   3
   0   6  12 175.196 68.7580   8
   0  -6 -12 250.666 78.3749   9
   0  -6 -12 130.192 58.6728   2
   0   7   0-36.3573 54.7719   8
   0   7   0 63.5850 58.4945   5
   0   7  -1 8224.66 197.324   5
   0  -7  -1 8215.96 166.377   9
   0   7   1 8524.04 202.668   5
   0   7   2 88.7939 62.7184   8
   0   7  -2 93.5145 18.9905   4
   0   7   2 107.186 15.4879   4
   0   7  -2 163.704 64.5035   5
   0  -7  -2 96.0334 49.5237   9
   0   7   2 226.072 68.1269   5
   0   7  -3 3473.33 134.185   5
   0  -7  -3 3710.04 122.230   9
   0   7   3 3431.20 141.846   5
   0   7   3 3814.81 143.800   8
   0   7   3 2517.97 52.4100   4
   0  -7   3 3137.59 44.8196   2
   0  -7   4 1963.04 53.9001   2
   0   7   4 1971.19 56.9731   4
   0  -7  -4 2040.39 101.336   9
   0   7  -4 2151.43 110.938   5
   0  -7   4 1925.80 51.1496   2
   0  -7   5 2935.59 75.7281   2
   0  -7  -5 3197.31 126.471   9
   0   7   5 3196.39 136.066   8
   0   7  -5 2830.81 124.878   5
   0   7   5 2969.84 77.5438   4
   0  -7  -6-2.34872 32.9406   2
   0  -7  -6 6.70133 59.6330   9
   0  -7   6 63.4436 38.7447   3
   0   7   6 21.3426 63.7295   8
   0   7   6 31.8492 37.4183   4
   0  -7   6 95.9400 36.8947   2
   0   7  -6 27.1954 60.6441   5
   0   7   7 649.204 86.9647   8
   0  -7   7 669.771 56.9646   2
   0   7   7 815.710 61.1028   4
   0   7  -7 709.108 79.9511   5
   0  -7  -7 657.179 82.8183   9
   0  -7   8 597.729 62.9628   3
   0  -7  -8 624.697 84.5197   9
   0  -7  -8 514.965 57.5643   2
   0   7   8 457.835 56.2972   4
   0   7   8 576.588 83.4445   8
   0   7  -8 584.074 75.5874   5
   0  -7  -8 599.098 57.3763   3
   0  -7  -9 549.986 81.0516   9
   0   7   9 640.925 68.7349   4
   0   7  -9 764.641 83.4808   5
   0   7   9 644.241 89.8974   8
   0  -7  -9 807.979 68.3440   3
   0  -7 -10 84.4347 52.5000   3
   0  -7  10-85.6873 59.5304   3
   0  -7 -10 1.71332 51.5254   2
   0   7  10 45.6444 54.4670   4
   0  -7 -10 84.2370 70.0249   9
   0   7  10 56.2751 70.2477   8
   0   8   0 893.028 96.9607   5
   0  -8   0 695.299 65.7766   9
   0  -8  -1-22.6852 53.7219   9
   0   8   1 135.929 72.9148   5
   0   8  -1 91.0853 69.6264   5
   0   8   2 128.983 68.4981   8
   0   8   2 38.6834 70.9151   5
   0  -8  -2 93.1792 54.9417   9
   0   8  -2 90.5860 70.4300   5
   0   8   3 82.2116 17.9998   4
   0   8   3 155.821 75.5756   8
   0  -8  -3 163.740 62.0471   9
   0   8  -3 33.8674 70.3071   5
   0  -8  -4 105.419 20.5782   2
   0   8   4 70.6620 70.9822   8
   0   8   4 114.392 26.5501   4
   0   8   5 2.73555 63.7535   8
   0   8   5-6.17429 32.0524   4
   0  -8   5 33.1012 33.0405   2
   0  -8  -5 12.2381 25.7624   2
   0  -8   5 29.1357 35.8199   2
   0   8  -5-10.7756 70.5781   5
   0  -8  -5-34.6922 61.5641   9
   0  -8  -6 9.27470 63.9594   9
   0  -8   6 125.390 39.9396   2
   0   8  -6 94.3420 69.8453   5
   0   8   6 101.729 74.3974   8
   0  -8  -6 46.2485 35.4763   2
   0   8   6 93.9919 40.2694   4
   0   8   7 2387.41 89.8588   4
   0  -8  -7 2042.44 83.2273   2
   0   8   7 2301.24 139.374   8
   0   8  -7 2275.35 125.082   5
   0  -8  -7 2071.96 122.953   9
   0  -8  -8 317.585 52.7322   2
   0  -8  -8 381.139 80.8716   9
   0   8   8 262.429 86.3118   8
   0   8  -8 341.052 77.9574   5
   0   9   0-42.3840 81.4885   5
   0   9   1 1166.06 115.241   5
   0  -9  -1 884.513 82.0580   9
   0   9  -1 1111.27 112.059   5
   0  -9  -2 271.658 69.4457   9
   0  -9   2 257.788 17.7632   2
   0  -9   3 1302.25 44.4690   2
   0   9  -3 1357.86 114.965   5
   0  -9  -3 1465.27 104.945   9
   1   0 -16 86.2443 69.1251   3
   1   0 -16 78.0704 78.7799  13
   1   0 -16 73.1694 73.6844   9
  -1   0  16 128.522 75.5211   3
  -1   0  16 236.392 80.6322  13
   1   0 -15 30.0001 61.0554   3
  -1   0  15 43.6227 69.5966  13
   1   0 -15 122.492 74.7660   9
   1   0 -15-80.9010 73.1818  13
  -1   0  15 10.1298 65.5133   3
   1   0 -14 20.0680 66.3175   3
   1   0 -14 109.210 69.6602   9
  -1   0  14 67.9654 63.7395   3
   1   0 -14 8.94913 68.3533  13
  -1   0  14-31.8368 65.9665  13
  -1   0  13-22.6960 58.4000  11
  -1   0  13-42.6203 56.6050  13
   1   0 -13 36.4990 58.6583   9
   1   0 -13 10.1068 60.7460  13
   1   0 -13-48.2937 58.3255   3
  -1   0  13-36.1644 57.3107   4
  -1   0  13 26.3877 59.7898   3
  -1   0  12 2382.55 105.997   3
  -1   0  12 2776.61 110.531  11
  -1   0  12 2270.01 68.7823   8
   1   0 -12 2063.36 99.0661   3
  -1   0  12 2534.83 111.230   4
  -1   0  12 2358.81 106.662  13
   1   0 -12 2555.75 116.028  13
   1   0 -12 2288.75 105.469   9
   1   0 -11-22.7032 53.9062  13
  -1   0  11-14.1779 60.2202  12
  -1   0  11-27.7673 30.6477   8
  -1   0  11-6.85500 49.8635  11
  -1   0  11 0.38009 51.6891   3
   1   0 -11-13.7262 49.8781   9
  -1   0  11 4.74858 53.0945  13
   1   0 -11-48.3402 46.7522   1
   1   0 -11-4.34299 52.0633  12
   1   0 -11 32.8605 49.7474   3
  -1   0  11-44.9013 49.2332   4
  -1   0  10 203.788 51.7556   4
  -1   0  10 43.5589 46.7297  11
  -1   0  10 95.7048 31.8020   8
  -1   0  10 182.926 50.4587  13
   1   0 -10 119.225 50.6052   9
   1   0 -10 175.308 52.9864  13
   1   0 -10 110.042 48.8717   1
   1   0 -10 114.766 43.0198   1
   1   0 -10 271.341 58.1344  12
   1   0 -10 82.3604 45.9392   3
  -1   0  10 118.433 57.6416  12
  -1   0  10 98.4764 48.9747   3
  -1   0  10 144.301 43.7465   1
   1   0  -9 57.3197 45.1807  13
  -1   0   9-19.9474 40.4572  13
   1   0  -9 50.4022 44.7052   9
  -1   0   9 19.5410 41.2577   3
   1   0  -9-14.1122 37.9385   1
  -1   0   9 27.1736 48.4541  12
   1   0  -9 4.64849 40.2939   3
   1   0  -9-19.4279 37.3987   1
  -1   0   9 55.5413 42.1216   4
  -1   0   9 48.8286 42.3997   3
   1   0  -9-10.3065 44.2520  12
   1   0  -9 10.7286 39.9625  11
  -1   0   9-29.2684 37.3596   1
  -1   0   9-9.40232 40.3227  11
   1   0  -9 5.76686 36.5308   2
  -1   0   8 30467.6 255.443   1
  -1   0   8 30312.3 269.710   4
  -1   0   8 29361.3 256.691  13
   1   0  -8 28425.4 248.810   3
   1   0  -8 30665.8 261.599  11
   1   0  -8 30625.8 262.532   1
   1   0  -8 30089.9 264.628   1
   1   0  -8 29941.2 269.004   9
   1   0  -8 29815.3 268.148  13
  -1   0   8 28673.6 256.690   3
   1   0  -8 30718.4 262.469  12
  -1   0   8 28844.4 252.386  11
  -1   0   8 30598.6 253.346   3
   1   0  -8 28824.4 250.001   2
   1   0  -7-11.8378 34.0014   2
   1   0  -7-8.68156 31.2852   1
   1   0  -7-11.1259 33.1630   1
  -1   0   7 0.23358 33.1143  11
   1   0  -7-30.7643 34.1760   3
  -1   0   7-8.17752 35.9882   3
  -1   0   7 8.69946 36.8979  13
   1   0  -7-26.2407 41.2637  12
   1   0  -7 61.7183 38.5651  11
  -1   0   7 27.7709 32.5305   1
   1   0  -7-27.7250 36.6059  13
   1   0  -7 18.4925 38.3225   9
  -1   0   7-46.6580 36.9056   4
  -1   0   7-20.6672 35.5828   3
   1   0  -6 4668.90 90.7818   3
   1   0  -6 4788.22 95.1922   1
  -1   0   6 4844.54 96.1160  11
  -1   0   6 5025.30 96.2387  13
  -1   0   6 4882.91 92.1846   1
  -1   0   6 5468.43 101.837   1
   1   0  -6 4974.95 95.9709   1
   1   0  -6 4900.19 95.1895  12
   1   0  -6 4806.60 97.4602  13
   1   0  -6 4934.80 94.7041  11
   1   0  -6 4958.94 98.4022   9
   1   0  -6 5074.80 93.5347   2
  -1   0   6 5090.00 94.8567   3
  -1   0   6 5122.38 100.329   4
   1   0  -5 32.5729 30.0307   3
   1   0  -5-14.2735 33.7312  13
   1   0  -5-31.8147 31.1632   9
   1   0  -5 22.7050 30.3409   1
  -1   0   5 20.8611 31.2220   4
   1   0  -5-9.16678 28.8991  11
  -1   0   5-16.0292 31.0800   3
  -1   0   5-21.9035 31.1946   1
  -1   0   5-35.6540 30.5029  13
  -1   0   5-2.19483 30.2709  11
   1   0  -5-40.0285 35.4155  12
   1   0  -5 18.8585 27.5991   2
   1   0  -4 14110.1 122.877   3
   1   0  -4 15104.4 130.490  12
   1   0  -4 15413.9 133.070   1
  -1   0   4 13450.6 127.054   4
  -1   0   4 15140.1 128.521   3
   1   0  -4 14988.0 129.146  11
  -1   0   4 15191.4 132.967   1
   1   0  -4 14025.2 130.995   9
  -1   0   4 14277.5 125.583  13
  -1   0   4 15045.9 133.688  11
   1   0  -4 14370.3 124.373   2
  -1   0   4 14226.0 124.473   1
   1   0  -4 14571.1 130.440  13
  -1   0   3 43.8672 26.0897  13
  -1   0   3 31.3343 26.0508  11
   1   0  -3 4.91103 29.6377  12
   1   0  -3 37.6466 24.9914  11
   1   0  -3 7.33161 24.5203   3
   1   0  -3 32.5325 22.7122   2
   1   0  -3-8.37491 25.9552   1
  -1   0   3-4.29766 23.6513   1
   1   0  -3 23.0025 26.9822  13
  -1   0   3 44.2545 26.7887   4
  -1   0   3-18.4515 25.3930   3
   1   0  -3 30.4919 26.4923   9
  -1   0   2 26314.8 124.809   1
  -1   0   2 26389.2 128.493  12
   1   0  -2 27224.3 129.477   1
   1   0  -2 26898.8 126.049  12
   1   0  -2 26591.2 126.413  13
   1   0  -2 26959.2 123.863  11
  -1   0   2 26827.5 130.055   9
  -1   0   2 27124.9 127.456  11
  -1   0   2 26629.2 122.217  13
   1   0  -2 26752.5 129.506   9
  -1   0   1-13.1324 8.56962  11
   1   0  -1-2.82045 8.70272   2
   1   0  -1-7.34145 9.12849   1
  -1   0   1-9.52786 9.19936   1
  -1   0   1-0.04609 7.03581   9
   1   0  -1 4.89549 9.74018   9
  -1   0   1 3.17986 10.3800  12
   1   0   0 1.13367 5.03708   7
  -1   0   0-8.92180 6.13636  12
   1   0   0-2.63220 4.36638  11
   1   0   0-2.80951 5.34098  10
   1   0   0 6.57387 4.16554   1
  -1   0   0-5.39990 4.88130   1
  -1   0   0-0.09451 3.56036  10
  -1   0  -1 3.25257 7.26666  10
   1   0   1 42.5931 11.4319  10
   1   0   1-2.45250 8.78008   1
   1   0   1 39.6033 10.1283   2
   1   0   1-4.93495 9.25679  11
  -1   0  -1-7.78479 6.22487   6
  -1   0  -1 14.3079 11.0369  12
  -1   0  -1 28.4736 8.55255   9
   1   0   2 43676.9 149.042   9
   1   0   2 42728.9 157.196  13
  -1   0  -2 43723.4 163.338  12
   1   0   2 43088.0 168.024  10
   1   0   2 42321.4 161.600   1
  -1   0  -2 44143.4 162.076  13
  -1   0  -2 43384.7 152.281   9
   1   0   2 42434.3 160.086  11
   1   0   3-2.65768 25.9465  11
  -1   0  -3-8.62950 27.3879  13
  -1   0  -3-18.8310 24.8682   3
  -1   0  -3 63.8889 21.9818   2
  -1   0  -3 32.4604 29.6536  12
  -1   0  -3-5.40954 24.3010   9
   1   0   3 6.95262 24.7136   4
  -1   0  -3 28.5634 26.0843  11
   1   0   3 44.7879 27.1312   3
   1   0   3-6.96744 26.2176   1
   1   0   3 18.4124 22.7059   9
   1   0   3 39.0283 26.1863  10
   1   0   3 33.1027 25.8370  13
   1   0   4 285.499 33.9324  10
   1   0   4 363.418 33.5402   4
   1   0   4 329.375 32.5288  13
   1   0   4 301.451 31.8759   1
  -1   0  -4 275.405 31.7204   9
   1   0   4 301.616 12.3190   8
   1   0   4 289.780 31.2010   3
  -1   0  -4 353.906 31.8653   3
  -1   0  -4 312.850 37.1150  12
  -1   0  -4 381.606 35.8548  13
  -1   0  -4 316.009 29.8054   2
   1   0   4 372.113 34.2182  11
  -1   0  -4 318.926 33.4899  11
   1   0   5-19.9482 33.0492  13
   1   0   5-6.82559 11.3092   8
   1   0   5-7.44972 29.3168  11
   1   0   5-11.5504 30.7204  10
  -1   0  -5-13.8833 27.7152   1
  -1   0  -5-7.25420 27.2172   2
   1   0   5-22.8452 29.1451   4
  -1   0  -5-15.7943 28.9417   3
  -1   0  -5-3.52814 30.2775   1
  -1   0  -5-9.47136 33.3635  13
  -1   0  -5-37.3226 32.7727  11
  -1   0  -5-5.38991 34.6597  12
   1   0   5-23.0045 30.9541   1
   1   0   5-12.3849 30.4218   3
  -1   0  -5-23.1221 29.3445   9
   1   0   6 6695.09 109.020  11
  -1   0  -6 6281.66 112.601   1
  -1   0  -6 6750.61 111.154   1
  -1   0  -6 6800.63 110.817   9
  -1   0  -6 7326.04 115.756  11
   1   0   6 6584.29 115.871  10
  -1   0  -6 6116.75 104.598   2
   1   0   6 6903.08 108.348   1
  -1   0  -6 6553.51 107.208   3
   1   0   6 6344.22 56.5685   8
   1   0   6 6923.47 109.627   3
   1   0   6 6670.24 110.974   4
  -1   0  -6 6629.45 115.576  13
   1   0   6 6396.45 106.389  13
  -1   0  -6 6528.02 110.894  12
   1   0   7-42.4884 38.0727  13
  -1   0  -7 86.3629 37.2696  11
  -1   0  -7-15.9392 34.3066   1
   1   0   7 3.09110 13.7482   8
   1   0   7-4.93049 34.5049   4
   1   0   7 7.40788 35.6572  10
  -1   0  -7-3.97771 36.9494  13
  -1   0  -7-33.0489 35.9289   3
  -1   0  -7 4.90053 35.2839   9
   1   0   7-8.15994 33.4383   3
   1   0   7 19.2356 31.9229   1
  -1   0  -7-4.88588 37.2118  12
  -1   0  -7-49.7204 34.1743   2
  -1   0  -7 5.51490 33.2233   1
   1   0   7-19.5599 33.7484  11
  -1   0  -8 1114.85 62.7304   1
  -1   0  -8 752.214 58.9366  13
  -1   0  -8 941.170 58.3512   9
  -1   0  -8 941.922 59.7919   3
   1   0   8 1029.48 59.4987   4
   1   0   8 865.611 60.6339  10
  -1   0  -8 1177.76 64.5321  12
   1   0   8 1024.56 58.6210  13
   1   0   8 1037.15 60.4989   3
   1   0   8 966.978 57.0249   1
  -1   0  -8 1128.37 59.2276   2
   1   0   8 1005.53 58.4927  11
  -1   0  -8 1098.49 62.1701  11
   1   0   8 973.258 28.9525   8
   1   0   9-22.8688 39.8706  11
   1   0   9 14.3543 39.6016   4
  -1   0  -9 12.2154 35.6397   2
  -1   0  -9-5.16912 44.7966   9
  -1   0  -9 5.58627 45.0930  13
   1   0   9-2.61328 15.6688   8
  -1   0  -9-29.9151 43.0546   1
  -1   0  -9-10.3317 45.0156  12
  -1   0  -9 1.90579 39.2856  11
  -1   0  -9 33.7114 37.8778   1
   1   0   9-28.4251 40.4485  13
   1   0   9-16.2585 41.7167   3
   1   0   9-23.7993 35.6467   1
  -1   0  -9-23.9740 40.7375   3
   1   0  10 1060.84 67.3688   1
  -1   0 -10 827.960 66.2024   1
  -1   0 -10 991.288 72.1732   3
   1   0  10 810.596 67.0811   3
  -1   0 -10 1068.41 71.2062   9
   1   0  10 905.133 65.8996  11
  -1   0 -10 845.651 67.4384   1
   1   0  10 895.501 30.4178   8
  -1   0 -10 754.024 70.2912  13
   1   0  10 998.779 70.3074   4
   1   0  10 949.978 69.9096  13
  -1   0 -10 1100.48 75.0370  12
   1   0  11 25.4529 47.8639  13
  -1   0 -11-66.1244 55.4891  12
  -1   0 -11 28.3898 49.1620   9
   1   0  11 62.3023 48.2473   4
   1   0  11 5.72621 47.9694  11
  -1   0 -11-2.99201 48.7050   3
   1   0  11 25.9326 50.8957   3
  -1   0 -11 17.6008 45.8892   1
  -1   0 -11-32.7021 53.7140  13
  -1   0 -12 1043.45 86.8748  13
   1   0  12 983.430 82.3733   3
   1   0  12 1165.63 84.0968   4
  -1   0 -12 930.994 77.4191   3
   1   0  12 1183.78 80.1297  11
  -1   0 -12 1095.32 82.9200   9
   1   0  12 1056.60 81.2531  13
  -1   0 -13 110.510 66.4814  13
   1   0  13 16.1958 56.0748  11
  -1   0 -13-23.1991 58.8479   9
  -1   0 -13-69.9990 62.7478   3
   1   0  13-2.81167 56.8758   3
   1   0  13-61.5550 63.8128  13
   1   0  13 24.9203 59.2360   4
  -1   0 -14 1019.24 88.2064   9
   1   0  14 1095.16 94.7386  13
  -1   0 -14 1092.66 91.4681   3
   1   0  14 1064.16 89.6281   3
  -1   0 -14 1005.17 95.6291  13
  -1   0 -15-8.24848 67.9752   9
  -1   0 -15-2.74534 62.9854   3
  -1   0 -15 30.8855 69.4406  13
   1   0  15-12.1094 68.3588   3
   1   0  15 81.8149 68.9740  13
  -1   0 -16 415.417 82.1935   9
  -1   0 -16 451.633 91.7813  13
   1   0  16 283.640 84.1034  13
   1   0  16 258.981 77.1287   3
  -1   0 -16 464.028 84.2456   3
   1  -1 -16 3298.99 149.963   9
   1   1 -16 3153.03 148.794   9
  -1  -1  16 3559.97 158.001   3
   1  -1 -16 3202.50 155.971  13
  -1   1  16 2574.27 137.519  13
   1  -1 -16 2968.68 142.143   3
  -1   1  16 3042.50 132.654   3
   1   1 -16 2962.92 149.599  13
  -1   1  16 3103.29 134.994  11
  -1  -1  16 3169.87 151.341  13
   1   1 -16 3223.93 138.177   3
   1   1 -15 73.0154 70.7027   9
   1  -1 -15 202.986 71.6184   3
  -1   1  15 261.623 69.7607   3
  -1  -1  15 359.944 77.9570   3
  -1   1  15 243.644 72.0152   4
   1  -1 -15 325.334 81.3043   9
   1  -1 -15 241.230 78.5681  13
  -1   1  15 246.552 67.9113  11
  -1  -1  15 355.758 80.1088  13
  -1   1  15 194.216 74.7754  13
   1   1 -15 159.396 63.1511   3
   1   1 -15 269.848 79.5435  13
  -1   1  14 270.075 68.2694   3
   1  -1 -14 213.712 68.7312   9
   1  -1 -14 259.749 66.4344   3
  -1  -1  14 327.118 74.8917  13
  -1  -1  14 163.779 70.0865   3
   1   1 -14 211.423 66.7495   3
   1   1 -14 375.038 74.9244   9
   1  -1 -14 306.152 75.6524  13
  -1   1  14 346.282 69.9912   4
   1   1 -14 323.259 76.4172  13
  -1   1  14 258.140 67.6570  13
  -1   1  14 284.449 66.7830  11
   1   1 -13-15.5552 54.4990   3
  -1  -1  13 3.96203 60.5181   3
   1   1 -13 9.03800 57.1866   9
  -1   1  13 133.838 67.4838  12
  -1   1  13 55.4337 57.1860   3
   1   1 -13-1.51410 62.7274  13
  -1   1  13 19.9463 57.4516  11
   1  -1 -13 27.3184 57.3966   3
  -1   1  13 153.283 64.4601  13
  -1  -1  13 51.9802 62.5197  13
   1  -1 -13 6.31438 63.5389   9
   1  -1 -13 34.2919 62.0623  13
   1   1 -12 1682.52 93.4543  12
   1   1 -12 1546.01 92.5527   9
   1  -1 -12 1382.93 88.9099   3
  -1   1  12 1406.03 91.4016  12
  -1  -1  12 1378.85 90.0379  13
   1   1 -12 1560.00 95.5983  13
  -1   1  12 1098.17 81.2816  13
   1  -1 -12 1253.63 88.9421   9
  -1   1  12 1380.56 61.4171   8
  -1   1  12 1537.52 87.1557  11
  -1   1  12 1465.87 91.2599   4
   1  -1 -12 1650.82 97.9796  13
  -1  -1  12 1159.19 87.1296   3
  -1   1  12 1383.81 85.3837   3
   1   1 -12 1084.75 77.1789   3
  -1  -1  11 3991.01 121.893  11
  -1   1  11 4030.81 123.843  13
   1   1 -11 4107.57 126.176   9
   1  -1 -11 4158.82 132.350   9
  -1   1  11 4166.55 119.304   1
  -1  -1  11 4316.31 128.138  13
  -1   1  11 4010.64 118.241  11
  -1  -1  11 4321.73 127.734   4
   1   1 -11 4093.62 123.628  12
   1  -1 -11 4049.63 128.949  13
  -1   1  11 4266.37 132.059   4
   1  -1 -11 4043.61 122.804   3
   1   1 -11 3632.28 118.237   1
  -1  -1  11 4160.37 125.335   3
  -1   1  11 4266.20 129.264  12
  -1   1  11 3972.83 92.6610   8
  -1  -1  11 4040.24 128.742   3
   1   1 -11 4229.01 132.979  13
   1   1 -11 4219.40 120.936   3
   1   1 -11 3755.42 119.737   1
  -1   1  11 4232.70 120.063   3
  -1  -1  10 5398.08 131.864  11
   1  -1 -10 5281.30 132.931   1
   1  -1 -10 5498.84 128.734   2
   1   1 -10 5454.42 135.363   9
   1  -1 -10 5236.43 130.457   3
   1  -1 -10 5177.37 136.225   9
  -1  -1  10 4952.57 130.199   3
  -1   1  10 5030.38 132.151   4
  -1  -1  10 5606.22 136.297  13
   1  -1 -10 5024.66 134.246  13
  -1  -1  10 5354.32 133.172   4
  -1   1  10 4933.28 98.6894   8
  -1  -1  10 5116.35 126.888   1
   1   1 -10 5101.62 127.826   1
  -1   1  10 5340.25 124.692   3
   1   1 -10 5429.58 130.322  12
  -1   1  10 5438.65 131.967  13
  -1   1  10 5304.84 125.329  11
  -1  -1  10 5190.98 129.178   3
   1   1 -10 5103.17 123.366   3
  -1   1  10 5668.45 129.796   1
   1   1 -10 5151.14 134.650  13
  -1   1  10 5964.93 137.708  12
  -1   1  10 5030.90 130.102  12
   1  -1  -9 1522.94 77.9351   9
  -1  -1   9 1614.33 73.4379   1
   1   1  -9 1478.65 77.1515  13
  -1  -1   9 1722.48 78.4210   4
   1   1  -9 1861.73 81.5365  12
  -1  -1   9 1536.59 76.2286   3
  -1   1   9 1436.09 69.2905  11
   1   1  -9 1989.19 83.7086   9
  -1   1   9 1646.86 59.5290   8
   1  -1  -9 1525.34 74.0816   1
   1  -1  -9 1573.51 73.3700   3
   1   1  -9 1380.93 73.0627   1
  -1   1   9 1635.10 76.9087  12
  -1   1   9 1560.50 71.7780   3
   1  -1  -9 1790.04 77.4816  12
  -1   1   9 1678.56 73.1033   1
  -1  -1   9 1587.29 76.2254  13
  -1   1   9 1681.22 76.4550  13
   1   1  -9 1544.78 75.0327   1
   1  -1  -9 1718.39 81.9650  13
  -1  -1   9 1474.61 72.0570   1
  -1   1   9 1587.14 78.5841  12
  -1   1   9 1756.30 80.6358   4
  -1  -1   9 1407.10 72.2340  11
   1  -1  -9 1660.51 72.4937   2
   1   1  -9 1548.26 70.8400   3
   1   1  -8 526.879 50.6725   9
  -1   1   8 448.869 51.0135   4
   1  -1  -8 533.816 47.1575   2
   1  -1  -8 412.621 50.4431  13
  -1  -1   8 508.638 50.8538  11
   1   1  -8 507.746 48.4606   1
   1   1  -8 468.844 47.2393   1
   1  -1  -8 437.583 46.8757   3
   1   1  -8 461.824 50.6870  13
  -1  -1   8 398.458 47.7637   4
  -1  -1   8 354.739 44.9533   1
  -1   1   8 421.929 45.4156  11
  -1  -1   8 526.800 51.0260   3
  -1   1   8 531.878 48.2860   3
  -1   1   8 410.264 46.0627  13
  -1   1   8 495.476 38.1199   8
  -1   1   8 412.068 50.2824  12
   1  -1  -8 396.525 51.9482   9
  -1   1   8 531.780 48.5087   1
   1   1  -8 475.328 47.0360   3
   1  -1  -8 498.349 48.1444   1
  -1  -1   8 482.871 50.1142  13
   1   1  -8 394.505 50.2688  12
   1  -1  -8 479.923 50.2886  12
   1  -1  -7 688.206 53.3919   9
   1  -1  -7 591.859 47.3363   3
  -1   1   7 567.700 49.0659   4
  -1   1   7 556.984 45.5256  11
  -1  -1   7 612.049 49.4847   3
  -1  -1   7 735.411 52.4010   4
  -1  -1   7 747.871 52.4298  13
  -1   1   7 623.892 38.2731   8
   1   1  -7 752.967 51.4138   9
  -1  -1   7 631.313 48.7124  11
   1  -1  -7 626.943 49.6039  12
   1   1  -7 552.741 47.2734   1
   1   1  -7 643.564 50.7179  13
   1  -1  -7 641.497 49.5609  13
   1   1  -7 589.967 50.4094  12
   1   1  -7 650.844 46.2985   3
   1  -1  -7 680.834 47.5357   2
  -1   1   7 681.393 50.6378  12
  -1   1   7 643.505 47.2098   3
   1   1  -7 656.393 47.9881   1
  -1   1   7 697.279 48.1218  13
  -1  -1   7 638.214 46.9179   1
   1  -1  -7 734.786 51.4296   1
  -1   1   7 637.674 45.5586   1
  -1   1   6 1866.25 67.0795  12
  -1  -1   6 2021.55 67.3078  11
   1   1  -6 2162.13 68.7031   9
   1   1  -6 1832.48 63.9047   1
   1   1  -6 1963.86 68.1241  13
   1  -1  -6 1887.02 64.7443   1
  -1   1   6 2038.63 63.6970  11
  -1   1   6 1884.80 55.9891   8
   1  -1  -6 2033.76 67.3644  13
   1   1  -6 1908.59 59.8387   3
  -1  -1   6 1823.74 62.7931   1
  -1   1   6 1850.42 67.1705  12
   1  -1  -6 1969.09 65.5399  12
   1  -1  -6 1944.99 63.4088   1
  -1   1   6 1978.11 61.5604   1
  -1  -1   6 2022.66 66.7224   4
   1  -1  -6 1858.79 62.4341   3
  -1   1   6 1928.05 66.2149   4
   1   1  -6 1894.28 64.4040   1
   1  -1  -6 1775.83 69.6654   9
   1  -1  -6 1854.80 60.8734   2
  -1   1   6 1777.60 59.7945   3
  -1   1   6 1860.16 63.4916  13
  -1  -1   6 2080.92 65.8337   3
  -1  -1   6 1822.66 64.2496  13
   1   1  -6 2084.50 67.1961  12
   1  -1  -5 19069.4 158.159   3
  -1   1   5 19900.2 159.509  13
   1   1  -5 19223.4 165.075   1
  -1   1   5 19867.5 170.604   4
  -1  -1   5 19852.1 168.393   4
   1   1  -5 19964.5 170.598  13
   1  -1  -5 19633.3 158.370   2
  -1   1   5 19733.7 160.469  11
  -1  -1   5 19258.4 164.366   1
  -1  -1   5 20690.0 166.881   2
  -1   1   5 19217.3 149.927   8
   1   1  -5 19104.9 164.743   1
   1  -1  -5 19473.4 179.222   9
  -1   1   5 19400.1 157.914   1
  -1  -1   5 19422.6 163.049  13
   1  -1  -5 19752.1 166.314  13
  -1  -1   5 20281.8 171.711  11
   1   1  -5 20060.3 156.084   3
  -1   1   5 19541.9 168.025  12
   1  -1  -5 19977.6 168.159   1
   1  -1  -5 20171.4 166.995  12
  -1   1   5 20230.2 155.795   3
  -1  -1   5 21156.8 169.922   3
   1   1  -5 19688.8 165.271  12
   1  -1  -5 18413.1 161.996   1
  -1   1   5 19318.5 170.840  12
   1   1  -5 19414.5 171.684   9
   1  -1  -4 14305.2 129.444  12
   1  -1  -4 14566.2 122.056   3
  -1  -1   4 14840.7 130.497   1
   1   1  -4 15191.8 132.029  13
   1   1  -4 14185.9 127.033   1
   1  -1  -4 14774.5 127.774  13
  -1   1   4 15096.8 123.319   1
  -1  -1   4 14809.8 133.640   1
  -1   1   4 13584.2 130.868  12
  -1   1   4 13895.9 128.961   4
   1   1  -4 14987.9 135.127   9
   1  -1  -4 14426.7 128.293  11
   1  -1  -4 15223.4 130.324   1
   1  -1  -4 14593.8 141.248   9
  -1  -1   4 15107.3 129.571   2
   1  -1  -4 15543.6 124.870   2
   1   1  -4 14744.0 127.208   1
  -1  -1   4 14916.8 128.754   3
   1  -1  -4 14115.1 125.264   1
  -1  -1   4 14900.7 128.691  13
  -1  -1   4 14475.3 131.940  11
   1   1  -4 14933.2 119.790   3
  -1   1   4 14838.3 124.464   8
  -1   1   4 14425.5 121.125  13
  -1   1   4 14292.5 121.995  11
  -1   1   4 14965.3 119.289   3
  -1   1   3 1382.44 42.9858  12
  -1  -1   3 1513.54 43.5463  11
  -1  -1   3 1631.14 45.2642   1
  -1   1   3 1413.50 39.0791  11
   1   1  -3 1556.50 45.3888   9
  -1   1   3 1546.51 38.6928   1
   1   1  -3 1557.85 42.5557  13
  -1   1   3 1393.41 42.5768  12
  -1   1   3 1471.66 41.6873   4
  -1   1   3 1374.39 38.4588  11
   1   1  -3 1622.51 40.2674   3
   1  -1  -3 1552.04 43.4958  12
   1  -1  -3 1479.69 42.0233  11
   1   1  -3 1551.55 25.9591   6
   1   1  -3 1503.33 42.3415   1
  -1   1   3 1522.05 40.3886   5
   1  -1  -3 1599.62 39.8818   3
  -1  -1   3 1550.23 41.1932   3
   1  -1  -3 1455.89 40.1595   1
   1   1  -3 1546.61 42.5381   1
   1  -1  -3 1542.12 41.9072   1
  -1   1   3 1555.50 44.4050   8
   1  -1  -3 1568.84 37.8546   2
   1   1  -3 1543.80 40.9534  11
   1  -1  -3 1495.65 46.5048   9
  -1  -1   3 1570.99 43.3671  13
  -1  -1   3 1562.27 42.7113   2
  -1  -1   3 1553.71 43.0201   1
  -1   1   3 1511.32 38.0824  13
  -1  -1   3 1519.12 42.0384   2
  -1   1   2 17111.5 114.980   9
   1  -1  -2 17551.6 85.8627   2
  -1   1   2 16833.7 84.9095  11
  -1   1   2 16967.2 106.007   5
  -1  -1   2 17006.5 66.9363   6
   1  -1  -2 17387.7 94.9459   1
  -1  -1   2 16796.7 99.6943   2
   1  -1  -2 17023.9 90.8778  11
   1  -1  -2 16997.0 104.873   5
   1  -1  -2 16827.2 114.431   9
   1   1  -2 16639.5 97.2241   1
   1  -1  -2 16646.5 95.5363  11
  -1   1   2 16307.4 86.8090  11
  -1  -1   2 17249.7 100.845  11
   1   1  -2 17380.2 83.2404   5
   1   1  -2 17185.5 96.7989   1
   1   1  -2 17314.8 97.6712  13
  -1   1   2 16951.5 97.2418   4
   1  -1  -2 16967.7 96.2839   1
   1   1  -2 17725.5 76.5540  10
  -1  -1   2 17582.5 102.800   1
  -1  -1   2 17027.4 103.127   1
  -1   1   2 16742.8 92.9278  12
   1  -1  -2 17034.8 111.056   8
   1  -1  -2 15861.0 96.7631  12
  -1  -1   2 17459.8 96.1590   2
  -1   1   2 17028.2 114.885   8
  -1   1   2 16736.2 87.0513   1
  -1   1   1 13137.5 93.8540   8
   1   1  -1 12360.3 61.2356  13
  -1   1   1 12707.6 66.4164   7
   1   1  -1 12276.7 74.3769   5
  -1   1   1 11922.5 77.8414   9
   1  -1  -1 12851.0 79.8411   9
  -1  -1   1 12506.0 61.3378   2
  -1  -1   1 12268.0 72.9423   5
   1  -1  -1 12712.3 90.0554   8
  -1   1   1 12807.2 88.7737   5
   1   1  -1 13004.0 61.4729   1
   1  -1  -1 13393.8 61.3295   7
  -1  -1   1 12427.8 57.9452   2
   1  -1  -1 11737.9 58.1259  12
  -1  -1   1 13018.7 68.4949   1
   1   1  -1 12722.5 59.9705   1
   1   1   0 44.7180 9.31603   4
   1  -1   0 119.694 15.7892  10
  -1  -1   0 79.2999 10.8404  12
   1   1   0 95.1117 19.0684   5
  -1   1   0 130.159 18.5858   8
   1   1   0 92.9022 11.3881   7
  -1  -1   0 47.4537 14.9879   5
   1   1   1 5551.13 43.9116  12
  -1  -1  -1 5286.98 40.9351   2
   1  -1   1 5687.84 43.2102   1
   1   1   1 5474.25 47.7446   4
   1  -1   1 5254.36 42.9573  11
  -1  -1  -1 5791.12 38.8197   2
  -1   1  -1 5194.90 40.7360  13
  -1  -1  -1 5549.13 45.8808   1
  -1  -1  -1 5634.53 45.8804  12
   1   1   1 5766.73 40.6440   1
   1   1   1 5742.75 39.9768   1
  -1  -1  -1 5675.54 60.0993   8
   1  -1   1 5504.80 52.2775   8
  -1  -1  -1 5774.57 46.3651   7
  -1  -1  -1 5776.69 45.6019   1
  -1  -1  -1 5724.06 43.3534  11
  -1   1  -1 5055.59 42.8346  12
   1   1   1 5948.92 50.5672   7
   1   1   1 5609.94 59.7965   8
   1   1   1 5545.49 42.9246  13
   1  -1   1 4892.31 45.9699  12
  -1   1  -1 5298.10 52.0973   8
   1   1   1 5679.23 55.6845  10
   1  -1   1 5637.87 53.5979  10
  -1  -1  -2 17957.0 98.0279  11
   1   1   2 17149.9 95.4208   1
   1   1   2 17583.5 97.4440  13
   1  -1   2 17793.0 82.1082   9
   1  -1   2 17824.6 103.036  11
  -1   1  -2 17776.6 96.5629   1
   1   1   2 17987.8 93.0870  11
  -1   1  -2 17755.0 84.5922   9
  -1  -1  -2 18054.4 94.8609   2
  -1  -1  -2 17530.6 104.972   1
   1   1   2 17103.2 102.988   8
  -1   1  -2 17958.4 102.324  13
   1   1   2 17925.2 120.485  10
  -1  -1  -2 17356.2 102.026  12
   1  -1   2 18165.2 96.4768   2
   1   1   2 17323.2 99.8017  12
  -1   1  -2 17554.7 99.8013   1
  -1  -1  -2 18309.5 99.0905   2
   1   1   2 17658.0 96.8113   1
  -1   1  -2 17687.8 97.5920  11
   1   1   2 17720.2 105.037   4
   1  -1   2 17458.0 105.094  10
  -1  -1  -2 16618.8 121.489   9
  -1   1  -2 18360.5 105.811  12
   1  -1   2 17528.1 100.684   1
   1  -1   2 16968.1 85.2700   8
  -1   1  -2 16820.5 85.3962   8
  -1  -1  -2 17337.7 102.474   8
   1   1   3 4478.29 66.8838   4
  -1   1  -3 4579.53 65.7346   1
  -1  -1  -3 4442.96 63.9808  11
   1   1   3 4341.07 64.9722  12
  -1  -1  -3 4289.30 64.8359  12
  -1  -1  -3 4578.73 63.4154   2
   1  -1   3 4542.56 64.9187   1
   1  -1   3 4390.64 55.3738   9
  -1   1  -3 4886.43 66.0912  11
   1  -1   3 4289.76 43.4149   8
   1   1   3 4345.14 73.5397  10
   1  -1   3 4334.53 65.1624  10
  -1  -1  -3 4147.53 53.0274   8
  -1  -1  -3 4377.19 66.4928   1
  -1   1  -3 4477.41 64.2462   1
  -1  -1  -3 4233.90 62.2848   3
   1  -1   3 4461.75 63.6995   3
   1   1   3 4378.36 59.9596  11
  -1   1  -3 4199.09 57.6253   3
  -1   1  -3 4498.88 67.3969  13
   1   1   3 4349.08 61.3550   1
  -1  -1  -3 4397.36 63.7796  13
  -1   1  -3 4453.38 57.3524   9
   1   1   3 4399.72 62.8380  13
   1  -1   3 4173.30 62.0566  13
   1  -1   3 4606.38 62.4632   2
  -1  -1  -3 4325.73 73.7440   9
   1   1   3 4247.39 56.1364   8
   1  -1   3 4449.72 65.7497  11
  -1   1  -3 4411.13 68.0320  12
   1  -1   4 4572.76 75.4074  10
   1  -1   4 4400.60 73.8362   3
  -1  -1  -4 4669.00 74.2344   2
  -1  -1  -4 4316.03 55.9967   8
   1   1   4 4348.28 58.8386   8
   1   1   4 4676.26 68.2571   3
  -1   1  -4 4901.09 51.4794   6
  -1  -1  -4 4573.14 77.3409  13
   1   1   4 4407.91 85.2883  10
   1  -1   4 4756.09 77.3287  11
   1  -1   4 4482.45 74.8949   3
  -1   1  -4 4567.76 69.0695   3
   1   1   4 4338.39 71.0342   1
  -1  -1  -4 4483.23 84.0055   9
  -1   1  -4 4680.75 74.2342  11
   1   1   4 4465.65 77.4540   4
  -1  -1  -4 4752.73 77.6567  12
  -1   1  -4 4538.91 77.6488  12
  -1  -1  -4 4385.18 72.3569   3
   1  -1   4 4695.23 75.0966  13
  -1   1  -4 4872.90 79.9398  13
   1   1   4 4445.68 72.8792  13
   1   1   4 4438.01 75.3030  12
  -1   1  -4 4573.02 75.3276   1
  -1   1  -4 4570.51 69.0182   9
   1   1   4 4316.22 69.5458  11
  -1  -1  -4 4443.29 73.6135  11
  -1  -1  -4 4377.06 76.1547   1
   1  -1   4 4610.85 72.4813   2
   1  -1   4 4625.64 46.2065   8
  -1   1  -4 4530.55 74.2657   1
   1  -1   5 29.8703 13.5122   8
   1  -1   5 33.6246 27.3005  10
   1  -1   5-0.33344 30.9055  13
  -1  -1  -5 18.9499 33.7537   9
  -1   1  -5 22.7305 29.7314   1
   1   1   5 113.051 30.7626  11
  -1   1  -5 21.2081 27.7434   9
   1  -1   5 118.306 31.2622   3
   1   1   5 86.4367 34.9976  12
   1   1   5 83.4723 31.9319  13
  -1  -1  -5 50.5293 21.1010   8
  -1  -1  -5 23.5171 29.8091   1
   1   1   5 35.3573 31.7628   4
   1   1   5 54.9160 33.7267  10
   1  -1   5 39.4009 31.8369   3
   1  -1   5 86.2639 30.6696  11
  -1  -1  -5-16.5976 29.9853   3
  -1   1  -5 36.2346 27.3781   3
  -1  -1  -5 67.3361 30.7471   2
  -1   1  -5 89.4534 33.6266   1
   1  -1   5 35.3122 30.0646   4
  -1  -1  -5 30.4185 30.2788  11
   1  -1   5 46.1590 30.1908   1
  -1  -1  -5 108.997 35.7422  12
   1  -1   5 3.49254 26.7340   2
  -1   1  -5 35.8026 32.7449  13
   1   1   5 8.35507 27.6277   1
   1   1   5 47.9255 29.0869   3
  -1   1  -5 16.3296 20.4929   6
  -1   1  -5 81.5149 35.6684  12
   1  -1   6 11740.0 144.735  11
   1  -1   6 12200.3 143.068   3
  -1  -1  -6 12282.8 147.796  12
   1   1   6 11856.7 137.213   1
  -1   1  -6 11570.6 143.622   1
   1   1   6 11525.8 132.887   3
  -1  -1  -6 11201.4 145.628  13
  -1  -1  -6 9904.17 138.146   1
   1   1   6 11565.1 145.457   4
   1   1   6 11583.6 134.348  11
  -1  -1  -6 11963.2 142.572   3
  -1   1  -6 11876.6 144.534   1
   1  -1   6 12416.9 147.423   3
  -1   1  -6 12127.9 104.628   6
  -1   1  -6 11375.4 131.969   3
   1  -1   6 10976.7 140.209  10
  -1  -1  -6 11692.4 152.060   9
  -1   1  -6 11500.8 148.495  13
   1   1   6 11947.3 145.062  12
   1   1   6 11952.1 141.355  13
   1  -1   6 11519.0 141.159  13
   1  -1   6 11794.8 143.277   4
  -1  -1  -6 11534.2 139.762   2
  -1   1  -6 12389.5 149.126  12
   1  -1   6 12001.2 146.275   1
  -1   1  -6 11818.2 136.110   9
   1   1   6 11229.7 100.428   8
   1   1   7 3751.53 94.0541   4
  -1  -1  -7 3583.86 95.0127   9
  -1   1  -7 3534.72 89.3010   1
  -1  -1  -7 3554.24 92.6510  13
  -1  -1  -7 3957.03 94.8547  12
  -1  -1  -7 3620.53 91.7622   1
  -1   1  -7 3430.67 83.3631   3
   1   1   7 3809.60 90.8286  13
   1  -1   7 3607.12 88.2560   3
   1  -1   7 3554.85 89.5411   4
  -1   1  -7 3701.38 94.1074  12
   1   1   7 3534.00 61.2197   8
  -1   1  -7 3706.06 96.7724  13
   1   1   7 3864.10 93.4577  12
   1  -1   7 3706.76 90.9425  13
   1   1   7 3828.64 86.0905   3
   1   1   7 3742.95 86.6316  11
   1  -1   7 3373.68 89.3332  10
  -1   1  -7 3590.90 86.3382   9
   1   1   7 3932.37 88.4215   1
  -1  -1  -7 3590.18 88.8538   3
  -1   1  -7 3470.39 90.7161   1
   1  -1   7 3519.44 90.0074  11
  -1  -1  -7 3751.94 88.7784   2
   1  -1   7 3875.27 91.0738   1
   1  -1   7 4105.16 96.2084   3
  -1   1  -8 9687.13 152.998   1
   1   1   8 10426.9 157.332  12
   1  -1   8 10449.8 155.939  13
  -1  -1  -8 10043.4 158.778   1
   1   1   8 10061.8 104.291   8
  -1  -1  -8 9776.12 161.405  13
  -1   1  -8 10035.8 159.557   1
  -1  -1  -8 10547.3 154.448   2
   1  -1   8 10167.3 157.794   3
   1   1   8 10561.4 150.818   1
  -1   1  -8 10156.5 146.264   3
   1  -1   8 10042.0 157.206  11
  -1   1  -8 10388.0 165.213  13
  -1  -1  -8 10102.6 155.098  12
   1  -1   8 9960.36 156.440  10
   1   1   8 10379.1 148.703   3
   1   1   8 10239.8 152.669  13
   1   1   8 10464.9 149.769  11
  -1  -1  -8 9574.78 151.460   3
   1  -1   8 10348.5 158.144   4
  -1   1  -8 10284.5 152.426   9
  -1   1  -8 10533.6 159.712  12
  -1  -1  -8 9748.39 161.884   9
   1  -1   8 9603.42 149.578   1
   1   1   8 10226.1 159.749   4
   1  -1   9 431.422 51.2044   3
  -1  -1  -9 393.969 56.4329  13
  -1  -1  -9 471.582 58.3320  12
   1   1   9 409.856 52.7740  12
  -1   1  -9 397.538 50.4320   1
  -1  -1  -9 514.592 51.4684   2
   1  -1   9 461.883 52.2940   4
   1  -1   9 533.853 52.5209   1
   1   1   9 363.071 52.3354   4
   1   1   9 523.243 51.3484   3
  -1  -1  -9 417.648 51.6115   3
  -1   1  -9 439.462 52.5413   3
  -1  -1  -9 429.130 51.2464   1
   1  -1   9 503.694 55.1370  13
   1   1   9 492.893 50.7818   1
   1   1   9 532.523 53.8329  13
  -1   1  -9 566.307 53.7370   9
   1   1   9 508.452 32.2391   8
  -1   1  -9 351.822 57.6937  12
   1   1   9 535.245 51.6636  11
   1  -1   9 475.675 51.0434  10
   1  -1   9 349.278 49.8023  11
  -1   1  -9 434.491 56.3488  13
  -1  -1  -9 481.752 59.6363   9
  -1  -1 -10 612.416 65.3143   9
  -1   1 -10 609.030 63.6167  12
  -1  -1 -10 509.416 59.6995   1
   1  -1  10 540.355 59.3974  11
   1   1  10 532.964 56.0385  11
   1   1  10 573.311 55.8958   1
  -1   1 -10 574.001 58.3888   3
  -1  -1 -10 342.427 54.9574   3
  -1  -1 -10 551.321 56.5804   2
  -1   1 -10 545.653 62.5660  13
   1  -1  10 524.765 57.9523   4
   1  -1  10 455.030 22.0450   8
   1   1  10 512.539 33.8692   8
   1  -1  10 547.800 61.0728  13
   1  -1  10 493.453 60.7514   3
  -1   1 -10 388.601 54.8150   1
   1   1  10 594.293 58.2904  12
   1   1  10 591.394 56.8925   3
  -1   1 -10 443.958 56.7988   9
   1  -1  10 428.220 54.8263   1
   1   1  10 662.148 64.0969   4
  -1   1 -10 378.232 53.1848   1
  -1  -1 -10 509.893 62.8819  13
   1   1  10 499.967 58.6116  13
   1   1  11 895.994 71.3947   3
   1  -1  11 868.724 74.4148   3
   1   1  11 851.016 70.9610  11
   1  -1  11 949.253 72.7132   4
   1   1  11 786.982 72.8925  13
   1   1  11 818.393 65.1375   1
   1  -1  11 784.933 70.9199  13
  -1   1 -11 1026.42 73.9556   9
  -1   1 -11 832.635 70.6505   1
  -1   1 -11 979.550 79.6792  13
   1  -1  11 934.598 72.0415  11
  -1  -1 -11 774.236 75.0860   9
  -1  -1 -11 808.122 73.8453  13
  -1   1 -11 909.402 75.8437  12
   1   1  11 896.623 40.5892   8
  -1   1 -11 725.435 67.5132   3
   1   1  11 983.212 74.7798   4
  -1  -1 -11 929.804 75.9577   3
  -1  -1 -12 237.951 63.6888   3
  -1  -1 -12 195.378 62.6390   9
   1  -1  12 223.170 59.7880  13
  -1   1 -12 219.275 56.0312   3
   1   1  12 157.966 56.6983  13
  -1   1 -12 414.296 72.4550  13
   1   1  12 206.964 56.2054   3
   1   1  12 183.129 54.9426  11
  -1   1 -12 290.491 62.5172   9
  -1   1 -12 341.001 68.7679  12
  -1  -1 -12 310.218 69.7340  13
   1  -1  12 309.934 66.9563   3
   1   1  12 330.921 64.9473   4
  -1   1 -13 375.563 68.5537   3
  -1  -1 -13 523.807 74.3276   3
  -1  -1 -13 608.464 73.9220   9
   1  -1  13 471.801 76.4867   3
  -1   1 -13 589.441 75.3130   9
  -1   1 -13 440.805 76.4524  13
   1  -1  13 538.380 73.2124  13
   1   1  13 722.180 73.6069   3
   1   1  13 485.519 71.7915   4
  -1  -1 -13 497.367 80.5215  13
   1   1  13 502.468 67.0610  11
   1   1  13 743.469 79.8456  13
   1   1  14-18.1262 62.0725   3
  -1  -1 -14 90.9970 62.4629   3
   1   1  14-41.7041 64.3260   4
  -1  -1 -14-12.6354 69.6807  13
   1  -1  14-38.5075 66.9761  13
  -1   1 -14-48.4447 62.4803   9
  -1   1 -14 154.578 70.6834  13
   1   1  14-7.84427 61.0363  13
  -1  -1 -14-9.08129 63.9273   9
  -1   1 -14 103.080 61.3325   3
   1  -1  14 35.3422 65.5463   3
   1   1  14-12.3617 57.0033  11
   1   1  15 199.069 72.7997   4
  -1  -1 -15 196.473 76.5491  13
   1   1  15-23.9422 68.8428  13
  -1  -1 -15 266.860 77.7118   9
   1  -1  15 58.3329 70.2429   3
   1   1  15 117.512 63.3819  11
  -1   1 -15 261.066 75.6687  13
  -1  -1 -15 151.212 72.0367   3
   1  -1  15 178.798 75.5442  13
  -1   1 -15 263.719 71.0666   3
   1   1  15 224.276 68.0332   3
  -1   1 -15 193.466 70.6947   9
  -1   1 -16 1353.31 104.589   3
  -1  -1 -16 1345.65 112.093   9
   1  -1  16 1568.72 115.639  13
   1   1  16 1527.91 104.086  11
   1   1  16 1550.99 111.765  13
  -1  -1 -16 1248.09 107.151   3
  -1   1 -16 1419.88 119.139  13
   1  -1  16 1392.15 113.466   3
   1   1  16 1429.60 99.9390   3
  -1  -1 -16 1332.64 119.463  13
  -1   2  15 560.589 86.7449   4
  -1   2  15 409.462 72.2433  11
  -1  -2  15 490.726 84.9061  13
   1  -2 -15 408.757 81.1876   9
   1   2 -15 376.243 67.6549   3
  -1  -2  15 208.068 75.8908   3
  -1   2  15 435.465 78.2052  13
   1   2 -15 388.120 80.5877  13
   1  -2 -15 296.112 78.4169   3
   1  -2 -15 337.795 82.5538  13
   1   2 -15 431.208 77.3695   9
  -1   2  15 419.484 82.6741  12
  -1   2  14 25.4633 62.1957  13
   1   2 -14-11.2617 65.3258  13
   1  -2 -14 72.6134 63.6343   3
  -1  -2  14 15.7676 67.2494  13
  -1   2  14-53.4959 57.8997  11
  -1   2  14-24.6192 66.7600  12
  -1   2  14 77.2753 49.0885   3
  -1   2  14-23.4276 65.6104   4
  -1  -2  14-39.6948 62.9001   3
   1   2 -14-8.21735 53.6648   3
   1  -2 -14 26.4674 66.9720   9
   1   2 -14-30.3885 64.7224   9
   1  -2 -14-24.1890 62.4383  13
  -1   2  13 855.024 84.9475  12
  -1   2  13 912.013 73.3221   3
   1   2 -13 748.843 67.9688   3
  -1   2  13 877.639 83.2805   4
  -1  -2  13 734.168 84.8160   3
  -1  -2  13 729.248 80.3451   3
   1   2 -13 912.148 83.4788   9
   1  -2 -13 789.182 82.2030   3
   1   2 -13 873.857 84.5507  13
   1  -2 -13 802.204 83.9335  13
  -1   2  13 893.358 74.9332  11
  -1  -2  13 910.091 86.6197  13
  -1   2  13 784.257 77.2311  13
   1  -2 -13 959.626 92.0188   9
   1   2 -12 3991.94 116.741   3
   1  -2 -12 3676.31 135.313   9
  -1  -2  12 4189.61 137.348   3
  -1   2  12 3465.35 99.5831   8
   1  -2 -12 3650.20 128.917   3
   1  -2 -12 3532.75 132.219  13
  -1  -2  12 3747.80 133.657   3
  -1   2  12 4002.56 118.891  11
   1   2 -12 3632.48 126.264   9
  -1   2  12 3867.88 129.341  12
   1   2 -12 3532.31 129.685  13
  -1   2  12 3808.23 122.871  13
  -1   2  12 4104.69 115.404   3
  -1  -2  12 3948.43 133.736  13
  -1   2  12 3773.86 132.592   4
   1   2 -12 3572.26 117.134   1
   1   2 -12 3561.36 62.1723   6
  -1   2  11-4.76324 44.3183   1
  -1   2  11 46.4259 42.4710   3
  -1  -2  11 73.7438 58.1554   3
  -1  -2  11 32.3419 52.9618  13
  -1   2  11 69.2368 57.8787  12
   1  -2 -11 44.3262 44.9268   2
   1   2 -11 106.469 49.8556   1
   1  -2 -11 53.3540 50.4761   3
   1   2 -11 47.4111 23.4883   6
  -1   2  11 77.5035 53.7585   4
  -1   2  11 73.1194 39.7981   8
   1   2 -11 136.441 55.8372  13
  -1   2  11 71.9180 53.0582  12
   1  -2 -11-30.4908 57.7992  13
   1   2 -11 124.487 46.6168   1
  -1  -2  11 107.873 56.9975   3
   1   2 -11 132.411 49.0776   3
   1  -2 -11-6.95101 58.4723   9
   1   2 -11 31.6160 51.8466   9
  -1   2  11 69.6200 44.5387  11
  -1   2  11 113.835 53.4162  13
  -1   2  10 11742.0 181.402  13
  -1   2  10 12545.0 179.040  11
   1  -2 -10 11674.3 190.613   3
   1   2 -10 13358.2 189.095  11
  -1   2  10 12275.7 189.899  12
   1   2 -10 12098.9 196.269  13
   1   2 -10 11931.6 97.4630   6
   1   2 -10 12328.0 195.866   9
   1   2 -10 11821.8 181.824   1
  -1   2  10 12055.2 200.155   4
  -1   2  10 12774.2 195.464  12
   1  -2 -10 12145.6 199.595  13
   1   2 -10 12257.1 187.147   1
  -1   2  10 12617.4 169.922   3
  -1  -2  10 12115.8 195.116  13
  -1  -2  10 12337.0 196.838   3
  -1   2  10 12284.0 177.876   1
   1   2 -10 11505.3 97.9994   6
   1  -2 -10 12014.9 210.106   9
   1  -2 -10 12421.2 190.304   2
   1  -2 -10 11350.5 192.146   1
  -1  -2  10 11405.3 186.309   1
   1  -2 -10 11832.5 195.017   1
  -1   2  10 12147.3 167.356   8
   1   2 -10 12433.7 174.500   3
   1   2  -9 1930.87 75.9125  11
  -1   2   9 1603.57 79.6765   4
   1   2  -9 1706.23 36.4858   6
   1   2  -9 2005.57 83.7318   9
  -1   2   9 1775.60 69.7391   8
   1  -2  -9 1623.98 85.1431   9
  -1  -2   9 1974.85 84.4668  11
   1   2  -9 1858.42 73.0202   3
  -1   2   9 1696.59 69.5689  11
   1  -2  -9 1745.13 76.2414   1
  -1   2   9 1615.22 66.5811   3
   1   2  -9 1735.66 37.9214   6
   1  -2  -9 2018.35 83.5331   1
  -1  -2   9 2027.65 84.9602   3
  -1  -2   9 1706.56 79.3099  13
   1   2  -9 1630.31 77.2462  13
   1  -2  -9 1685.27 80.0782  13
   1  -2  -9 1463.99 74.6645   3
  -1  -2   9 1576.15 74.6004   1
  -1   2   9 1706.60 72.9636  13
   1   2  -9 1767.19 75.5332   1
  -1   2   9 1767.17 77.0947  12
   1   2  -9 1671.38 72.2374   1
  -1  -2   9 1899.14 81.0079   4
  -1   2   9 1773.99 71.4850   1
  -1  -2   9 1832.16 80.4703   1
   1  -2  -9 1782.66 75.7324   2
  -1   2   8 6363.86 115.945  13
  -1   2   8 6523.27 124.355  12
  -1  -2   8 6621.80 126.720   1
   1   2  -8 6157.67 115.215  11
   1  -2  -8 6576.32 125.904  12
   1   2  -8 6183.89 55.3853   6
  -1   2   8 6099.66 113.334   8
  -1  -2   8 6479.70 125.508   4
   1  -2  -8 6284.03 124.578   1
   1  -2  -8 6137.38 135.993   9
   1   2  -8 6634.71 121.226   1
   1   2  -8 6317.59 54.9123   6
  -1  -2   8 6397.77 129.615   1
  -1  -2   8 6489.84 131.079  11
   1  -2  -8 6426.45 126.452   1
  -1  -2   8 6402.54 126.028  13
   1   2  -8 6491.27 111.551   3
  -1   2   8 6582.92 108.495   3
  -1   2   8 6410.44 113.703  11
  -1   2   8 6032.54 110.721   1
   1   2  -8 6459.82 118.979   1
  -1  -2   8 6779.92 127.392   2
   1  -2  -8 5892.17 120.615   3
  -1  -2   8 6745.79 130.335   3
   1   2  -8 6548.83 127.480  13
   1  -2  -8 6252.10 118.978   2
   1   2  -8 6389.86 127.025   9
  -1   2   8 6695.36 132.850   4
   1  -2  -8 6693.97 129.705  13
  -1  -2   7 4498.87 101.824  11
   1   2  -7 4455.55 93.9145   1
  -1   2   7 4454.44 97.0020  12
   1   2  -7 4708.87 103.333   9
  -1   2   7 4459.53 102.338   4
   1  -2  -7 4433.59 98.1882   1
   1  -2  -7 4273.19 107.856   9
  -1   2   7 4412.47 89.7517  13
  -1   2   7 4652.08 99.3564  12
  -1  -2   7 4353.75 97.6621   1
  -1   2   7 4449.53 93.9580   8
   1   2  -7 4595.96 87.4789   3
   1   2  -7 4879.77 96.0077  11
   1  -2  -7 4339.92 96.1200   3
  -1  -2   7 4762.50 103.338   3
   1  -2  -7 4758.00 102.437  13
   1   2  -7 4572.42 100.206  13
  -1   2   7 4403.00 87.9674   1
  -1   2   7 4815.29 91.6005  11
   1   2  -7 4774.30 96.8203   1
   1  -2  -7 4293.70 97.8608   1
  -1  -2   7 4771.87 105.819   1
   1  -2  -7 4601.95 95.2261   2
  -1  -2   7 4404.40 99.8973  13
  -1   2   7 4774.40 85.0455   3
  -1  -2   7 4558.91 99.8182   2
  -1   2   6 19080.8 173.362  12
  -1  -2   6 19747.8 182.755   3
  -1   2   6 18760.1 160.800  13
   1  -2  -6 18378.1 176.446   1
  -1  -2   6 19772.3 187.265  11
  -1   2   6 19096.0 158.555  11
  -1   2   6 19181.2 159.018   1
  -1  -2   6 18864.2 180.795   1
  -1  -2   6 19521.0 183.264   2
   1  -2  -6 19915.5 183.117  13
   1   2  -6 19616.3 156.632   3
   1  -2  -6 19279.8 177.853   1
  -1   2   6 20475.4 149.347   3
   1  -2  -6 18850.4 174.180   3
  -1   2   6 19259.5 172.020  12
  -1   2   6 19640.3 159.858  11
  -1   2   6 18647.1 184.066   4
   1   2  -6 20127.9 170.132  11
   1  -2  -6 19361.8 172.278   2
  -1   2   6 18305.7 176.486   8
   1   2  -6 19931.5 173.332   1
   1  -2  -6 19805.6 204.474   9
  -1  -2   6 20392.6 192.985   1
   1   2  -6 18907.8 177.032  13
   1   2  -6 19390.0 170.959   1
  -1  -2   6 19311.5 181.442  13
  -1   2   5 929.326 37.7870  11
  -1   2   5 912.287 44.6062  12
  -1   2   5 868.567 37.7780  11
  -1   2   5 991.708 44.2274  12
  -1   2   5 893.924 38.4941  13
   1   2  -5 778.233 40.0341   1
   1   2  -5 983.751 38.5197   3
   1  -2  -5 736.112 40.7674   3
  -1   2   5 968.220 38.2649   1
   1  -2  -5 855.196 44.6031  13
   1   2  -5 933.574 44.6043  13
  -1  -2   5 901.605 46.6305   1
   1   2  -5 887.567 41.3470   1
   1  -2  -5 791.416 52.4830   9
  -1  -2   5 880.048 46.5390  11
   1  -2  -5 985.863 44.6906   1
   1  -2  -5 891.411 41.4692   2
   1  -2  -5 967.690 44.3878   1
  -1  -2   5 853.052 45.1726  13
  -1   2   5 830.283 45.9581   4
  -1  -2   5 994.723 46.2598   1
  -1  -2   5 912.376 44.7304   2
  -1   2   5 894.909 48.3004   8
  -1   2   4 11989.5 130.822   5
  -1   2   4 11887.2 105.417  12
  -1   2   4 11750.2 91.7335   1
  -1  -2   4 11464.6 114.667  13
  -1  -2   4 11472.7 96.6721  10
  -1   2   4 11899.2 90.4521  11
  -1  -2   4 12371.7 116.075   2
  -1  -2   4 12186.5 119.306   1
  -1  -2   4 11730.1 121.742   1
   1   2  -4 12096.1 106.069   1
  -1  -2   4 12140.1 117.711  11
   1  -2  -4 12268.7 114.010   1
  -1   2   4 11754.4 89.4746  11
  -1   2   4 11786.0 116.250   4
  -1  -2   4 11549.3 109.735   3
   1   2  -4 11588.4 107.987  13
   1  -2  -4 11998.9 103.487   2
  -1   2   4 11492.7 131.267   8
   1  -2  -4 11338.4 109.502   1
   1  -2  -4 11783.1 135.344   9
   1   2  -4 11989.6 104.134   1
   1  -2  -4 11839.6 106.484   3
  -1  -2   4 12217.1 117.085   2
  -1   2   4 11875.7 104.826  12
  -1   2   3 2579.10 34.7441  13
   1  -2  -3 2636.68 46.6954   1
  -1  -2   3 2541.02 51.4708   1
   1   2  -3 2765.91 45.7606  13
  -1   2   3 2537.20 48.7393   4
   1  -2  -3 2614.07 61.2277   8
  -1   2   3 2470.76 27.8764   1
  -1   2   3 2609.13 63.8492   5
   1  -2  -3 2585.29 64.2920   9
  -1  -2   3 2620.77 50.4492  11
   1  -2  -3 2642.20 40.5816   2
   1  -2  -3 2649.19 41.7420   3
   1   2  -3 2686.18 42.1851   1
  -1  -2   3 2615.25 46.7966   2
  -1   2   3 2798.20 41.7892  12
  -1  -2   3 2582.53 48.9637   2
  -1  -2   3 2554.43 45.7840   3
   1   2  -3 2682.35 42.8036   1
   1   2  -3 2768.34 54.7811   5
  -1   2   3 2315.45 62.4817   8
  -1   2   3 2478.84 41.3888  12
  -1  -2   3 2532.43 49.7492   1
   1  -2  -2 4272.53 73.3297   8
   1  -2  -2 4407.79 36.4348   7
  -1   2   2 4404.39 48.4362   4
  -1  -2   2 4803.58 77.0159   8
   1  -2  -2 4530.02 42.2342   1
  -1   2   2 4483.32 79.4584   8
   1   2  -2 4596.00 37.1968  13
   1   2  -2 4512.66 67.1547   5
   1  -2  -2 4334.17 38.5133  11
  -1   2   2 4542.80 78.2936   5
  -1  -2   2 4557.95 43.6785   2
   1  -2  -2 4103.36 69.9805   9
  -1  -2   2 4623.59 52.8293   1
   1  -2  -1 59.2295 25.3331   8
   1  -2  -1 48.7189 21.4836   9
  -1  -2   1 7.10208 24.1744   8
  -1   2   1 47.5992 30.1680   5
  -1   2   1 61.9233 27.6389   8
   1   2  -1 58.0714 27.1057   5
  -1   2   1 46.4859 8.86690   7
  -1   2   0 10753.7 113.794   5
  -1   2   0 11115.7 111.207   8
   1  -2   0 9944.42 102.365   8
  -1  -2   0 11744.6 115.282   8
   1   2   0 10078.8 109.210   8
   1   2   0 10543.0 106.972   5
   1  -2   1 29935.5 139.518  10
   1   2   1 30641.9 108.747   7
   1  -2   1 29552.7 168.800   8
   1   2   1 30289.7 185.422   8
  -1   2  -1 28714.6 171.873   8
  -1  -2  -1 31050.3 182.456   8
   1   2   1 30659.4 187.965   5
  -1   2  -1 30086.3 94.5044   4
  -1  -2  -2 14594.3 85.7401   1
  -1  -2  -2 14211.3 67.4056   2
   1   2   2 13841.5 63.8337  12
   1  -2   2 14518.3 67.9278   2
   1  -2   2 14427.5 101.184  10
   1  -2   2 14421.0 84.4513   1
   1   2   2 14427.6 131.400   8
   1  -2   2 14366.6 117.592   8
  -1   2  -2 13410.9 115.145   8
  -1  -2  -2 14553.9 127.843   8
  -1  -2  -2 14489.5 86.5178   1
   1   2   2 13950.5 93.1461   4
   1  -2   2 14431.8 85.3017  11
   1  -2   2 13660.1 70.8440   2
  -1  -2  -2 13191.1 67.2954   2
   1   2   3 826.889 26.8724  13
   1   2   3 835.900 22.3668  11
   1  -2   3 783.660 33.7931  11
  -1   2  -3 766.371 32.6407  12
   1  -2   3 790.315 33.9454   1
   1  -2   3 830.018 29.6696   2
  -1   2  -3 729.620 30.3090  13
   1   2   3 834.245 24.0587   1
   1   2   3 813.847 29.5254  12
  -1   2  -3 856.795 25.8689   1
   1  -2   3 759.184 31.0206   1
  -1  -2  -3 763.236 31.6137   1
   1   2   3 780.929 40.4085   8
  -1   2  -3 796.246 34.7256   8
   1  -2   3 814.205 32.6532  10
  -1  -2  -3 761.236 28.2217   2
  -1  -2  -3 776.595 37.8307   8
   1   2   3 781.212 34.7395   4
  -1   2  -3 809.632 26.5033  11
  -1  -2  -3 829.591 44.7799   9
   1  -2   3 770.889 29.4494   9
  -1  -2  -3 775.374 30.8392   3
   1  -2   3 808.408 34.3990   8
  -1   2  -3 702.170 26.8143   1
  -1  -2  -3 753.406 30.1834   2
   1   2   3 736.179 24.1185   1
   1  -2   4 1725.89 48.6291  10
  -1  -2  -4 1782.01 50.7969   8
  -1  -2  -4 1745.89 48.4836   2
   1  -2   4 1684.43 48.8532   1
   1  -2   4 1761.63 34.0766   6
   1   2   4 1722.02 43.2995   1
   1  -2   4 1768.59 50.6283   3
  -1   2  -4 1808.95 44.3598   1
   1   2   4 1749.22 42.3890   1
  -1  -2  -4 1717.77 63.8630   9
   1  -2   4 1824.27 45.3089   8
   1   2   4 1984.78 42.7412  11
   1  -2   4 1859.22 48.6198   2
  -1   2  -4 1796.57 46.8504   1
   1   2   4 1964.56 49.4556  12
  -1  -2  -4 1898.12 50.7705  13
   1   2   4 1750.30 44.6987  13
  -1   2  -4 1851.93 50.4430  13
   1  -2   4 1771.54 52.2559   1
   1   2   4 1744.66 53.2764   4
   1  -2   4 1823.86 50.7975  13
   1  -2   4 2031.55 54.8768  11
  -1  -2  -4 1844.76 49.6223   3
  -1   2  -4 2083.77 48.3859  11
  -1   2  -4 1890.77 51.4357  12
  -1  -2  -4 1722.96 53.0975   1
   1   2   4 1606.40 52.8299   8
   1   2   5 346.801 35.1837  12
  -1  -2  -5 286.099 33.4258   3
  -1   2  -5 300.062 31.4696   1
  -1  -2  -5 357.238 36.4617  13
   1   2   5 277.367 29.0443   1
  -1  -2  -5 311.845 29.9483   8
   1  -2   5 294.923 34.1618   1
   1  -2   5 361.954 37.0509  13
  -1   2  -5 310.311 35.1157  13
   1   2   5 258.321 30.3867  13
   1  -2   5 339.762 33.9624   2
   1   2   5 327.608 35.8915   4
  -1   2  -5 351.910 33.9468   1
  -1   2  -5 340.695 33.5643   9
  -1   2  -5 358.649 35.0156  11
   1   2   5 350.929 30.3782  11
  -1  -2  -5 291.687 42.7141   9
  -1   2  -5 307.088 36.2034  12
   1  -2   5 295.347 35.9252  11
  -1  -2  -5 270.884 32.8380   2
   1  -2   5 242.844 34.8919   1
   1   2   5 305.511 34.2214   8
   1   2   5 299.065 27.0397   3
   1  -2   5 303.762 25.4818   8
   1  -2   5 303.639 32.8728  10
   1   2   6 5071.09 88.6438   8
   1  -2   6 5244.70 97.6334  13
  -1  -2  -6 5082.13 95.2968   2
  -1  -2  -6 4868.60 95.7839   3
   1   2   6 5009.09 85.5332   1
  -1  -2  -6 4833.01 110.702   9
   1   2   6 5138.04 85.5538  11
  -1   2  -6 4871.89 95.5259  13
   1   2   6 5122.59 79.0638   3
   1  -2   6 5007.06 70.5257   8
  -1  -2  -6 5045.96 99.2591  13
  -1   2  -6 5031.49 90.3483   9
   1  -2   6 4848.46 93.2046  10
   1  -2   6 5530.26 98.2214   2
   1  -2   6 4872.85 96.4992   1
  -1   2  -6 5435.11 92.9468  11
   1   2   6 5189.71 101.949   4
   1   2   6 4926.54 89.1331  13
  -1   2  -6 4910.78 82.0469   3
   1   2   6 5157.74 93.8916  12
  -1   2  -6 4965.46 88.9985   1
   1  -2   6 5033.88 98.2300  11
  -1   2  -6 5138.40 96.5240  12
  -1   2  -6 5025.69 91.8585   1
   1   2   7 689.042 52.1672  12
  -1   2  -7 519.492 49.2513  12
   1  -2   7 520.626 29.8060   8
  -1   2  -7 442.587 39.6854   1
   1   2   7 493.754 39.8177   1
  -1  -2  -7 428.176 47.6346   3
   1   2   7 623.206 43.7305  11
  -1  -2  -7 508.591 51.6091   9
   1  -2   7 526.855 42.7588  10
  -1  -2  -7 568.438 49.7275  13
  -1  -2  -7 407.460 42.2231   2
   1  -2   7 480.590 43.4014   2
   1   2   7 533.759 38.5607   3
   1  -2   7 437.113 45.9775  11
  -1  -2  -7 469.987 46.3578   1
  -1  -2  -7 587.691 51.8689  12
   1  -2   7 518.641 47.1574   3
   1   2   7 673.818 51.4250   4
  -1   2  -7 443.195 40.4401   9
   1  -2   7 566.372 49.3070  13
  -1   2  -7 438.340 46.3531  13
  -1   2  -7 523.057 41.0790   3
  -1   2  -7 543.630 44.5843  11
  -1   2  -7 447.080 41.8574   1
   1   2   7 544.431 40.4258   8
   1   2   8 980.069 47.8555   8
   1   2   8 1037.39 56.8766  13
   1  -2   8 1095.19 59.5673   4
  -1   2  -8 1210.05 66.2809  12
   1  -2   8 1027.78 57.3317   2
  -1  -2  -8 1015.81 59.9859  12
   1  -2   8 1057.35 62.0345   3
  -1  -2  -8 842.596 58.5032   1
   1  -2   8 1055.74 61.6423  13
  -1   2  -8 1088.57 64.1482  13
  -1  -2  -8 994.988 68.8988   9
   1   2   8 1139.75 56.8677  11
   1   2   8 1095.38 64.8280   4
  -1   2  -8 1046.03 56.5923   1
  -1   2  -8 1041.39 20.7956   6
  -1  -2  -8 1043.19 61.7173   1
   1  -2   8 1082.83 62.8522  11
  -1   2  -8 1058.64 55.2943   3
   1   2   8 1219.62 56.8045   1
  -1  -2  -8 1205.82 68.3503  13
  -1  -2  -8 948.426 58.9305   3
   1   2   8 1283.25 54.8873   3
   1   2   8 1148.93 61.8029  12
  -1   2  -8 995.442 58.5117   1
  -1   2  -8 1159.29 60.9020   9
   1  -2   8 1140.79 38.3615   8
  -1   2  -8 934.344 20.2947   6
  -1   2  -8 1137.37 58.5395  11
   1  -2   8 1086.76 62.6885   3
   1  -2   8 950.778 55.7132  10
   1  -2   8 1173.15 63.1148   1
  -1   2  -9 629.034 54.0334  11
   1  -2   9 506.308 28.6309   8
   1  -2   9 535.748 58.5843   3
  -1   2  -9 496.554 51.9820   9
  -1   2  -9 466.920 57.5119  12
  -1   2  -9 537.396 53.7777   1
  -1  -2  -9 553.391 62.4581   9
   1  -2   9 441.987 49.9863  10
   1  -2   9 566.979 57.5409  13
   1   2   9 487.883 46.7311   1
  -1   2  -9 483.873 56.6382  13
  -1  -2  -9 429.634 51.3800   1
   1   2   9 529.708 56.7414   4
   1   2   9 443.115 39.9006   8
  -1   2  -9 543.848 22.3491   6
  -1  -2  -9 498.250 52.7718   2
   1  -2   9 552.603 55.9684  11
   1  -2   9 420.708 52.0212   3
   1   2   9 662.680 57.8237  12
   1   2   9 519.661 47.4078   3
  -1  -2  -9 432.108 56.4154  13
  -1   2  -9 481.059 22.7850   6
   1   2   9 553.240 52.0259  13
  -1  -2  -9 497.782 54.1508   1
  -1  -2  -9 486.764 55.9999   3
   1  -2   9 433.201 52.3490   4
  -1   2  -9 509.836 51.0544   1
  -1   2  -9 444.081 46.8375   3
   1   2   9 603.251 51.4871  11
   1  -2   9 636.819 55.3430   1
   1  -2  10 543.251 56.3853   1
   1   2  10 564.586 57.2289  13
   1   2  10 575.121 52.7879   3
  -1   2 -10 485.678 51.3963   3
   1  -2  10 538.433 57.7764  10
  -1   2 -10 472.044 63.0867  13
   1   2  10 596.017 54.8169   1
   1   2  10 494.798 41.1376   8
  -1  -2 -10 436.964 66.6345   9
  -1   2 -10 520.108 62.2004  12
   1  -2  10 512.810 60.3044   3
  -1   2 -10 636.900 58.7302  11
  -1  -2 -10 461.532 52.1076   2
  -1   2 -10 571.908 57.2049   9
  -1   2 -10 567.782 59.2222   1
  -1  -2 -10 574.556 57.9253   1
   1   2  10 571.618 60.9540   4
  -1  -2 -10 502.393 60.4004   3
   1   2  10 461.649 52.0260  11
  -1  -2 -10 541.309 64.1880  13
  -1   2 -10 552.202 25.0078   6
  -1  -2 -10 388.607 56.6282   1
  -1   2 -10 551.083 27.1162   6
   1  -2  10 408.855 56.9013  13
  -1   2 -10 467.965 53.4708   1
   1   2  10 613.915 63.8148  12
   1   2  10 651.052 60.3475  12
   1   2  11 1272.44 82.5347   4
   1  -2  11 1265.60 82.0240  13
  -1   2 -11 1348.42 84.9114  13
   1  -2  11 1227.88 83.2678   3
   1   2  11 1228.81 55.1370   8
  -1   2 -11 1124.83 35.9862   6
  -1  -2 -11 1261.47 77.6403   2
  -1   2 -11 1085.70 72.7646   1
  -1  -2 -11 1113.51 82.3989  13
   1   2  11 1198.34 71.3590   1
   1   2  11 1369.68 74.5254  11
  -1   2 -11 1304.55 80.0043   9
  -1  -2 -11 1011.34 77.6041   3
  -1  -2 -11 1405.19 91.5800   9
  -1   2 -11 1536.33 87.7309  12
   1   2  11 1556.80 73.8478   3
  -1   2 -11 1211.80 78.5823   1
  -1   2 -11 1395.94 75.0010   3
   1   2  11 1376.89 79.0626  13
  -1   2 -12 6817.23 165.975  12
   1   2  12 6476.05 145.207  11
   1  -2  12 6420.53 164.696  13
   1   2  12 6537.01 166.439   4
  -1   2 -12 5886.54 142.262   3
   1   2  12 6317.83 138.151   3
   1   2  12 6180.55 153.821  13
  -1  -2 -12 6138.01 170.699   9
  -1  -2 -12 6099.62 166.575  13
  -1   2 -12 6077.70 73.7675   6
  -1   2 -12 6165.99 166.828  13
   1  -2  12 6143.63 165.876   3
   1   2  12 6311.49 160.993  12
  -1   2 -12 5522.85 144.282   1
  -1  -2 -12 5903.56 160.719   3
  -1   2 -12 5936.99 151.792   9
  -1   2 -13 860.926 74.4524   3
   1   2  13 905.688 85.8792   4
  -1   2 -13 847.745 84.1950  13
   1   2  13 930.877 80.1686  13
  -1   2 -13 825.757 81.6514  12
  -1  -2 -13 842.764 86.1126   9
  -1  -2 -13 775.466 87.0107  13
   1   2  13 1056.86 74.4231   3
   1  -2  13 823.024 87.9974   3
  -1  -2 -13 1007.68 88.3014   3
  -1   2 -13 1072.12 86.7490   9
   1   2  13 808.415 71.7342  11
   1  -2  13 866.721 83.6436  13
   1   2  14 1691.91 92.2258  11
  -1  -2 -14 1339.84 106.472  13
   1  -2  14 1429.50 105.172   3
  -1   2 -14 1601.35 93.4014   3
   1   2  14 1514.22 87.1404   3
  -1   2 -14 1546.11 99.1435   9
   1  -2  14 1414.97 101.791  13
  -1   2 -14 1489.22 109.676  13
   1   2  14 1598.70 105.973   4
  -1  -2 -14 1583.48 109.509   9
   1   2  14 1302.32 95.1025  13
  -1  -2 -15 528.791 88.1106   3
  -1   2 -15 730.288 78.6578   3
   1   2  15 892.799 94.5577   4
  -1  -2 -15 563.594 93.3785  13
  -1   2 -15 491.203 89.4462  13
   1   2  15 542.834 79.3184  13
   1   2  15 690.537 76.4740  11
  -1  -2 -15 621.082 92.0660   9
  -1   2 -15 585.209 81.3062   9
   1  -2  15 687.856 91.8205  13
   1  -2  15 603.203 90.8994   3
   1   3 -15 140.976 73.0506  13
  -1  -3  15-45.0315 73.7838   3
  -1   3  15 71.5856 69.8920  12
  -1   3  15-85.8630 59.2769  11
   1  -3 -15 30.4028 74.4415   3
   1  -3 -15 99.9681 75.2636   9
  -1   3  15 38.8918 62.7131  13
   1  -3 -15 28.8728 67.5171  13
  -1  -3  15-31.0546 72.7569  13
  -1   3  15 122.408 77.1670   4
   1   3 -14 1015.07 92.3642  13
  -1  -3  14 1133.74 99.8443  13
  -1   3  14 1256.78 79.6370  11
   1  -3 -14 1065.62 97.6976  13
  -1  -3  14 990.578 99.1130   3
  -1   3  14 1177.88 88.3588  13
  -1  -3  14 1163.13 100.656   3
   1  -3 -14 1144.68 104.640   9
   1  -3 -14 1234.99 100.362   3
  -1   3  14 1323.71 105.581   4
  -1   3  14 1117.36 91.5296  12
  -1   3  13 359.215 53.9947  11
   1  -3 -13 423.133 78.2794   9
   1  -3 -13 277.209 70.3170   3
  -1  -3  13 105.047 67.1701   3
   1  -3 -13 260.997 70.6450  13
  -1  -3  13 278.362 72.1124   3
  -1   3  13 302.298 59.5368  13
  -1   3  13 165.177 69.4331   4
  -1  -3  13 306.852 71.4047  13
   1   3 -13 245.706 58.7353   1
  -1   3  13 255.744 64.2590  12
   1   3 -13 241.889 65.7027  13
   1  -3 -12 485.112 69.2277   3
  -1   3  12 818.604 67.4882   8
  -1   3  12 650.273 68.7278  12
   1  -3 -12 644.342 78.8089   9
  -1   3  12 661.243 64.3858  13
  -1  -3  12 527.602 76.6749   3
  -1   3  12 615.518 72.8903   4
  -1   3  12 733.458 61.0684   1
  -1   3  12 560.842 55.9207  11
  -1  -3  12 648.480 77.2515   3
   1   3 -12 551.284 70.9257  13
   1   3 -12 662.266 62.8215   1
   1  -3 -12 604.040 67.6172   2
  -1  -3  12 716.334 75.2856  13
   1  -3 -12 589.871 73.1248  13
  -1   3  12 654.726 59.5091  11
   1  -3 -11 511.027 63.3171   3
  -1   3  11 718.703 72.3964   4
   1   3 -11 500.857 56.7556   1
  -1   3  11 650.082 59.8687  13
   1  -3 -11 700.986 78.1946   9
   1   3 -11 739.480 54.8597   3
  -1   3  11 734.208 62.0459   8
  -1   3  11 718.138 56.9440  11
   1   3 -11 690.153 61.1502   1
   1  -3 -11 732.206 67.0333   2
  -1  -3  11 729.476 73.4822   3
  -1   3  11 675.492 55.6798  11
  -1   3  11 629.953 62.7755  12
   1  -3 -11 626.797 73.7278  13
  -1   3  11 678.057 57.2224   1
   1   3 -11 815.052 69.6607  13
  -1  -3  11 606.849 69.6391  13
  -1  -3  10 2635.06 99.7526   1
  -1   3  10 2877.62 97.3901  12
  -1   3  10 2680.60 84.1446  11
  -1   3  10 2796.24 82.9120  11
   1  -3 -10 2533.09 108.730   9
  -1  -3  10 2806.56 105.557   3
  -1   3  10 2850.72 89.9290  13
  -1  -3  10 2700.82 103.902  13
  -1   3  10 2693.37 95.7398   8
   1   3 -10 2911.17 90.7082   1
  -1   3  10 2700.69 83.3045   1
   1   3 -10 2802.31 81.4574   3
   1  -3 -10 2857.07 103.276   1
   1   3 -10 2811.76 98.3616  13
  -1   3  10 2420.71 101.037   4
   1  -3 -10 2850.80 105.940  13
   1  -3 -10 2658.68 96.0131   2
   1   3 -10 2861.37 92.7450   1
  -1   3  10 2779.40 95.7911  12
   1  -3 -10 2632.99 99.6009   3
   1  -3  -9 2065.96 94.6054   9
   1   3  -9 2140.19 76.7321   1
  -1  -3   9 2267.09 89.5382   1
  -1   3   9 2049.88 72.5769  13
   1   3  -9 2038.29 66.0721   3
  -1   3   9 2325.00 72.6975  11
  -1   3   9 2198.34 68.7471  11
  -1  -3   9 2213.21 89.5479   3
  -1   3   9 2013.94 78.9804  12
  -1   3   9 2128.66 69.2668   1
   1  -3  -9 2021.29 84.0204   1
   1   3  -9 2263.45 76.6916   1
  -1  -3   9 2154.86 85.3567   1
  -1   3   9 2160.14 84.8202   8
  -1  -3   9 2439.16 92.1519  13
  -1   3   9 2358.94 94.3983   4
   1  -3  -9 2222.58 87.0740   1
   1  -3  -9 2496.58 88.4804   2
   1  -3  -9 1915.98 82.3076   3
   1  -3  -9 2268.23 90.7390  13
  -1   3   9 2222.09 81.3424  12
   1   3  -9 2171.67 81.4597  13
   1  -3  -8 1.38431 41.5169  13
   1   3  -8 27.2579 30.6162   1
   1  -3  -8 1.33935 36.2987   2
  -1  -3   8 176.774 43.3251   1
  -1   3   8 21.3873 38.9344  12
   1  -3  -8-3.90481 33.3345   1
  -1  -3   8 79.7422 40.0777   1
   1   3  -8 22.6332 28.1812   3
   1  -3  -8-18.8155 43.4454   9
  -1  -3   8 93.0345 41.6452   3
  -1   3   8 28.4813 28.7160  11
  -1   3   8 63.2165 40.7527   4
   1  -3  -8 9.66327 37.2919   1
  -1  -3   8-70.1898 43.0629  13
   1   3  -8 41.6363 31.1380   1
  -1   3   8-16.8937 39.1802   8
   1  -3  -8 10.2148 35.7741   3
  -1   3   8 3.78520 27.5766   1
  -1  -3   8 10.4928 40.8437  11
  -1  -3   8 3.98531 35.4287   2
  -1   3   8 48.7895 32.7268  13
   1   3  -8 32.3742 35.8649  13
  -1   3   8 77.7624 41.4527  12
  -1   3   8 72.1929 31.8541  11
   1  -3  -7 108.173 37.8211  13
   1   3  -7 56.2273 24.3126   3
  -1  -3   7 61.8384 32.4766   1
   1  -3  -7 34.4501 30.4460   1
   1   3  -7 4.05554 30.8861  13
   1   3  -7 119.383 30.2864   1
  -1  -3   7 62.1255 34.9161   1
  -1  -3   7-5.73108 39.2706  13
  -1   3   7 5.76958 35.1047   4
  -1  -3   7 60.4099 36.2243   3
  -1   3   7 29.0180 25.3526  11
  -1   3   7 4.09547 24.3048   1
   1  -3  -7 12.0910 31.6344   3
  -1   3   7 22.6026 30.9927  12
  -1  -3   7 76.4992 33.1089   2
   1  -3  -7 34.3402 40.7478   9
   1   3  -7 21.7177 26.9294   1
  -1   3   7 65.0061 39.1066   8
   1  -3  -7 85.3274 34.3390   1
  -1   3   7 36.1016 31.0521  12
  -1   3   7 50.5516 24.6611  11
   1  -3  -7 72.4484 33.6709   2
  -1  -3   7 87.2583 36.4286  11
  -1  -3   6 1425.47 59.2343  13
  -1   3   6 1389.07 34.8459  11
  -1  -3   6 1588.32 62.9515   1
   1   3  -6 1526.33 46.9668   1
  -1  -3   6 1328.81 57.1399  11
  -1  -3   6 1509.29 58.0354   1
   1   3  -6 1547.25 48.1119   1
   1  -3  -6 1588.82 55.5625   2
   1  -3  -6 1481.54 56.0359   1
  -1   3   6 1491.08 49.7885  12
  -1   3   6 1509.64 38.9922   1
   1   3  -6 1486.87 51.4801  13
  -1   3   6 1447.75 35.1851  11
   1  -3  -6 1636.94 74.2745   9
  -1  -3   6 1405.31 56.9077   2
   1  -3  -6 1605.17 59.6108  13
  -1   3   6 1459.12 39.3743   1
   1  -3  -6 1383.01 55.5250   3
  -1   3   6 1438.72 59.0539   4
  -1   3   6 1629.92 68.2717   8
   1  -3  -6 1426.37 56.6755   1
   1   3  -5 2323.20 45.9978   1
  -1   3   5 2166.21 75.1662   8
  -1  -3   5 2118.27 61.1620   2
  -1  -3   5 2311.64 60.8061   2
   1   3  -5 2459.20 45.9228   1
  -1  -3   5 2089.95 48.8668  10
  -1   3   5 2310.41 47.9015  12
  -1  -3   5 2332.83 63.6901  11
   1   3  -5 2303.45 63.4694   5
   1  -3  -5 2359.01 78.5382   9
   1  -3  -5 2243.41 57.7707   3
   1   3  -5 2481.98 53.1362  13
   1  -3  -5 2322.45 55.1999   2
  -1  -3   5 2458.97 65.6886   1
  -1   3   5 2235.18 46.8679  12
  -1  -3   5 2272.39 62.3796  13
  -1   3   5 2327.86 38.7471  13
   1  -3  -5 2308.16 59.2736   1
  -1   3   5 2278.98 63.3194   4
  -1  -3   5 2432.98 61.4912   3
  -1  -3   5 2314.01 62.6215   1
  -1  -3   4 80.5471 23.1677   2
  -1  -3   4 104.246 26.7324   1
  -1  -3   4 57.4385 22.9276   3
   1  -3  -4 42.5614 33.8691   9
  -1   3   4 103.720 37.0980   5
  -1   3   4 28.8869 32.5209   8
  -1   3   4 98.1207 25.1477   4
  -1  -3   4 56.6234 23.3161   2
  -1  -3   4 71.3274 24.4549   1
   1  -3  -4 61.5051 21.8047   1
   1  -3  -4 89.5656 20.0899   2
   1   3  -4 113.071 30.9284   5
  -1  -3   4 61.7213 15.6315  10
   1   3  -4 82.5280 16.3535  13
  -1   3   4 59.9389 9.44147  12
  -1   3   4 79.9263 9.61190  12
   1  -3  -4 65.6293 20.0895   3
  -1   3   3 405.351 42.5602   8
   1  -3  -3 376.505 16.2306   3
  -1  -3   3 371.157 26.3839   1
   1   3  -3 402.572 36.9779   5
  -1  -3   3 419.000 23.7211   2
   1  -3  -3 497.346 42.1704   9
  -1  -3   3 326.541 14.8465  10
  -1   3   3 425.989 43.2750   5
   1  -3  -3 374.362 14.2861   2
  -1  -3   3 391.911 23.3332   2
  -1   3   3 382.063 25.8974   4
   1  -3  -3 366.521 21.5001   1
   1  -3  -3 305.707 13.9697   2
  -1  -3   3 409.094 27.4710   1
   1   3  -2 5988.77 67.7892   4
  -1   3   2 6330.82 54.3326   4
  -1  -3   2 6614.48 58.6260   1
   1  -3  -2 5849.54 92.4967   9
  -1   3   2 6668.76 114.030   5
  -1  -3   2 5734.47 55.8186   1
  -1   3   2 6557.05 114.737   8
   1   3  -2 6320.35 99.3504   5
   1   3  -1 532.276 44.1857   5
  -1   3   1 576.763 46.3363   5
  -1   3   1 599.778 48.0116   8
   1  -3  -1 597.917 35.4934   9
   1   3   0 12756.3 149.507   8
  -1   3   0 12993.1 150.462   8
  -1   3   0 12683.4 148.209   5
  -1   3  -1 110.213 36.7476   5
   1   3   1 33.8973 10.6606   7
   1   3   1 89.5382 34.1281   8
   1   3   1 29.0137 11.4366   4
   1  -3   1 66.3527 18.7447  10
   1   3   1 24.6148 33.4512   5
  -1   3  -1 43.7494 9.09893   4
  -1   3  -1 43.2751 31.6200   8
   1   3   2 7773.24 121.226   8
  -1   3  -2 7724.08 111.889   8
   1  -3   2 8123.42 57.2666   1
   1  -3   2 7853.29 81.8246  10
  -1  -3  -2 7964.61 56.5155   1
   1   3   2 8294.81 126.034   5
  -1   3  -2 8126.43 71.7976   4
   1   3   3 163.664 36.4441   8
   1  -3   3 238.763 24.8019  10
  -1  -3  -3 122.543 35.6531   9
   1  -3   3 182.951 21.4299   1
  -1  -3  -3 239.353 18.0370   2
  -1  -3  -3 166.957 16.8484   2
   1  -3   3 221.669 18.9901   2
  -1   3  -3 165.906 32.3179   8
  -1  -3  -3 188.359 21.5162   1
   1   3   3 132.679 24.0169   4
  -1  -3  -3 216.290 22.0510   1
  -1  -3  -4 39.2518 23.4898   1
  -1  -3  -4-2.68233 22.2336   3
   1   3   4-11.1277 15.7080  12
  -1   3  -4 4.51180 13.0071  13
   1   3   4-4.48248 31.3018   8
   1   3   4-11.5849 25.1929   4
   1   3   4-10.4805 14.9809  12
   1  -3   4 37.5329 22.9635   3
  -1   3  -4 8.33181 13.7283  13
  -1  -3  -4 99.4829 35.9540   9
   1  -3   4 13.5668 20.0335   2
   1  -3   4-2.26828 22.0178   1
   1  -3   4-18.3681 24.3140   1
  -1  -3  -4 11.5142 21.2633   2
  -1  -3  -4-24.2672 21.1256   2
   1   3   5 3398.87 36.2780  11
  -1  -3  -5 3811.44 74.3189   2
   1  -3   5 3886.05 76.7403  13
  -1  -3  -5 3786.37 75.2297  13
  -1   3  -5 3602.41 64.0411  13
   1  -3   5 3650.27 48.1938   6
   1  -3   5 3912.73 80.6947  11
  -1   3  -5 3488.30 54.2422   1
   1   3   5 3811.61 62.4530  12
  -1  -3  -5 4036.89 74.1168   3
   1   3   5 3672.76 43.6444   1
   1   3   5 3467.64 43.7202   1
   1  -3   5 4026.19 74.7398   2
  -1  -3  -5 3686.58 97.9330   9
  -1  -3  -5 3521.68 75.1193   1
  -1   3  -5 3892.90 54.4477   1
   1   3   5 3714.87 89.4030   8
   1  -3   5 3608.29 71.5376  10
   1   3   5 3867.03 80.8261   4
   1  -3   5 3627.56 75.4664   1
   1  -3   5 3814.56 80.2891   1
   1   3   5 3838.02 54.8291  13
   1   3   5 3539.19 36.1229  11
   1   3   6 1350.51 48.9615  12
   1   3   6 1307.95 40.0737   1
   1   3   6 1318.64 39.4612  11
  -1   3  -6 1204.75 44.5742   1
  -1  -3  -6 1459.09 58.4766   2
   1   3   6 1350.55 43.8600  13
   1  -3   6 1334.53 56.4394   1
   1  -3   6 1358.94 54.1257   2
  -1  -3  -6 1174.47 52.4491   3
  -1   3  -6 1345.17 43.5950   1
   1   3   6 1496.81 60.8977   4
  -1  -3  -6 1296.73 71.3083   9
   1   3   6 1484.55 41.5249   1
   1   3   6 1360.00 61.2245   8
   1  -3   6 1249.80 51.1607  10
   1  -3   6 1319.45 57.1745  11
   1  -3   6 1134.57 55.7665   3
   1   3   6 1417.66 39.0996  11
   1  -3   6 1291.83 55.6643  13
  -1   3  -6 1292.33 50.2148  13
  -1  -3  -6 1251.09 56.8853   1
  -1  -3  -6 1322.56 55.9365  13
   1  -3   6 1174.23 55.8682   1
   1  -3   7 1801.77 70.9312   3
  -1   3  -7 1934.23 61.4968   1
  -1   3  -7 1909.40 49.3185   3
   1   3   7 1890.79 58.6238  13
   1   3   7 1748.36 68.1310   8
   1  -3   7 1772.84 68.7930  13
   1   3   7 2162.63 55.4885  11
  -1   3  -7 2082.14 62.3750  11
   1  -3   7 1956.42 68.5815   2
  -1  -3  -7 1824.09 69.6791  13
  -1  -3  -7 1917.07 84.4164   9
   1   3   7 2012.51 75.0855   4
  -1  -3  -7 1709.90 67.8386   3
   1  -3   7 1987.59 73.3867  11
   1  -3   7 1982.24 71.3010   1
   1  -3   7 2009.12 73.6980   1
  -1   3  -7 2102.05 68.9116  13
   1   3   7 1854.46 53.5585   1
   1   3   7 1990.94 64.7340  12
  -1   3  -7 1769.02 56.4085   1
  -1  -3  -7 2018.58 70.7039   2
   1   3   7 1901.51 54.7972   1
   1   3   7 1887.94 66.2775  12
   1  -3   7 1814.39 64.4123  10
  -1   3  -8 1166.54 56.0398   1
  -1  -3  -8 1395.30 66.2692   2
   1  -3   8 909.519 57.8686   1
  -1   3  -8 1306.24 64.5755  13
  -1  -3  -8 1335.25 68.6260   3
   1  -3   8 1381.97 68.7475   3
  -1   3  -8 1248.44 56.7938  11
   1  -3   8 1069.09 57.7203  10
   1   3   8 1375.05 70.8153   4
  -1  -3  -8 1200.46 78.8882   9
   1   3   8 1476.89 46.2350   3
  -1   3  -8 1102.18 55.5333   1
   1   3   8 1287.91 53.7523   1
   1  -3   8 1371.86 66.0173   2
   1   3   8 1150.43 60.6738   8
   1   3   8 1274.01 52.0723  11
   1  -3   8 1348.52 68.3908  11
   1   3   8 1224.05 52.6238   1
  -1  -3  -8 1196.77 69.1781  13
   1  -3   8 1281.46 66.9283  13
   1   3   8 1353.16 62.0444  12
   1   3   8 1307.38 59.0077  13
  -1   3  -8 1233.16 47.9382   3
  -1  -3  -8 1308.22 66.7012   1
  -1   3  -8 1382.29 65.7111  12
   1   3   9 1655.16 69.9243   8
   1   3   9 1965.20 72.7044  13
  -1   3  -9 1787.34 62.3498   3
  -1  -3  -9 1597.52 76.5514   2
  -1   3  -9 1736.15 70.0153   1
   1  -3   9 1525.66 70.4677  10
   1   3   9 1713.99 81.0605   4
   1  -3   9 1678.56 81.6613   3
   1  -3   9 1678.25 78.0229  13
  -1   3  -9 1831.23 78.5381  12
   1   3   9 1840.84 75.2914  12
  -1   3  -9 1701.40 78.2331  13
  -1   3  -9 1764.30 69.1022  11
  -1  -3  -9 1852.31 93.0581   9
   1  -3   9 1600.62 82.1242   3
  -1  -3  -9 1523.57 77.3901   1
  -1  -3  -9 1595.50 81.7665  13
   1   3   9 1833.71 66.4346   1
   1  -3   9 1480.75 72.9306   1
  -1   3  -9 1733.03 71.4060   1
   1   3   9 1832.47 66.0568  11
   1   3   9 1649.60 63.7344   1
  -1  -3  -9 1547.74 76.8486   3
  -1  -3  -9 1605.44 79.1040   1
  -1   3 -10-9.00497 37.6875   3
   1  -3  10 96.3984 53.3552  13
  -1  -3 -10 31.5053 49.2127  13
   1   3  10 58.8983 36.9419   1
   1   3  10 23.4327 48.1059  12
  -1   3 -10-23.1902 42.4376  11
   1   3  10 89.1270 38.5403   8
   1   3  10 42.5489 38.7930  11
  -1  -3 -10 110.196 45.2454   2
   1  -3  10 11.2455 40.0419  10
  -1   3 -10 26.3753 41.3346   1
   1   3  10 33.4584 40.6948  13
   1   3  10 69.1247 45.0789  12
  -1   3 -10 31.9360 39.0670   1
   1   3  10 89.8102 48.3283   4
   1   3  10 99.5991 40.7674   1
   1  -3  10-21.9102 48.3628   3
  -1  -3 -10 2.58535 45.1870   1
  -1  -3 -10 42.5009 48.0028   3
   1  -3  10-48.2654 46.1638   1
   1  -3  10 13.3685 51.7507   3
  -1   3 -10 83.1991 47.5164  13
  -1  -3 -10 66.8318 54.8628   9
   1   3  11 362.761 50.3820  11
   1   3  11 317.258 49.4295   1
  -1  -3 -11 278.610 68.6196   9
  -1   3 -11 206.944 42.5754   3
  -1   3 -11 218.099 49.1062   1
  -1  -3 -11 274.236 57.3631   2
  -1  -3 -11 283.413 57.7570   3
   1   3  11 247.164 52.8744  12
   1   3  11 248.398 59.1192  12
  -1   3 -11 312.260 60.4645  13
  -1   3 -11 248.929 51.0396   1
   1  -3  11 362.445 62.0738   3
  -1   3 -11 298.945 50.4703  11
   1   3  11 217.059 43.2413   8
   1  -3  11 336.500 66.9579   3
   1  -3  11 336.626 65.9056  13
  -1  -3 -11 193.768 57.1323  13
   1   3  11 204.406 58.2693   4
   1   3  11 224.244 49.3740  13
   1  -3  12 2006.62 102.681  13
  -1   3 -12 1918.96 101.136  13
   1   3  12 2082.16 85.9146  11
   1   3  12 1817.48 89.1690  13
  -1  -3 -12 2294.45 102.667   2
   1   3  12 1806.60 103.570   4
  -1  -3 -12 1806.86 109.687   9
   1   3  12 1869.23 83.8468   1
   1  -3  12 2065.73 106.812   3
  -1  -3 -12 1920.80 106.001  13
  -1   3 -12 1772.80 85.6166   1
  -1  -3 -12 1849.01 100.880   3
   1   3  13 21.2449 47.4281  11
  -1   3 -13-7.53990 57.1771  13
  -1  -3 -13-35.4121 62.7679   3
   1   3  13 134.371 60.0849  13
  -1  -3 -13 104.454 68.2171   9
   1  -3  13 79.9170 60.5321  13
   1   3  13 115.801 61.4302  12
   1   3  13 58.5174 60.5048   4
  -1  -3 -13 65.8247 65.1316  13
  -1   3 -13 39.7622 53.8835   1
   1  -3  13 59.3801 64.2132   3
   1  -3  14 87.5383 67.8981  13
  -1  -3 -14 37.1566 64.6298  13
  -1   3 -14 17.5169 67.2062  13
   1   3  14-25.4596 57.5384  13
  -1  -3 -14 8.35930 67.5487   9
  -1  -3 -14-35.7195 65.5825   3
   1   3  14-41.3167 64.2559  12
   1   3  14 17.2504 50.6541  11
   1  -3  14-50.6722 67.5816   3
   1   3  14 8.40554 64.5724   4
   1   3  15 147.646 56.8468  11
  -1   3 -15 76.0559 72.2632  13
   1  -3  15 129.880 76.9824   3
   1   3  15 97.1398 72.6813  12
   1   3  15 110.697 73.5932   4
   1   3  15 85.9942 62.0711  13
   1  -3  15-44.8316 72.4668  13
  -1  -3 -15-3.45101 78.2609   9
  -1  -3 -15-19.5866 71.4846   3
  -1  -3 -15 35.0109 75.8802  13
  -1   4  14 23.8020 42.4176  11
  -1  -4  14 115.588 75.9391   3
   1   4 -14 38.8358 56.6357  13
  -1   4  14-13.7540 44.0756  11
  -1   4  14 135.557 63.9448  12
  -1   4  14 58.4666 72.0154   4
  -1  -4  14 63.2176 69.4686  13
   1  -4 -14-75.6958 65.8386   3
  -1  -4  14 136.624 73.9569   3
   1  -4 -14 109.381 71.4015   9
  -1  -4  13 159.738 70.2251   3
  -1   4  13 165.725 40.0570  11
  -1  -4  13 378.695 75.2547   3
  -1   4  13 279.333 62.4694  12
   1  -4 -13 243.954 69.8945   3
  -1  -4  13 393.291 73.7502  13
  -1   4  13 270.469 44.4593  11
  -1   4  13 277.097 58.7504  12
  -1   4  13 444.447 75.4981   4
   1   4 -13 341.869 61.1914  13
   1  -4 -13 234.132 72.2899   9
   1  -4 -12 782.170 79.0348   3
  -1  -4  12 1161.10 92.3403   3
  -1   4  12 1039.20 73.6243  12
  -1   4  12 956.980 51.1655  11
   1  -4 -12 733.038 71.8385   2
  -1   4  12 935.683 77.9378   8
   1   4 -12 1038.33 73.8896  13
   1   4 -12 861.007 62.1789   1
  -1   4  12 983.604 85.7072   4
  -1   4  12 969.263 53.6673  11
  -1   4  12 864.918 72.9402  12
   1  -4 -12 936.250 90.4512   9
  -1  -4  12 962.132 83.9996  13
  -1   4  11 700.209 61.2724  12
   1  -4 -11 806.395 83.4250   9
  -1  -4  11 637.214 71.5499   3
  -1  -4  11 608.040 71.5662  13
   1   4 -11 671.068 53.5745   1
  -1   4  11 774.975 45.7236   1
  -1   4  11 716.462 43.7266  11
  -1   4  11 642.575 67.8772   8
  -1   4  11 759.950 79.4407   4
   1   4 -11 698.360 62.9891  13
  -1   4  11 724.929 62.5889  12
   1  -4 -11 703.638 70.1578   3
   1  -4 -11 978.421 74.1680   2
  -1   4  11 679.479 41.9141  11
  -1   4  10 3344.77 68.6391   1
  -1   4  10 3796.50 95.8857  12
   1   4 -10 3783.23 91.2604   1
   1  -4 -10 3702.73 132.343   9
  -1   4  10 3631.25 63.9700  11
  -1   4  10 3656.11 120.751   8
  -1   4  10 3396.46 61.9778  11
  -1   4  10 3341.87 68.9728   1
  -1  -4  10 3629.50 121.683   3
  -1   4  10 3618.52 122.209   4
   1   4 -10 3745.09 101.931  13
   1   4 -10 3640.96 97.2819   5
  -1   4  10 3746.91 96.4638  12
  -1  -4  10 3931.18 121.134  13
   1  -4 -10 3776.28 119.884   1
   1  -4 -10 3740.97 115.027   2
   1   4 -10 3686.28 88.2471   1
   1  -4 -10 3484.71 113.196   3
  -1   4   9 1348.20 58.7012  12
  -1   4   9 1413.21 51.1643  13
  -1   4   9 1160.83 35.1013   1
   1  -4  -9 1298.55 73.8216   3
  -1   4   9 1423.93 79.6581   4
   1   4  -9 1303.50 53.0977   1
  -1   4   9 1235.36 35.0761   1
   1   4  -9 1436.77 63.8613  13
   1  -4  -9 1267.77 71.5491   1
  -1  -4   9 1251.86 77.3186   3
   1   4  -9 1383.45 65.6788   5
   1  -4  -9 1207.65 69.6191   1
   1  -4  -9 1370.07 73.3699   2
  -1   4   9 1080.70 25.6984  11
  -1  -4   9 1735.04 82.4235  13
  -1   4   9 1302.47 58.8425  12
   1   4  -9 1495.75 56.6383   1
   1  -4  -9 1117.78 81.0603   9
  -1   4   9 1111.74 75.5609   8
  -1  -4   9 1469.55 75.5209   1
   1   4  -8 42.5034 24.6384   1
  -1   4   8 40.2281 31.4710  12
  -1   4   8 18.5315 41.6983   4
   1  -4  -8 0.57483 35.7967   1
  -1  -4   8 141.746 43.8163   3
   1  -4  -8-3.07999 36.4454   1
  -1  -4   8 22.4688 39.4167   2
   1   4  -8 12.2044 30.1977  13
   1  -4  -8 35.8353 36.1803   3
  -1  -4   8-30.9797 39.3605   1
  -1   4   8 7.58184 20.0142  13
  -1   4   8 11.9840 45.5646   8
  -1  -4   8 20.9092 40.1355   1
   1  -4  -8 20.7769 49.5424   9
  -1   4   8-10.7367 30.8018  12
   1   4  -8 31.1437 23.8157   1
   1  -4  -8 91.3657 39.9547   2
  -1  -4   8 14.3242 39.3532  13
   1   4  -8 54.0306 38.1152   5
  -1   4   7 1248.08 38.7658  12
   1   4  -7 1118.45 30.6528   1
  -1  -4   7 1389.98 64.2463   2
   1   4  -7 1325.35 62.0545   5
  -1   4   7 1272.98 39.0545  12
   1   4  -7 1196.85 30.7990   1
   1  -4  -7 1193.73 58.1625   1
   1  -4  -7 1093.87 75.5271   9
   1  -4  -7 1280.62 60.3332   3
   1  -4  -7 1506.60 61.8256   2
   1   4  -7 1330.50 46.2637  13
  -1  -4   7 1295.78 65.1756   1
  -1   4   7 1161.31 62.1795   4
  -1  -4   7 1306.90 62.6206  13
  -1   4   7 1274.64 74.3602   8
   1  -4  -7 1189.64 58.1665   1
  -1  -4   7 1347.74 63.4062   1
  -1  -4   6 799.999 49.2302   2
   1   4  -6 819.262 28.9864  13
  -1  -4   6 732.219 46.6240   3
  -1   4   6 834.614 50.9073   4
  -1  -4   6 664.489 46.9596  13
  -1   4   6 830.774 62.4378   8
  -1  -4   6 985.867 51.7920   1
   1  -4  -6 752.763 45.5414   1
   1   4  -6 790.425 51.6640   5
  -1  -4   6 930.142 52.4305   1
   1  -4  -6 807.597 60.8636   9
   1  -4  -6 726.880 44.1514   1
   1  -4  -6 872.447 44.6384   2
   1  -4  -6 834.312 45.8981   3
  -1  -4   6 819.932 47.8946   2
   1  -4  -5 32.6313 23.5938   3
   1  -4  -5 14.3583 22.9835   2
  -1  -4   5 69.6746 27.0325   2
  -1  -4   5-14.3184 27.6621   2
   1  -4  -5 53.7664 37.5035   9
   1  -4  -5 17.8213 23.3831   1
  -1   4   5-12.3770 37.7943   8
  -1  -4   5 23.8739 27.4737   1
   1   4  -5-5.97893 33.3754   5
  -1  -4   5 19.6629 26.2293   1
  -1   4   5 1.46180 26.8548   4
  -1   4   5 22.4515 42.7861   5
  -1  -4   5-4.36398 15.3727  10
  -1  -4   5 23.6914 25.7690   3
  -1  -4   4 3.97054 10.6151  10
  -1   4   4-23.4182 24.5347   4
   1  -4  -4 11.5893 14.8963   2
  -1  -4   4 53.9645 24.6838   1
   1  -4  -4-23.0309 34.7531   9
   1  -4  -4-5.44111 18.3043   1
  -1  -4   4 27.1266 21.4950   3
  -1  -4   4 19.7616 20.2633   2
   1  -4  -4 5.02100 15.7805   3
  -1   4   4 2.24938 39.4592   8
   1   4  -4-23.5568 26.6307   4
  -1   4   4-12.3946 40.1481   5
   1   4  -4-16.7286 36.9788   5
  -1  -4   4 1.55841 21.7335   2
  -1  -4   4 16.3901 24.1439   1
  -1   4   3 5674.25 68.6066   4
  -1  -4   3 6447.04 76.0876   1
   1  -4  -3 6121.04 112.508   9
  -1   4   3 6106.21 128.569   5
  -1   4   3 6269.37 130.149   8
   1   4  -3 5946.77 80.4207   4
   1  -4  -3 5801.02 59.7200   1
  -1  -4   3 6031.00 59.2727   2
   1   4  -3 6147.14 114.479   5
  -1  -4   3 6003.77 73.8980   1
  -1  -4   3 5873.13 61.1135   3
  -1  -4   2 6.80109 8.61507  10
   1   4  -2-18.0267 36.9215   5
  -1  -4   2-3.62861 10.2920   1
  -1   4   2-12.4706 38.8228   8
  -1   4   2-3.76407 37.9916   5
  -1   4   2-1.11559 11.2159   4
   1   4  -2-15.3514 17.6446   4
   1  -4  -2 17.4453 30.0594   9
  -1  -4   2 7.72396 10.5373   1
  -1  -4   1 17.8881 13.6889  10
   1  -4  -1 46.6804 26.0884   9
   1   4  -1 5.35297 11.7867   4
  -1   4   1 16.0395 36.3871   8
   1   4  -1 23.3025 36.9402   5
  -1   4   1 33.3443 38.3346   5
   1   4   0 243.337 12.2331   4
   1   4   0 570.732 49.4196   5
   1   4   0 302.747 12.5220   4
   1   4   0 495.841 48.5254   8
  -1   4   0 516.846 51.5154   5
  -1   4   0 664.295 51.8269   8
   1  -4   0 489.914 30.3096  10
  -1   4  -1 1557.99 70.9729   5
  -1   4  -1 1511.12 67.2143   8
   1   4   1 1640.14 71.1682   8
   1   4   1 1524.85 28.4237   7
   1  -4   1 1544.91 44.3327  10
  -1   4  -2 1931.44 71.1260   8
   1   4   2 1302.41 32.6233   4
  -1   4  -2 1707.86 70.8658   5
   1  -4   2 1764.07 24.9837   1
   1  -4   2 1810.54 45.7616  10
  -1   4  -2 1672.98 36.3198   4
   1   4   2 1851.49 74.9772   8
  -1  -4  -2 1494.37 23.9743   1
   1   4   2 1888.09 76.4651   5
  -1  -4  -3 116.813 10.0151   2
  -1  -4  -3 179.127 19.2690   1
  -1   4  -3 125.823 40.2624   5
  -1   4  -3 152.543 36.6600   8
   1  -4   3 178.212 20.5181   1
   1   4   3 188.692 42.6151   8
   1   4   3 196.619 24.9933   4
  -1  -4  -3 121.358 37.0493   9
   1  -4   3 153.350 12.9403   2
  -1   4  -3 174.384 25.0270   4
   1  -4   3 141.768 13.6578   2
  -1  -4  -3 146.324 10.6859   2
   1  -4   3 135.975 21.9145  10
  -1  -4  -4 3944.38 61.5450   2
  -1  -4  -4 4433.26 66.1600   3
   1  -4   4 4002.80 70.3406  10
   1  -4   4 4131.43 74.6012   1
   1  -4   4 4256.36 65.2220   2
  -1  -4  -4 4051.98 105.996   9
   1  -4   4 4289.87 70.9900   1
   1   4   4 4242.34 76.8855   4
  -1   4  -4 4631.33 81.4171   4
   1   4   4 4328.18 109.694   8
  -1  -4  -4 4473.15 72.4920   1
   1  -4   5 358.881 31.0770  10
   1  -4   5 481.552 36.7520   1
   1   4   5 372.394 47.7158   8
   1  -4   5 380.117 36.3714   1
  -1  -4  -5 414.287 34.5642   1
   1  -4   5 302.258 33.1077   3
  -1  -4  -5 365.704 33.7864   2
   1  -4   5 462.998 33.4546   2
   1   4   5 398.869 37.1637   4
  -1  -4  -5 442.740 34.2110   3
  -1  -4  -6 1030.03 51.5028   2
   1  -4   6 1166.87 57.3850   1
   1   4   6 1087.50 27.9045  12
  -1  -4  -6 947.380 69.0653   9
   1  -4   6 1314.53 55.4064   1
   1  -4   6 1210.08 52.9284   2
  -1  -4  -6 1117.35 51.3788   3
   1  -4   6 1102.81 55.4014   3
   1  -4   6 1130.10 34.5126   6
  -1  -4  -6 1159.80 54.5595   1
   1  -4   6 1198.52 55.9831  13
   1   4   6 1144.97 27.6106  12
   1   4   6 1194.22 58.2418   4
  -1   4  -6 1245.24 30.2122  13
   1   4   6 1162.80 66.4059   8
  -1   4  -6 1158.23 30.3223  13
   1  -4   6 1232.92 49.6254  10
  -1  -4  -7 1163.91 77.3960   9
   1  -4   7 1045.91 51.8554  10
   1  -4   7 1174.65 60.4818  13
   1   4   7 967.500 65.2562   8
  -1  -4  -7 1090.74 57.5132   3
  -1   4  -7 999.421 26.0371   1
   1   4   7 1095.49 42.3156  12
   1  -4   7 1147.55 57.4877   2
   1  -4   7 1067.12 59.0774   1
   1   4   7 1081.02 62.2895   4
   1  -4   7 1183.63 60.6345   1
  -1  -4  -7 1069.13 57.1438   2
   1   4   7 1075.84 40.9652  12
   1  -4   7 1122.93 60.8755   3
  -1  -4  -7 1064.73 58.7718   1
  -1   4  -7 1129.72 44.0564  13
   1  -4   8 88.0495 40.6763   2
   1   4   8 14.0436 11.0086   1
  -1  -4  -8-25.0763 39.8542   2
  -1   4  -8 14.6538 30.9352  13
   1  -4   8 65.7647 42.6676   3
  -1   4  -8 33.1362 22.7654   1
   1   4   8 41.2962 31.8375  12
   1  -4   8 36.3845 32.6255  10
  -1  -4  -8 6.79613 36.9316   1
  -1   4  -8-10.8062 23.6893   1
   1   4   8 40.1419 33.1452  12
  -1  -4  -8 44.3819 40.2849   3
   1   4   8-0.64407 41.5641   4
   1   4   8 56.0156 42.1112   8
  -1  -4  -8 45.2775 51.7157   9
   1   4   8 18.4122 11.1192   1
   1  -4   8 40.2382 39.1367   1
   1  -4   8 11.2413 37.8828   1
   1  -4   8-21.7862 43.2064  13
  -1   4  -9 2465.90 79.4131  13
   1  -4   9 2753.66 97.0237  13
  -1  -4  -9 2787.48 115.989   9
   1   4   9 2465.91 53.0678   1
   1   4   9 2593.13 48.2996  11
  -1   4  -9 2656.84 70.6107   1
   1   4   9 2673.93 55.9447   1
   1  -4   9 2428.83 90.7026   1
   1  -4   9 2743.05 89.1833  10
   1   4   9 2671.93 100.911   4
  -1   4  -9 2702.95 68.7156   1
   1   4   9 2907.00 71.2600  13
   1   4   9 2773.80 78.3259  12
  -1  -4  -9 2271.12 91.6074   3
  -1  -4  -9 2591.79 97.2023   1
   1   4   9 2699.97 79.4853  12
   1   4   9 2758.67 98.3650   8
  -1  -4  -9 2329.54 90.0047   2
   1   4   9 2705.45 48.9080  11
   1   4  10 200.664 29.4652  11
   1   4  10 313.457 39.9442  13
   1  -4  10 237.571 47.3008  10
   1   4  10 323.313 49.5483  12
   1  -4  10 125.279 53.6985   3
  -1  -4 -10 286.065 54.8818   3
  -1   4 -10 323.386 42.4309   1
   1   4  10 320.879 47.3312  12
   1  -4  10 165.263 54.9911   3
   1   4  10 223.370 33.4912   1
  -1  -4 -10 372.629 57.0998   2
  -1  -4 -10 232.857 52.3141   1
   1  -4  10 281.034 57.7783  13
  -1   4 -10 269.151 40.3717   1
   1   4  10 302.674 53.4050   8
  -1  -4 -10 234.617 64.7764   9
  -1   4 -10 260.321 47.9095  13
   1   4  10 331.773 31.6146  11
   1   4  10 407.901 61.5564   4
   1   4  10 214.759 33.2125   1
   1   4  11-5.10781 32.2980   1
   1  -4  11 44.2198 57.6330   3
   1   4  11 83.5328 47.7419   8
   1   4  11 68.3613 47.9937  12
  -1  -4 -11 15.7054 50.7639   3
   1   4  11 37.7696 46.0771  12
   1   4  11-57.8303 34.4635  11
  -1   4 -11-38.0077 48.5795  13
   1  -4  11-48.5503 57.2012  13
   1   4  11 13.8440 30.8471  11
  -1  -4 -11-33.1980 60.4149   9
  -1   4 -11 17.6369 39.7222   1
   1  -4  11-7.57411 54.6917   3
   1   4  11 16.1255 38.9879  13
  -1  -4 -11 114.177 51.4223   2
   1   4  11 53.7483 57.0484   4
   1   4  12 965.516 70.7461  12
   1   4  12 847.693 69.4524   8
  -1  -4 -12 821.734 91.2189   9
  -1   4 -12 1013.54 75.2201  13
   1   4  12 1066.12 56.8907  11
  -1   4 -12 824.650 61.8968   1
   1   4  12 1054.42 66.1397  13
  -1  -4 -12 1003.73 78.9644   2
   1   4  12 987.639 74.0883  12
   1  -4  12 1021.85 85.1590  13
   1   4  12 1005.67 85.9931   4
   1   4  12 866.627 53.2606  11
  -1  -4 -12 599.290 72.9647   3
   1  -4  12 963.289 86.4222   3
   1  -4  12 1041.64 88.1566   3
   1   4  13 90.0387 66.7714   4
   1  -4  13 85.8724 65.4086  13
   1   4  13 139.864 51.6322  13
   1  -4  13 59.3554 65.6650   3
  -1  -4 -13 161.906 72.3621   9
  -1  -4 -13 97.7713 63.0830   3
   1   4  13 51.2106 56.2098  12
   1   4  13 84.0572 40.8011  11
   1   4  13 65.2611 40.5594  11
   1   4  13 111.061 58.8676  12
  -1   4 -13 2.46405 55.7205  13
   1   4  14 39.7699 53.4615  13
   1   4  14 117.096 44.9355  11
  -1   4 -14 73.5036 61.6343  13
   1  -4  14 140.424 73.1572   3
  -1  -4 -14 27.9851 73.0069   9
   1   4  14-39.7089 60.5000  12
  -1  -4 -14 134.060 70.4434   3
   1   4  14 42.4080 70.7513   4
   1   4  14 31.0740 41.7503  11
  -1   5  13 314.537 48.4052  12
  -1  -5  13 142.069 69.1620   3
   1  -5 -13 337.560 65.2466   2
   1   5 -13 341.952 55.4029  13
  -1   5  13 114.652 67.6569   4
   1  -5 -13 427.601 85.4346   9
   1  -5 -13 155.806 69.0767   3
  -1   5  13 337.656 49.5540  12
  -1   5  12-35.3403 37.6979  12
  -1   5  12-8.58314 58.3713   8
   1   5 -12 3.98238 42.9163  13
   1  -5 -12 64.6992 67.4959   9
  -1  -5  12 13.4714 62.4523   3
  -1   5  12 74.0132 66.0086   4
   1  -5 -12 53.8708 52.9063   2
  -1   5  12 60.3300 37.9664  12
   1  -5 -12 180.529 63.3922   3
   1  -5 -11 1439.37 86.6420   2
   1   5 -11 1544.04 62.9116  13
  -1   5  11 1688.24 98.9222   4
   1  -5 -11 1413.31 104.187   9
  -1   5  11 1322.45 49.2950  12
  -1   5  11 1496.26 96.4085   8
   1  -5 -11 1549.64 89.4567   3
  -1   5  11 1288.99 49.3104  12
   1  -5 -10 1692.36 85.2298   2
  -1   5  10 1635.23 93.6444   4
   1  -5 -10 1508.95 99.7544   9
   1   5 -10 1553.00 53.2760  13
   1   5 -10 1592.94 77.1994   5
  -1   5  10 1586.92 95.0562   8
   1  -5 -10 1642.48 84.9253   3
   1  -5  -9 2757.82 99.8807   3
   1   5  -9 2901.52 54.2557  13
   1  -5  -9 3257.47 104.350   2
   1   5  -9 3004.16 98.3211   5
  -1   5   9 3258.14 122.772   8
  -1   5   9 3137.51 109.959   4
   1  -5  -9 2698.27 116.395   9
  -1   5   8 22.5373 45.9069   4
   1   5  -8 14.2454 42.7777   5
   1  -5  -8 17.4541 36.0635   1
   1  -5  -8 38.4147 51.7345   9
  -1  -5   8-55.6278 45.4411   3
   1  -5  -8-28.5097 39.1198   3
   1  -5  -8-10.8430 37.3756   2
  -1   5   8-15.9101 52.8934   8
  -1  -5   8 27.5050 40.6388   1
  -1   5   7 8503.25 180.549   8
   1  -5  -7 7357.95 164.948   9
   1   5  -7 7884.22 147.882   5
   1  -5  -7 7534.81 127.071   3
  -1  -5   7 8546.79 149.216   1
   1  -5  -7 8283.18 136.389   1
  -1  -5   7 8438.04 139.955   2
  -1   5   7 8023.94 142.393   4
   1  -5  -7 8560.44 132.076   2
  -1  -5   6 2116.95 72.7471   1
   1   5  -6 1975.96 81.2346   5
  -1  -5   6 1679.25 63.7548   2
   1  -5  -6 1737.96 87.9810   9
   1  -5  -6 2025.88 65.6820   1
  -1  -5   6 2111.56 70.5722   1
  -1   5   6 1961.12 70.1179   4
  -1   5   6 1865.78 93.2380   8
  -1  -5   6 1981.69 66.6135   3
   1  -5  -6 1766.55 60.3679   3
  -1  -5   6 1855.68 69.1624   2
   1  -5  -6 1758.23 58.8428   2
  -1  -5   5 9286.62 119.842   2
  -1   5   5 9308.35 123.992   4
  -1  -5   5 9090.66 128.313   1
   1  -5  -5 9450.11 114.796   1
  -1   5   5 9734.16 185.964   8
   1   5  -5 9148.76 157.119   5
   1  -5  -5 9039.64 164.823   9
  -1  -5   5 9470.13 115.939   3
  -1  -5   5 9334.93 117.157   2
   1  -5  -5 9323.78 102.568   2
  -1  -5   5 9476.97 123.356   1
  -1   5   5 9414.86 181.550   5
  -1   5   4 388.748 56.5312   8
   1   5  -4 741.370 44.4117   4
  -1  -5   4 571.704 37.8483   1
  -1  -5   4 514.024 31.8531   2
   1  -5  -4 479.953 21.2482   2
  -1  -5   4 436.216 29.6505   2
   1  -5  -4 490.574 29.2763   1
  -1   5   4 620.151 65.3969   5
   1   5  -4 847.427 66.8232   5
  -1  -5   4 643.483 36.2927   3
   1  -5  -4 620.325 56.7828   9
  -1  -5   4 523.521 34.6948   1
  -1  -5   4 297.053 13.7186  10
  -1   5   4 429.905 32.7076   4
   1  -5  -4 412.509 22.6736   3
  -1   5   3 2035.04 44.6561   4
  -1  -5   3 2062.39 35.2545   2
   1  -5  -3 2048.74 76.8536   9
  -1  -5   3 2081.30 48.0029   1
  -1   5   3 2204.82 96.7775   5
   1   5  -3 2320.61 87.1023   5
  -1   5   3 2253.94 94.2706   8
  -1  -5   3 2095.17 48.0427   1
  -1  -5   3 2029.35 38.3078   3
   1   5  -3 2251.11 54.8716   4
  -1   5   2 3720.11 114.131   8
  -1  -5   2 3252.96 42.0732  10
   1  -5  -2 3556.26 92.0294   9
  -1  -5   2 3443.77 44.8735   1
   1   5  -2 3884.37 109.196   5
  -1   5   2 2556.08 35.7878   4
  -1   5   2 3456.68 112.799   5
   1   5  -2 3275.08 54.8617   4
   1  -5  -1 24.6566 31.1426   9
  -1   5   1 78.6797 44.3310   8
   1   5  -1-28.6622 47.6958   5
  -1   5   1 17.9446 48.2414   5
   1   5  -1 9.54003 13.1287   4
  -1  -5   1 46.9072 16.8247  10
  -1   5   0 123.405 45.5478   8
   1   5   0 46.8799 10.3610   4
   1   5   0 115.866 41.8313   8
   1   5   0 11.8399 42.3772   5
   1   5   0 50.5952 11.1318   4
  -1   5   0 62.4857 47.4206   5
   1  -5   0-6.60165 21.9459  10
   1   5   0 32.4505 10.8783   7
   1   5   1 1029.23 69.3953   5
   1   5   1 628.023 20.8404   4
  -1   5  -1 1094.99 66.4294   8
   1   5   1 935.066 25.1087   7
  -1   5  -1 602.975 17.6392   4
   1   5   1 1225.57 74.9833   8
  -1   5  -1 1013.92 68.8155   5
   1  -5   1 1138.10 42.7857  10
   1   5   2 10.6533 15.3236   4
  -1   5  -2 72.4436 44.6682   5
   1  -5   2 27.3378 7.66454   1
  -1  -5  -2-1.31999 6.93286   1
   1   5   2 58.3660 43.6219   8
  -1  -5  -2 30.6723 7.54333   1
   1  -5   2 20.4894 8.65497   1
  -1   5  -2 82.7887 44.9461   8
   1  -5   2 7.36164 19.1367  10
  -1   5  -2 26.9623 16.1815   4
   1   5   2 18.9241 46.4180   5
   1  -5   3 1041.84 21.1140   2
   1  -5   3 791.955 19.8495   2
  -1   5  -3 1195.76 74.0423   5
  -1   5  -3 1084.38 41.2895   4
  -1  -5  -3 988.774 65.9946   9
   1  -5   3 1203.85 42.8509  10
  -1  -5  -3 1159.50 32.2145   1
   1   5   3 1146.31 73.9373   8
  -1   5  -3 1109.48 66.5420   8
  -1  -5  -3 941.991 31.4630   1
   1  -5   3 1053.35 32.7779   1
   1   5   3 1067.33 38.3225   4
   1  -5   4 361.975 29.5861   3
   1  -5   4 347.755 29.8236   1
   1   5   4 268.072 56.5710   8
   1  -5   4 287.303 31.7854   1
   1  -5   4 284.994 27.9104   2
  -1   5  -4 351.522 35.0277   4
   1  -5   4 312.657 29.6579  10
  -1   5  -4 352.766 55.4982   5
  -1  -5  -4 260.554 49.9233   9
   1   5   4 301.976 33.5865   4
  -1  -5  -4 330.645 29.4498   1
   1  -5   4 297.418 25.3700   2
  -1  -5  -5 137.367 29.5437   3
   1   5   5 105.011 48.8183   8
  -1  -5  -5-7.51745 47.5174   9
   1  -5   5 125.055 30.1482   1
   1  -5   5 176.539 29.7909   2
   1   5   5 127.025 33.6871   4
  -1   5  -5 138.096 49.6291   5
   1  -5   5 92.8566 31.5169   1
   1  -5   5 121.218 26.0370  10
  -1  -5  -5 145.499 29.2109   1
  -1  -5  -5 120.028 29.5081   2
   1  -5   6 513.014 42.6428   2
   1  -5   6 442.301 36.3661  10
  -1  -5  -6 351.987 59.6312   9
   1   5   6 510.713 61.9116   8
  -1   5  -6 416.023 59.6889   5
   1   5   6 411.346 44.3312   4
   1  -5   6 457.942 45.4419   1
  -1  -5  -6 456.535 42.1990   1
  -1  -5  -6 430.708 41.4746   3
  -1  -5  -7 5900.22 156.926   9
   1  -5   7 6183.52 118.806   2
   1   5   7 6285.27 152.886   8
   1  -5   7 6680.07 131.234   1
   1   5   7 6378.41 129.551   4
  -1  -5  -7 6027.89 117.612   2
   1  -5   7 6086.74 122.426   3
  -1  -5  -7 6244.62 116.602   3
   1  -5   7 5919.90 104.056  10
  -1  -5  -7 6289.44 124.705   1
  -1  -5  -8 1751.70 76.5692   2
  -1  -5  -8 1729.01 78.2213   1
   1  -5   8 1407.93 60.5965  10
  -1  -5  -8 1505.72 93.6038   9
   1   5   8 1632.30 79.4008   4
   1  -5   8 1626.04 76.7353   1
  -1  -5  -8 1443.10 70.9122   3
   1   5   8 1373.57 84.9277   8
   1   5   9 2565.18 108.591   8
  -1   5  -9 2629.33 47.1891  13
  -1  -5  -9 2652.72 122.994   9
  -1  -5  -9 2702.28 98.6434   2
  -1  -5  -9 2554.26 95.5152   3
   1   5   9 2886.31 107.259   4
   1  -5   9 2822.82 85.7341  10
  -1   5 -10 80.7360 27.5166  13
  -1  -5 -10 87.4178 51.9669   2
   1   5  10 64.4621 52.3930   4
   1  -5  10 162.038 57.1850   3
  -1  -5 -10 219.595 66.3813   9
   1   5  10 113.609 52.9062   8
  -1  -5 -10-40.1363 49.1240   3
   1   5  10 90.9753 24.6462  12
   1   5  10 109.318 25.8298  12
   1   5  11 180.349 58.4123   4
  -1  -5 -11 187.658 56.4195   2
  -1   5 -11 207.671 38.9610  13
   1   5  11 103.044 54.5810   8
   1   5  11 155.802 35.0188  12
  -1  -5 -11-21.2142 55.2827   3
   1  -5  11 174.430 63.2973   3
   1  -5  11 1.80071 58.2493   3
   1   5  11 101.890 33.2461  12
  -1  -5 -11 35.1560 64.8416   9
  -1   5 -12 602.962 57.1559  13
   1  -5  12 479.298 79.9770   3
   1   5  12 593.190 73.9571   8
   1   5  12 498.224 49.0041  12
  -1  -5 -12 395.317 72.5622   3
   1   5  12 522.241 49.0233  12
  -1  -5 -12 482.952 69.5601   2
   1   5  12 587.941 76.9606   4
  -1  -5 -12 505.353 83.1088   9
   1  -5  12 485.205 75.5866   3
   1   5  13 1509.98 71.0074  12
  -1   5 -13 1824.51 80.4424  13
   1   5  13 1864.42 115.870   4
  -1  -5 -13 1659.12 122.374   9
   1   5  13 1500.33 52.7366  13
   1   5  13 1572.65 74.0485  12
   1  -5  13 1806.57 115.819   3
  -1  -5 -13 1522.19 106.194   3
   1  -6 -12 126.762 58.3448   2
   1  -6 -12 232.156 78.8751   9
  -1   6  12 119.824 67.0600   4
  -1  -6  12 102.610 67.5264   3
  -1   6  12 62.2595 69.8392   8
   1  -6 -12 126.088 63.9554   3
   1  -6 -11 2318.54 106.362   3
  -1   6  11 2269.94 121.572   8
  -1   6  11 2202.47 111.447   4
   1  -6 -11 2106.81 104.031   2
   1  -6 -11 2071.06 124.228   9
  -1   6  10 427.101 78.6810   8
   1  -6 -10 485.746 80.9883   9
   1  -6 -10 422.401 61.4201   2
   1  -6 -10 569.159 65.1354   3
   1  -6  -9-11.1401 45.1645   2
   1  -6  -9 59.2074 46.1250   3
  -1   6   9 126.555 49.9553   4
  -1   6   9-31.8667 59.0189   8
  -1  -6   9 53.9979 52.0190   3
   1  -6  -9-12.4389 62.2194   9
   1   6  -9 0.78167 47.4062   5
   1  -6  -8 136.215 45.0800   2
   1  -6  -8 126.019 42.4284   3
  -1   6   8 80.6703 61.7409   8
   1  -6  -8 36.0843 56.3192   9
  -1   6   8 57.3067 46.6480   4
  -1  -6   8 129.089 48.3854   3
   1   6  -8 66.3951 50.8586   5
   1  -6  -7 154.995 38.2317   2
  -1   6   7 39.1730 40.7317   4
  -1  -6   7 2.79830 41.5047   3
   1  -6  -7 184.564 59.3868   9
  -1  -6   7 109.931 40.7218   2
  -1   6   7 15.0622 56.7093   8
   1  -6  -7 60.1910 35.8465   3
   1   6  -7 20.3494 48.0953   5
  -1  -6   6 5473.91 107.619   2
   1   6  -6 5849.51 144.981   5
  -1  -6   6 6008.98 115.636   2
   1  -6  -6 5596.71 97.7150   2
   1  -6  -6 5368.76 100.458   3
  -1   6   6 5888.91 115.047   4
  -1   6   6 6235.40 170.235   8
   1  -6  -6 5608.20 147.497   9
  -1  -6   6 5629.80 109.792   3
   1   6  -5 659.606 65.9040   5
  -1   6   5 567.927 76.3768   5
   1  -6  -5 560.888 33.5380   2
  -1   6   5 549.491 72.9568   8
   1  -6  -5 460.656 62.4960   9
  -1   6   5 655.588 45.4358   4
  -1  -6   5 572.940 40.7666   3
  -1   6   4 100.838 28.9488   4
  -1  -6   4 51.6449 24.5563   3
   1  -6  -4 47.3212 12.9924   2
  -1  -6   4 46.4482 23.2873   2
  -1   6   4 50.6638 54.9102   8
   1   6  -4 21.7565 49.1850   5
   1  -6  -4 15.1711 44.8108   9
  -1   6   4 20.5177 58.0345   5
  -1  -6   4 77.5099 24.1887   2
   1   6  -3 1782.15 52.4116   4
  -1  -6   3 946.989 27.5637   2
  -1  -6   3 1653.81 34.5173   2
  -1   6   3 1194.18 37.8774   4
   1   6  -3 1882.95 92.3325   5
  -1   6   3 1738.53 100.377   5
   1  -6  -3 1737.32 78.9494   9
  -1   6   3 1776.06 98.2333   8
  -1   6   2 132.759 14.4731   4
  -1   6   2 314.453 63.0307   5
   1  -6  -2 213.765 42.6527   9
   1   6  -2 244.072 24.3540   4
  -1   6   2 268.126 60.3705   8
   1   6  -2 290.291 56.4450   5
  -1   6   1 24.8178 53.7368   8
   1   6  -1 77.6243 53.4001   5
   1   6  -1 17.0701 13.9897   4
  -1   6   1 33.7204 55.9020   5
   1  -6  -1 24.0980 36.9104   9
   1  -6  -1 12.4129 27.6957  10
  -1  -6   1 33.1056 17.9730  10
   1   6   0 55.6421 11.8939   7
  -1  -6   0 62.8439 23.2369  10
  -1   6   0 104.468 55.2556   8
   1   6   0 171.488 56.7238   5
   1  -6   0 62.2366 27.4760  10
  -1   6   0 117.787 56.2494   5
  -1   6  -1 2730.56 112.217   5
   1  -6   1 2626.87 65.9680  10
   1   6   1 3175.81 119.184   5
   1   6   1 2087.78 36.3877   4
  -1   6  -1 2697.44 107.497   8
   1   6   1 2767.32 111.874   8
   1   6   1 2182.18 38.8063   7
  -1   6  -2 38.3104 47.4984   8
  -1   6  -2 19.1013 17.6181   4
   1  -6   2-20.1814 21.5345  10
   1   6   2 46.8484 53.3289   5
  -1  -6  -2 6.53532 46.1208   9
   1   6   2-20.1735 17.7443   4
   1   6   2 8.61522 51.2827   8
  -1   6  -2 52.7353 53.9143   5
   1  -6   3 2400.74 59.7289  10
   1   6   3 2046.12 51.2345   4
   1   6   3 2235.95 103.812   8
  -1  -6  -3 2390.41 97.5707   9
  -1   6  -3 2389.36 104.635   5
  -1   6  -3 2307.87 57.8162   4
  -1  -6  -4 241.162 22.3457   2
   1   6   4 359.111 35.1418   4
  -1  -6  -4 243.626 23.4305   2
   1   6   4 320.322 61.5992   8
   1  -6   4 287.040 27.7150   2
  -1  -6  -4 370.389 60.6217   9
  -1   6  -4 214.559 60.2099   5
   1  -6   4 278.262 29.5971  10
  -1  -6  -5 1704.83 55.6238   3
   1   6   5 1356.65 57.7844   4
   1   6   5 1488.91 93.8097   8
  -1   6  -5 1634.48 90.4774   5
  -1  -6  -5 1477.61 90.3419   9
  -1  -6  -5 1411.29 52.1108   2
   1  -6   5 1404.29 53.7522   2
  -1  -6  -5 1458.72 49.7584   2
  -1  -6  -6 652.951 44.8199   3
   1  -6   6 621.586 46.3777   2
   1   6   6 776.376 53.0444   4
  -1   6  -6 740.807 75.2045   5
  -1  -6  -6 607.811 74.5513   9
   1   6   6 802.790 79.1868   8
   1   6   7 3776.25 135.393   8
   1   6   7 4053.35 108.573   4
  -1  -6  -7 4192.34 143.711   9
  -1   6  -7 3839.33 130.313   5
   1  -6   7 3864.90 98.8513   2
  -1  -6  -7 4238.99 98.9756   3
  -1  -6  -8 1007.86 68.0607   2
  -1  -6  -8 1099.46 67.1532   3
  -1   6  -8 1165.24 84.9723   5
   1   6   8 1243.66 90.4227   8
  -1  -6  -8 1044.63 91.5183   9
   1   6   8 1288.40 75.4226   4
  -1  -6  -9 1198.02 75.8156   2
  -1  -6  -9 1033.96 93.8926   9
  -1   6  -9 1060.13 87.3631   5
  -1  -6  -9 1128.22 74.7863   3
   1   6   9 884.097 73.5545   4
   1   6   9 1081.87 86.5898   8
  -1  -6 -10 176.508 56.0715   3
   1   6  10 87.7612 57.4224   4
  -1  -6 -10 12.9152 61.2678   9
  -1  -6 -10 56.4036 51.8278   2
  -1   6 -10 93.8188 57.0293   5
   1  -6  10 52.3654 57.3167   3
   1   6  10 101.695 57.9055   8
   1   6  11 69.5036 64.7402   8
  -1   6 -11-18.2750 59.3158   5
  -1  -6 -11 150.505 56.8457   2
   1   6  11-51.1085 63.7787   4
  -1  -6 -11 172.711 75.7704   9
   1  -6  11-21.6386 63.6124   3
  -1  -6 -11 95.2779 57.9545   3
   1  -6  11-47.8885 64.0697   3
  -1  -6 -12 1637.91 103.999   3
  -1  -6 -12 1433.40 117.390   9
  -1  -6 -12 1558.65 99.1747   2
   1  -6  12 1766.58 109.709   3
   1   6  12 1613.19 107.132   4
   1  -7 -10 248.571 57.1105   3
   1  -7 -10 148.128 75.4622   9
  -1  -7  10 136.561 62.1108   3
  -1   7  10 165.898 60.6515   4
   1  -7 -10 219.120 54.9791   2
  -1   7  10 293.668 79.7431   8
  -1   7   9 1689.64 92.2811   4
   1   7  -9 1817.39 102.553   5
   1  -7  -9 1451.97 82.1227   2
  -1   7   9 1889.11 122.401   8
   1  -7  -9 1374.78 79.2208   3
   1  -7  -9 1674.15 110.746   9
  -1  -7   8 256.451 56.0822   3
   1  -7  -8 219.748 47.1745   3
   1  -7  -8 283.317 71.9371   9
   1  -7  -8 208.881 44.7495   2
  -1   7   8 279.641 53.7742   4
  -1   7   8 354.906 80.3490   8
   1   7  -8 375.519 69.6438   5
  -1   7   7 2344.32 126.701   8
  -1  -7   7 2361.52 88.3998   2
   1  -7  -7 2245.85 113.553   9
   1   7  -7 2589.90 115.648   5
   1  -7  -7 2230.70 80.5192   2
   1  -7  -6 58.1006 32.1728   2
  -1  -7   6 40.2536 39.7284   2
  -1   7   6 56.6300 37.9209   4
   1   7  -6 69.4722 59.9190   5
  -1  -7   6 70.4526 39.7864   3
  -1  -7   6-2.02578 37.0883   2
  -1   7   6 85.0562 73.4919   8
   1  -7  -6 58.5851 59.1178   9
  -1   7   5 531.389 43.5121   4
   1   7  -5 509.971 71.3771   5
   1  -7  -5 509.694 33.2143   2
  -1   7   5 601.098 82.9401   8
   1  -7  -5 663.928 72.6550   9
  -1  -7   5 582.199 45.8521   2
   1  -7  -4 200.839 57.1404   9
  -1  -7   4 364.108 32.7543   2
   1  -7  -4 310.447 19.3817   2
  -1   7   4 462.482 77.6945   8
  -1   7   4 261.947 32.3780   4
  -1   7   4 405.350 80.1191   5
   1   7  -4 347.702 66.7689   5
  -1  -7   3 1312.05 35.9980   2
   1   7  -3 1487.22 96.5560   5
  -1   7   3 1650.20 108.216   8
  -1   7   3 992.982 34.8335   4
  -1   7   3 1221.77 97.7763   5
  -1  -7   3 944.351 30.8138   2
   1  -7  -3 1479.06 84.4006   9
  -1   7   2 15.6010 59.4311   8
   1   7  -2-24.7165 20.7881   4
  -1   7   2 30.7954 63.9030   5
  -1   7   2 14.0375 11.5289   4
   1  -7  -2-32.0739 30.6229  10
   1   7  -2 33.5404 58.0148   5
   1  -7  -2-4.43638 44.4815   9
  -1   7   1 909.552 89.2035   5
   1   7  -1 1037.11 87.3380   5
   1  -7  -1 946.994 52.6756  10
   1   7  -1 766.013 27.7498   7
  -1   7   1 933.061 85.4757   8
   1  -7  -1 1021.30 65.8288   9
  -1   7   0 273.850 70.4124   5
  -1   7   0 282.545 63.2780   8
   1   7   0 326.142 73.2271   5
   1  -7   0 306.595 46.2706   9
  -1   7  -1 293.939 64.2252   8
   1   7   1 260.700 18.5380   4
   1   7   1 226.806 67.0579   5
  -1   7  -1 297.443 73.0765   5
   1   7   2 1.07586 61.7407   5
  -1   7  -2 26.0261 61.6701   5
   1   7   2-25.9558 17.5599   4
  -1  -7  -2 51.6979 52.5862   9
  -1   7  -2-2.00170 18.1083   4
   1   7   2-35.8950 58.7855   8
   1   7   3 1201.90 95.1178   8
   1  -7   3 862.011 25.8779   2
  -1  -7  -3 985.335 80.7899   9
   1   7   3 1065.46 40.6914   4
  -1   7  -3 1317.70 94.6266   5
  -1  -7  -4 209.934 24.2254   2
  -1   7  -4 313.465 72.4663   5
  -1  -7  -4 264.174 63.6992   9
   1   7   4 330.290 35.4300   4
   1   7   4 235.509 66.4497   8
   1   7   5 1218.33 57.1226   4
  -1   7  -5 1045.42 88.9586   5
   1   7   5 1140.98 95.3231   8
   1  -7   5 1016.61 49.4517   2
   1  -7   6 132.701 41.7648   3
   1  -7   6-26.8690 33.9709   2
   1   7   6-50.1792 65.9624   8
  -1   7  -6 119.761 63.4158   5
  -1  -7  -6 24.8961 63.4164   9
   1   7   6-3.47795 37.5108   4
  -1  -7  -6 76.9113 35.9280   2
   1   7   7-28.5319 64.7690   8
  -1  -7  -7 71.7104 65.6485   9
  -1  -7  -7-16.0918 38.5934   2
   1   7   7 120.506 44.5753   4
   1  -7   7 48.3231 44.9022   3
  -1  -7  -7 99.5250 42.1126   3
  -1   7  -7 30.4882 61.9542   5
   1  -7   7 18.9544 39.6926   2
  -1  -7  -8 1201.81 73.8448   2
  -1  -7  -8 1347.22 105.559   9
  -1  -7  -8 1402.65 75.2247   3
   1   7   8 1222.34 76.5986   4
   1   7   8 1424.10 107.742   8
  -1   7  -8 1312.11 100.137   5
  -1   7  -9 460.358 76.0361   5
  -1  -7  -9 331.118 55.7083   2
  -1  -7  -9 469.272 61.4397   3
   1   7   9 333.657 74.7152   8
  -1  -7  -9 422.160 85.7411   9
   1  -7   9 179.018 64.4202   3
   1   7   9 563.922 65.5490   4
   1   7  10-78.0660 71.1596   8
  -1  -7 -10 79.4778 53.9523   3
   1   7  10 50.8557 56.4414   4
   1  -7  10 71.7573 56.7002   3
  -1  -7 -10 54.2726 71.2259   9
  -1  -7 -10 101.229 54.3275   2
  -1   7 -10 35.1544 61.8937   5
   1   8  -8 64.0762 66.9109   5
   1  -8  -8-109.205 78.1809   9
  -1   8   7 14.9157 41.8859   4
   1  -8  -7 50.0203 40.2911   2
   1  -8  -7 74.7607 66.9821   9
   1   8  -7-43.6552 64.3705   5
  -1   8   7 26.8190 76.7288   8
   1   8  -6 66.8678 63.5931   5
  -1   8   6 56.8095 38.2006   4
  -1  -8   6 61.6415 41.7379   2
   1  -8  -6 132.796 35.4021   2
  -1   8   6 183.289 79.3482   8
  -1  -8   6 54.4764 41.5351   2
   1  -8  -6 44.7902 62.3210   9
  -1  -8   5 117.597 35.7943   2
  -1   8   5 72.4718 71.4430   8
  -1   8   5 110.284 33.3248   4
  -1  -8   5 28.1837 38.1685   2
   1   8  -5 205.505 72.1112   5
   1  -8  -5 60.0326 25.8780   2
   1  -8  -5 33.2670 59.1182   9
  -1  -8   4 125.138 30.7570   2
  -1  -8   4 78.6671 28.8549   2
  -1   8   4 95.6978 77.8369   5
   1  -8  -4-22.1172 56.6961   9
   1  -8  -4 89.2199 18.1728   2
  -1   8   4 205.909 80.1608   8
  -1   8   4 26.8454 23.9071   4
   1   8  -4 82.8935 68.8423   5
   1   8  -3 96.8347 64.6988   5
  -1  -8   3 30.7153 20.8379   2
  -1   8   3 129.397 76.6826   5
  -1   8   3 34.0117 16.1257   4
   1  -8  -3 103.960 55.2438   9
  -1   8   3 156.510 69.3451   8
  -1   8   2-1.30856 69.6959   5
   1  -8  -2 143.586 54.2113   9
   1   8  -2 130.115 70.5848   5
  -1   8   2 31.6410 70.8664   8
   1  -8  -1 914.181 71.6405   9
  -1   8   1 967.629 102.198   5
  -1   8   1 788.895 91.2789   8
   1   8  -1 959.038 96.0938   5
  -1   8   0 775.883 91.2291   5
  -1   8   0 889.678 93.8712   8
   1  -8   0 645.423 60.8686   9
   1   8   0 825.620 95.7103   5
   1  -8   1 1141.48 70.9217   9
  -1  -8  -1 1182.89 87.3566   9
  -1   8  -1 1249.44 103.136   5
   1   8   1 1144.00 105.165   5
  -1  -8  -2-85.3697 59.9427   9
  -1   8  -2-3.77182 70.0926   5
   1   8   2 3.50974 14.5171   4
  -1   8  -3 1332.77 107.033   5
  -1  -8  -3 1407.24 97.9831   9
   1   8   3 1281.12 41.8847   4
  -1  -8  -4 93.1047 61.6130   9
   1   8   4 258.842 31.8406   4
  -1  -8  -4 156.244 25.5647   2
  -1   8  -4 227.453 79.1049   5
   1   8   5 247.489 74.8201   8
  -1   8  -5 138.238 74.8515   5
   1   8   5 361.618 40.4954   4
  -1  -8  -5 256.163 70.3164   9
   1   8   6 69.3562 40.1749   4
  -1   8  -6 75.2311 68.2420   5
  -1  -8  -6 48.9349 38.6068   2
   1  -8   6 47.8517 38.3555   2
  -1  -8  -6-22.1259 64.1042   9
   1   8   6 123.947 70.2813   8
   1   8   7 157.722 48.2916   4
  -1  -8  -7 56.3028 68.9809   9
   1   8   7 83.7332 77.2092   8
  -1   8  -7 159.186 75.7447   5
  -1  -8  -7 215.316 47.3669   2
   1   9  -3-27.6192 71.9196   5
  -1   9   3 36.5860 88.6775   5
  -1   9   3 80.5720 78.6687   8
  -1  -9   3 87.4844 27.7041   2
  -1   9   2 423.941 93.7056   5
  -1  -9   2 421.758 25.8909   2
   1   9  -2 533.779 94.3158   5
  -1   9   1-86.0637 83.0850   5
  -1  -9   1 15.3078 9.14818   2
   1   9  -1-89.3401 82.4974   5
  -1  -9   1-49.6488 52.6117   9
   1   9   0 46.8460 74.1660   5
  -1  -9   0 284.546 67.3558   9
  -1   9   0 182.068 82.4391   5
  -1  -9  -1-18.1965 60.9536   9
  -1   9  -1 36.9180 79.3008   5
  -1   9  -2 52.2714 79.8649   5
   1  -9   2 137.169 13.9115   2
  -1  -9  -2 98.1803 12.6119   2
  -1   9  -3 373.364 94.1707   5
  -1  -9  -3 323.460 75.6296   9
   2   0 -16 1854.96 123.555   9
   2   0 -16 1543.55 108.914   3
  -2   0  16 1888.37 125.346  13
  -2   0  16 1963.02 122.818   3
   2   0 -16 1891.45 124.845  13
   2   0 -15 131.694 73.8781   9
   2   0 -15 105.174 67.4500   3
  -2   0  15 87.9331 70.4807  13
   2   0 -15 18.8518 68.9256  13
  -2   0  15 185.500 71.2469   3
   2   0 -14 1650.85 101.668   3
   2   0 -14 1642.00 107.126   9
   2   0 -14 1585.97 111.972  13
  -2   0  14 1815.27 109.721  13
  -2   0  14 1696.25 106.922   3
  -2   0  13-47.7606 55.2727  11
  -2   0  13 14.7207 63.9266   3
  -2   0  13-41.2065 61.6583  13
  -2   0  13-101.237 61.5445   4
   2   0 -13 37.8579 55.6476   3
   2   0 -13-52.9148 61.1086   9
   2   0 -13-36.1064 59.9813  13
  -2   0  12 2138.97 104.881   3
  -2   0  12 2409.32 107.945  13
  -2   0  12 2166.02 104.918   4
  -2   0  12 2131.94 77.3434   8
   2   0 -12 2062.45 98.3631   3
  -2   0  12 2473.69 106.543  11
   2   0 -12 2089.67 104.286   9
   2   0 -12 2001.49 106.414  13
  -2   0  11 21.3688 51.9400   4
   2   0 -11 53.5002 45.1910   1
  -2   0  11 32.8028 50.1905  11
  -2   0  11-5.43522 52.5120   3
  -2   0  11 50.4124 50.2331   3
  -2   0  11-1.71824 35.3430   8
   2   0 -11-66.0037 59.3653   9
  -2   0  11 21.2661 59.1118  12
   2   0 -11-2.59990 49.2639   3
  -2   0  11 59.5732 52.5022  13
   2   0 -11 51.4339 53.5681  13
   2   0 -10 9326.84 169.614  12
  -2   0  10 9550.58 171.205  13
   2   0 -10 9351.59 176.924  13
   2   0 -10 9307.26 176.673   9
   2   0 -10 9394.27 173.424   1
  -2   0  10 9363.32 172.670   3
   2   0 -10 9204.10 166.040   3
  -2   0  10 9846.81 172.959   1
  -2   0  10 9732.18 178.559  12
   2   0 -10 9420.63 171.911   1
  -2   0  10 9592.12 169.899  11
  -2   0  10 9222.25 163.331   3
  -2   0  10 9495.32 177.584   4
   2   0  -9 8.55861 37.0135   1
   2   0  -9 66.3016 41.7170   1
   2   0  -9 18.5258 40.0740  11
   2   0  -9 18.8102 45.8643   9
   2   0  -9-28.5884 44.0504  13
  -2   0   9 44.9835 51.1664  12
   2   0  -9 29.7021 43.4883  12
  -2   0   9-15.7942 40.6121  11
  -2   0   9 13.1839 42.9468   4
  -2   0   9 88.2573 42.6236  13
   2   0  -9-5.60324 38.3749   3
  -2   0   9 0.92400 43.0551   3
   2   0  -9-48.3946 39.2060   2
  -2   0   9-54.1839 42.3383   1
  -2   0   9 16.8601 42.5539   3
   2   0  -8 3591.95 101.471   9
   2   0  -8 3430.14 94.0040   3
  -2   0   8 3806.83 101.777   4
  -2   0   8 3503.15 101.358  12
  -2   0   8 4003.69 103.513   1
   2   0  -8 3848.52 95.7716   2
   2   0  -8 3602.01 96.2527   1
   2   0  -8 3852.06 98.5639  11
   2   0  -8 3642.92 98.3330   1
   2   0  -8 3674.13 101.147  13
  -2   0   8 3992.79 98.6762   3
   2   0  -8 3645.36 97.7976  12
  -2   0   8 3695.14 97.8416  13
  -2   0   8 3845.58 99.5658   1
  -2   0   8 3809.22 100.470  11
  -2   0   7 14.8794 35.4490   4
   2   0  -7-9.39290 32.3465   1
  -2   0   7-4.09855 32.3440   1
  -2   0   7 51.0767 36.3360  11
   2   0  -7 55.8887 35.5056   3
   2   0  -7 9.83878 32.0529   2
   2   0  -7 10.2202 31.8173   1
  -2   0   7 0.25238 34.9761   1
  -2   0   7 29.6341 35.4698  13
   2   0  -7-35.5056 39.1453   9
   2   0  -7 36.3424 36.8239  13
  -2   0   7-14.5428 36.3522   3
  -2   0   7 20.3493 38.7280  12
   2   0  -7 21.3064 35.8548  12
   2   0  -7-13.1693 36.0753  11
   2   0  -6 12209.6 86.0184   5
  -2   0   6 12453.7 153.648   4
   2   0  -6 13059.7 152.300   1
  -2   0   6 12538.3 148.922  13
  -2   0   6 13473.0 157.324   1
   2   0  -6 12179.7 143.812   3
   2   0  -6 12732.2 144.242   2
   2   0  -6 12131.7 152.930   9
   2   0  -6 12182.5 145.109  11
   2   0  -6 12548.9 152.193  13
  -2   0   6 12979.6 150.829   1
  -2   0   6 13531.6 150.984   3
   2   0  -6 12921.6 148.860  12
  -2   0   6 13102.2 157.778  12
   2   0  -6 13111.4 152.319   1
  -2   0   6 12082.6 151.435  11
  -2   0   5 3.16248 33.3065   1
   2   0  -5-2.76192 33.5553  12
   2   0  -5 16.3593 33.1764  13
  -2   0   5 14.7930 30.5210   4
   2   0  -5-38.4316 34.8701   9
  -2   0   5-27.0641 32.8163   3
  -2   0   5 5.65142 31.9013  13
   2   0  -5-2.40924 13.4526   5
  -2   0   5-0.91005 38.6159  12
   2   0  -5 44.1070 31.0183   3
   2   0  -5 4.18272 28.8125   2
   2   0  -5-27.2875 32.4603  11
  -2   0   5-4.04322 31.8234  11
  -2   0   5 48.3112 32.2007   1
   2   0  -5 9.88968 31.5205   1
  -2   0   4 116.113 31.5458  11
  -2   0   4 163.956 30.0813  13
   2   0  -4 99.9327 28.0507   3
  -2   0   4 159.492 30.7018   1
   2   0  -4 116.950 30.2671   1
   2   0  -4 127.171 11.3498   5
  -2   0   4 120.412 30.9212   3
   2   0  -4 112.879 31.9538  13
   2   0  -4 162.258 29.4835  11
  -2   0   4 118.128 30.3662   4
   2   0  -4 100.346 31.6532   9
  -2   0   4 125.297 34.8875  12
  -2   0   4 104.303 30.1714   1
   2   0  -4 105.664 28.3307   2
  -2   0   3 80.3650 31.2735  12
  -2   0   3-38.9313 27.1855   1
  -2   0   3-3.96955 26.1830   1
   2   0  -3 33.8353 23.2884   2
   2   0  -3 13.3717 28.3342   9
  -2   0   3 28.9930 28.2512  13
   2   0  -3 45.0113 25.9669  11
  -2   0   3 5.99035 26.8310   3
   2   0  -3 40.9806 27.8701  13
  -2   0   3 52.7410 26.0662   4
  -2   0   3-26.2414 27.0470  11
   2   0  -3-36.4586 25.4244   1
   2   0  -3 33.5381 26.3762   3
   2   0  -2 140.574 21.3826   2
  -2   0   2 165.006 23.8707   1
  -2   0   2 112.765 25.1367   9
   2   0  -2 144.368 22.8413   3
  -2   0   2 124.244 25.7955  11
   2   0  -2 124.765 24.8700  13
  -2   0   2 161.952 28.0024  12
  -2   0   2 144.669 23.3329   4
  -2   0   2 178.981 23.7236   3
   2   0  -2 162.576 26.0479   9
   2   0  -2 140.430 25.4482   1
  -2   0   1 38.3219 16.9103   9
   2   0  -1 11.6681 18.4331   1
  -2   0   1 0.49624 21.3692  12
  -2   0   1-2.99497 17.6444  13
   2   0  -1 15.0855 16.9088   7
  -2   0   1 30.5706 18.8229   1
  -2   0   1-9.60194 17.0723   7
   2   0  -1 2.33904 19.4252  13
   2   0  -1 18.7314 18.2508  11
   2   0  -1 6.18472 13.4845   2
   2   0  -1 10.6399 16.7030   6
   2   0   0 10630.3 78.1799   7
   2   0   0 10600.7 74.4119  13
   2   0   0 10928.0 76.9030   1
  -2   0   0 11168.8 79.1986  12
  -2   0   0 11110.9 78.9719   1
   2   0   0 10702.2 65.5008   6
   2   0   0 10842.5 75.1993  10
  -2   0   0 10850.9 75.1225  13
  -2   0   0 10758.2 63.2363   6
   2   0   0 11049.4 75.6226  11
  -2   0   0 10498.0 79.2708   7
   2   0   1 4.90697 19.4248  13
  -2   0  -1-21.9326 20.5034  13
   2   0   1-0.54758 19.5835  10
   2   0   1 21.9100 13.5674   2
  -2   0  -1-8.58237 17.6647   7
   2   0   1 13.7172 19.7933  11
   2   0   1 12.6880 18.2496   1
  -2   0  -1-0.79872 15.6115   6
  -2   0  -1-26.7498 22.0360  12
   2   0   1-11.5874 17.9698   7
   2   0   1-12.5141 16.6748   6
  -2   0  -1 26.9835 20.3028   1
  -2   0  -2 125236. 306.409  13
   2   0   2 118485. 286.868   3
   2   0   2 114957. 291.256   1
   2   0   2 118706. 299.645  11
   2   0   2 116696. 291.130  13
  -2   0  -2 119600. 297.491  11
   2   0   2 116328. 296.978   4
  -2   0  -2 115050. 266.186   9
  -2   0  -2 122432. 308.428  12
   2   0   2 114533. 305.234  10
   2   0   3-0.48101 25.0884   4
   2   0   3-27.0482 27.8522  11
   2   0   3-1.72467 25.7934   3
   2   0   3-20.1369 26.6867  10
  -2   0  -3 3.03164 25.4381   3
  -2   0  -3-13.6367 22.5138   9
   2   0   3 11.9963 26.0975  13
  -2   0  -3 35.6332 28.8928  13
  -2   0  -3 42.8298 23.3105   2
   2   0   3-10.2281 25.2385   1
   2   0   3-22.1198 21.4888   9
  -2   0  -3-9.70651 26.7528  11
  -2   0  -3 3.65467 28.1151  12
  -2   0  -4 216.936 35.0592  13
  -2   0  -4 158.824 30.3171   3
   2   0   4 184.778 31.6882   3
   2   0   4 147.578 31.5180  10
  -2   0  -4 240.286 32.5136  11
   2   0   4 135.031 30.5033   1
   2   0   4 198.021 32.0411  13
   2   0   4 181.826 29.4258  11
  -2   0  -4 182.781 34.0269   1
   2   0   4 215.935 32.8394   4
  -2   0  -4 143.427 34.5215  12
  -2   0  -4 174.567 28.8416   9
  -2   0  -5 8.80704 31.9514   1
   2   0   5-10.6446 30.8643  11
  -2   0  -5 24.6070 34.8456  13
   2   0   5-5.44709 32.0159  13
   2   0   5 4.74413 29.6552  10
   2   0   5 13.1383 32.6846   4
  -2   0  -5 36.5232 29.7836   9
  -2   0  -5-10.9311 28.5349   3
  -2   0  -5-10.8748 30.9407  11
   2   0   5 30.2692 31.7472   3
  -2   0  -5 9.78523 30.0984   2
   2   0   5 13.8441 31.7753   1
  -2   0  -5 16.8690 36.8865  12
  -2   0  -6 37431.6 268.127  13
  -2   0  -6 35730.7 245.068   3
   2   0   6 36200.1 270.915  10
   2   0   6 37044.1 251.899  11
   2   0   6 35672.0 256.416   4
  -2   0  -6 36676.7 264.616   1
   2   0   6 36896.2 253.477   1
   2   0   6 36609.7 251.068  13
  -2   0  -6 38032.9 258.878  11
  -2   0  -6 38645.4 265.339  12
   2   0   6 36957.4 247.888   3
  -2   0  -6 34067.7 246.097   2
  -2   0  -6 36819.1 248.070   9
  -2   0  -7-51.0594 35.5886   1
  -2   0  -7-25.5761 38.1802  11
   2   0   7-37.1890 35.2840  10
  -2   0  -7 2.32660 34.4917   1
  -2   0  -7-24.3856 33.4579   9
  -2   0  -7 3.92624 36.7005  13
   2   0   7 13.5888 35.1668   4
  -2   0  -7 10.1757 33.7054   3
   2   0   7 26.9521 33.7540   1
   2   0   7 14.7301 34.8498   3
   2   0   7-0.96162 35.0683  11
   2   0   7 24.5721 33.5122  13
  -2   0  -7 9.04024 31.0605   2
  -2   0  -7 30.4688 37.4176  12
  -2   0  -8 567.750 52.6851  11
  -2   0  -8 621.728 51.7306   2
  -2   0  -8 627.382 53.2789   3
   2   0   8 506.125 53.8992  10
  -2   0  -8 578.982 59.1713  13
   2   0   8 479.638 50.2460  13
  -2   0  -8 551.202 51.6349   9
  -2   0  -8 626.312 55.9779  12
   2   0   8 616.751 53.4266  11
   2   0   8 616.927 52.8524   4
  -2   0  -8 522.703 51.2002   1
   2   0   8 670.377 52.2073   1
   2   0   8 572.804 51.3914   3
   2   0   9-56.8060 43.8619  13
  -2   0  -9-4.19769 39.5063   1
  -2   0  -9-40.1379 45.4349  13
  -2   0  -9 16.9615 40.0515   1
  -2   0  -9-19.0987 40.1270   3
  -2   0  -9-57.5777 44.9992   9
   2   0   9-45.0441 42.1666  11
   2   0   9 15.9193 42.3800   3
  -2   0  -9-46.4705 44.1958  11
   2   0   9 8.71581 41.0766   4
  -2   0  -9 6.29148 47.0162  12
   2   0   9-29.6158 40.1697   1
   2   0   9-25.0701 44.8146  10
  -2   0  -9-28.9364 37.0720   2
   2   0  10 2918.36 103.001  13
   2   0  10 2861.22 98.3219  11
  -2   0 -10 2492.40 104.496  13
   2   0  10 2728.33 101.058   4
  -2   0 -10 2964.91 102.735   9
  -2   0 -10 2532.23 98.6763   1
   2   0  10 2678.94 95.1261   1
  -2   0 -10 2856.38 105.283  12
  -2   0 -10 2300.57 97.1502   1
   2   0  10 3047.14 104.048   3
  -2   0 -10 2561.02 99.5157   3
   2   0  10 2492.31 104.429  10
  -2   0 -11 1.71527 53.1605  13
   2   0  11 27.8093 49.5362   4
  -2   0 -11 21.7040 50.7613   9
  -2   0 -11 49.6906 47.1939   1
  -2   0 -11 3.43500 50.1959   3
   2   0  11-86.9307 53.4461   3
   2   0  12 329.799 59.4562  11
   2   0  12 187.693 57.4151   4
   2   0  12 95.5842 58.0887  13
   2   0  12 208.656 61.2860   3
  -2   0 -12 186.171 59.7359   9
  -2   0 -12 240.272 70.0691  13
  -2   0 -12 260.915 60.2615   3
  -2   0 -13 92.3859 57.7046   9
   2   0  13-59.8647 53.4466  11
   2   0  13-48.1220 59.9247  13
  -2   0 -13-9.85581 54.3359   3
   2   0  13 48.9450 60.8777   3
  -2   0 -13-77.3536 65.7948  13
   2   0  13 84.4791 58.5056   4
   2   0  14 90.7719 65.6783  13
  -2   0 -14 41.2986 61.6812   9
  -2   0 -14 90.6811 74.4096  13
  -2   0 -14 56.4330 64.0495   3
   2   0  14-31.6423 62.7438   3
  -2   0 -15 75.9073 70.1071  13
   2   0  15 13.0836 68.5794  13
   2   0  15 43.0771 62.9232   3
  -2   0 -15-20.1565 68.0519   3
  -2   0 -15-53.1093 69.6322   9
   2   0  16-18.0166 72.9035  13
  -2   0 -16-32.0336 73.6316   3
  -2   0 -16 114.139 74.7691   9
   2   0  16-121.419 73.5913   3
  -2   0 -16 107.421 82.1784  13
  -2   1  16 238.325 73.2706  11
   2  -1 -16 275.596 82.4966   9
   2   1 -16 172.604 50.2373   6
   2  -1 -16 174.435 74.1788  13
  -2  -1  16 287.267 86.9839   3
   2   1 -16 161.045 81.9998   9
  -2  -1  16-0.65961 72.6223  13
   2  -1 -16 240.309 77.1301   3
   2   1 -16 149.846 66.5417   3
  -2   1  16 30.1155 71.6038  13
  -2   1  16 225.780 69.0992   3
   2   1 -16 206.529 78.6339  13
  -2   1  15 86.2750 67.7774   3
  -2   1  15 154.605 70.1403   4
   2  -1 -15 151.529 66.6169   3
   2  -1 -15-19.1574 74.9409  13
   2   1 -15 221.373 66.8913   3
   2  -1 -15 100.786 69.9662   9
  -2  -1  15 185.062 77.9798  13
  -2   1  15 97.5816 68.2919  13
  -2   1  15 201.901 69.1328  11
   2   1 -15 196.938 74.9582  13
   2   1 -15 216.648 73.8590   9
  -2  -1  15-77.0916 75.2582   3
  -2   1  14 150.982 63.2953  11
   2   1 -14 87.5220 60.5894   3
   2   1 -14 95.2619 66.2718  13
  -2  -1  14 55.2918 67.2012  13
  -2  -1  14 119.373 67.8989   3
  -2   1  14-23.0758 59.6653   3
  -2   1  14-15.6519 64.6812  13
  -2   1  14 187.437 72.9941   4
   2  -1 -14 12.9482 67.8828  13
   2  -1 -14 120.216 61.2797   3
   2  -1 -14 117.025 66.2955   9
   2   1 -14 108.021 65.9734   9
  -2   1  13 113.903 42.3518   8
  -2   1  13 87.7048 57.9060   4
  -2  -1  13 13.6963 60.7701   3
   2  -1 -13 88.8247 62.4574  13
  -2   1  13 144.240 60.9517  11
  -2   1  13 188.274 70.7038  12
   2  -1 -13 243.064 68.6620   9
   2   1 -13 270.093 67.6523   9
   2  -1 -13 62.2293 57.9643   3
  -2   1  13 148.138 62.6345  13
  -2  -1  13 132.591 66.9043   3
   2   1 -13 161.897 58.8200   3
   2   1 -13 154.814 60.4814  13
  -2  -1  13 147.779 63.4609  13
  -2   1  13 88.3071 56.6041   3
  -2   1  12 3573.07 125.441  13
  -2   1  12 3778.72 134.344   4
   2  -1 -12 3486.83 124.221   3
  -2  -1  12 3628.48 127.102  13
   2   1 -12 3460.18 125.629   9
  -2   1  12 3492.55 129.085  12
  -2   1  12 3604.84 119.726  11
  -2   1  12 3344.28 96.9853   8
   2  -1 -12 3503.84 129.516   9
   2  -1 -12 3368.27 129.200  13
  -2   1  12 3509.59 120.335   3
   2   1 -12 3571.75 130.240  13
  -2  -1  12 3672.25 130.968   3
  -2  -1  12 3584.43 126.809   3
   2   1 -12 3553.27 117.983   3
  -2   1  11 2964.50 88.7474   8
  -2   1  11 3032.61 106.310   3
  -2   1  11 2868.20 101.133   1
   2   1 -11 2765.70 104.429   1
   2  -1 -11 2574.34 102.943   3
   2   1 -11 2909.01 112.498   9
  -2  -1  11 2926.63 113.704   3
   2   1 -11 2842.00 111.948  13
  -2   1  11 3210.91 108.315  11
   2   1 -11 2984.56 102.803   3
  -2   1  11 3079.37 114.781  12
   2  -1 -11 2707.00 110.856  13
  -2  -1  11 2954.39 110.172  13
  -2  -1  11 3051.05 111.811   3
   2  -1 -11 3019.89 115.943   9
  -2   1  11 2995.83 114.280   4
  -2  -1  11 3085.36 112.465   4
  -2  -1  11 2914.67 110.316  11
  -2   1  11 2830.46 109.424  13
  -2  -1  10 2728.04 102.396  11
   2   1 -10 2792.20 99.1453   1
   2  -1 -10 2630.55 98.6184   1
  -2  -1  10 2928.91 100.972   1
  -2  -1  10 2697.53 100.164  13
  -2   1  10 2921.31 105.565   4
   2   1 -10 2638.38 102.610  13
   2   1 -10 2753.50 94.9736   3
  -2   1  10 2689.52 94.9548  11
   2   1 -10 2510.79 98.9164   9
  -2   1  10 2396.91 99.0390  12
  -2   1  10 2809.18 106.136  12
   2  -1 -10 2515.84 101.812   9
   2  -1 -10 2773.16 100.048   3
   2  -1 -10 2687.29 94.2692   2
  -2   1  10 2504.01 80.6599   8
  -2   1  10 2732.02 94.5190   1
  -2  -1  10 2834.52 103.921   1
   2   1 -10 2451.67 95.3081   1
   2  -1 -10 2473.94 99.9892  13
  -2  -1  10 2802.42 102.258   4
  -2  -1  10 2665.08 100.985   3
  -2   1  10 2508.30 97.1305  13
  -2  -1  10 2776.20 107.818  12
  -2   1  10 2718.94 95.2309   3
  -2  -1   9 283.968 47.2935   1
   2   1  -9 238.675 51.6172   9
   2   1  -9 131.489 43.9261   1
   2   1  -9 151.892 40.9018   3
   2  -1  -9 257.902 46.3159   1
   2   1  -9 183.733 50.0394  13
  -2   1   9 251.560 46.2621  11
   2  -1  -9 186.430 45.7042   3
  -2   1   9 131.289 50.5849  12
   2  -1  -9 307.045 50.9235  13
  -2   1   9 183.512 41.7410   1
  -2  -1   9 186.783 45.4964  11
  -2   1   9 182.893 38.6516   8
  -2  -1   9 148.628 47.8494   3
   2  -1  -9 301.743 45.8495   2
  -2   1   9 279.564 49.3796  13
   2  -1  -9 214.023 48.1878  12
  -2  -1   9 128.015 51.0008  12
  -2   1   9 222.171 46.8047   3
  -2  -1   9 219.086 42.9602   1
   2   1  -9 325.730 48.9177   1
  -2   1   9 292.896 51.1587   4
  -2  -1   9 217.403 48.0384   4
   2  -1  -9 313.959 53.2575   9
  -2   1   9 242.360 50.2191  12
  -2  -1   9 197.434 46.8513  13
  -2   1   8 629.619 51.9958  13
  -2  -1   8 767.802 54.1991   1
   2  -1  -8 813.966 52.1414   2
   2   1  -8 707.708 57.0130  13
  -2   1   8 750.655 55.1712   3
  -2  -1   8 778.389 58.2664  13
  -2   1   8 620.443 56.7902  12
   2  -1  -8 793.543 57.4905  12
   2   1  -8 747.469 50.4672   3
  -2  -1   8 938.776 59.4399   3
  -2   1   8 801.317 53.1812   1
   2   1  -8 773.579 54.2745   1
   2  -1  -8 663.178 52.6877   1
  -2   1   8 570.792 55.3118  12
   2   1  -8 704.543 52.5504   1
  -2  -1   8 798.249 58.9241   4
   2  -1  -8 778.127 61.3597   9
  -2   1   8 752.167 48.7903   8
  -2   1   8 582.033 55.1322   4
   2  -1  -8 645.139 54.6939  13
  -2  -1   8 856.982 60.8266  11
  -2   1   8 729.121 53.8980  11
   2   1  -8 769.609 58.9994   9
   2   1  -7 135.585 34.2229   1
  -2   1   7 158.227 41.9929  12
  -2   1   7 222.805 37.6828   3
   2   1  -7 191.298 40.4683  13
  -2   1   7 149.338 39.4765   4
  -2   1   7 155.392 36.1114  13
   2   1  -7 143.507 34.3096   3
   2   1  -7 121.700 36.3515   1
  -2  -1   7 177.923 40.4044  11
  -2  -1   7 211.280 38.3654   1
  -2   1   7 158.206 36.3809  11
  -2   1   7 137.760 34.9079   1
  -2   1   7 282.200 44.0680  12
   2  -1  -7 172.773 38.4303   3
   2  -1  -7 187.055 36.5666   2
   2  -1  -7 126.945 35.1906   1
   2  -1  -7 160.176 37.7280  13
  -2   1   7 197.372 33.8551   8
   2   1  -7 200.951 41.7257   9
  -2   1   7 154.711 36.6697   3
  -2  -1   7 200.666 40.4640   3
   2  -1  -7 172.670 40.8130   9
  -2  -1   7 136.783 39.0092   4
  -2  -1   7 83.6204 41.9191  12
   2  -1  -7 167.238 39.7994  12
  -2  -1   7 72.8355 34.7093  13
   2  -1  -6 904.545 47.8633   1
  -2  -1   6 918.788 53.3147  11
  -2   1   6 899.066 49.4528  13
  -2   1   6 823.885 45.9409   3
   2  -1  -6 909.803 56.4184   9
  -2  -1   6 1068.11 54.9582   3
  -2   1   6 879.071 50.7982   4
   2   1  -6 841.117 47.5797   1
  -2   1   6 913.221 54.4659  12
  -2   1   6 833.233 54.1944  12
  -2  -1   6 972.424 52.8460   4
  -2  -1   6 824.985 47.4824   1
   2  -1  -6 928.345 49.1546   2
   2   1  -6 965.051 53.3086  13
   2  -1  -6 833.910 49.7815   1
   2  -1  -6 830.733 50.9879  13
  -2   1   6 737.398 45.6761   1
  -2  -1   6 847.297 49.5251  13
   2  -1  -6 1008.17 51.8322  12
  -2   1   6 876.118 47.2747   8
   2   1  -6 709.471 45.9716   1
   2   1  -6 649.344 48.1723   9
   2   1  -6 843.668 47.8932   3
  -2   1   6 1008.36 50.8184  11
  -2   1   6 763.949 48.7178   3
  -2  -1   6 843.891 54.7941  12
   2  -1  -6 965.663 51.0248   3
   2  -1  -5 39.5053 30.0913   1
  -2   1   5 36.4485 30.7785   8
  -2  -1   5 39.2052 37.7617  12
  -2  -1   5 38.7628 31.3801   4
   2   1  -5 9.39867 30.3709   3
  -2  -1   5 32.1288 29.7429   1
  -2  -1   5 48.8509 32.4225   3
  -2  -1   5 22.2618 29.2506   2
   2   1  -5 16.2419 29.8625   1
  -2   1   5-17.5137 30.2056  11
   2  -1  -5 39.7469 36.0207   9
  -2   1   5-4.82001 30.6305   3
   2   1  -5 54.9856 37.2182   9
   2   1  -5-3.20695 29.0743   1
  -2   1   5 93.1105 32.7978   1
  -2  -1   5 30.9009 31.8699  11
  -2  -1   5 52.1635 32.6142  13
   2  -1  -5 37.7044 30.2147   3
  -2   1   5 41.5568 28.0043   1
   2  -1  -5 33.7379 33.5452  12
   2   1  -5 5.19811 31.7028  13
   2  -1  -5 21.6244 27.4236   1
  -2   1   5 84.7113 30.4161  13
   2  -1  -5 93.5781 30.7989   2
  -2   1   5 12.2211 33.8765  12
   2  -1  -5 50.9074 33.2251  13
  -2   1   5 45.2980 34.5055  12
  -2   1   5 27.3636 31.1406   4
   2  -1  -4 28353.5 195.050   9
   2  -1  -4 24445.9 172.885   1
   2  -1  -4 26481.0 176.163  11
   2   1  -4 26508.5 85.9293   5
  -2   1   4 28849.9 172.298  11
  -2   1   4 26925.5 180.965   4
   2   1  -4 27602.7 180.211  13
   2   1  -4 28153.1 171.513   3
  -2   1   4 27575.4 185.349   8
   2   1  -4 27435.8 177.939   1
   2   1  -4 28401.4 182.113   1
   2  -1  -4 27743.1 179.536  13
  -2   1   4 27815.9 163.584   3
   2  -1  -4 26786.7 177.912  12
  -2  -1   4 25823.6 185.892   1
  -2  -1   4 27296.4 182.378  13
  -2   1   4 28122.3 177.420   1
  -2  -1   4 29094.4 185.303   2
   2   1  -4 27453.6 193.295   9
  -2   1   4 27053.4 170.251   1
   2  -1  -4 27272.4 171.772   3
   2  -1  -4 28115.6 180.403   1
  -2  -1   4 27037.1 181.240   1
   2   1  -4 28110.1 132.283   6
  -2  -1   4 27655.7 182.642   2
  -2  -1   4 26733.4 185.794  11
   2  -1  -4 27271.1 166.884   2
  -2   1   4 27016.6 178.228  12
  -2  -1   4 27593.3 175.148   3
  -2   1   4 26528.6 171.267  13
  -2   1   4 27306.3 149.994   5
  -2   1   3 252.621 27.3213   1
   2  -1  -3 317.771 26.9398   2
   2   1  -3 231.695 27.4779   3
  -2  -1   3 239.725 29.8078  13
  -2  -1   3 261.006 29.3286  11
  -2  -1   3 309.149 27.8240   3
   2   1  -3 268.778 28.6829  13
  -2  -1   3 302.022 29.2915   2
  -2   1   3 285.226 28.3502   1
  -2   1   3 214.924 31.1830   8
   2  -1  -3 268.553 26.7812   1
   2  -1  -3 278.852 28.1448   1
  -2  -1   3 297.124 30.0984   1
   2   1  -3 296.540 19.6029   6
  -2   1   3 261.488 28.8735   4
   2  -1  -3 273.471 25.9511   3
  -2   1   3 318.860 25.5291   5
  -2   1   3 279.855 29.6291  11
   2  -1  -3 283.080 29.6823  13
  -2   1   3 207.583 26.3916  11
   2   1  -3 257.911 28.3360   1
   2  -1  -3 230.321 28.0229  11
   2   1  -3 328.326 29.5886   1
  -2   1   3 228.754 29.2488  12
   2  -1  -3 209.359 29.8748   9
  -2  -1   3 231.487 31.3907  12
  -2  -1   3 277.321 29.4137   1
   2   1  -3 254.446 13.2533   5
  -2  -1   3 341.739 29.7690   2
  -2   1   2 23749.8 132.425   4
   2  -1  -2 24540.6 124.578  11
  -2  -1   2 25223.5 104.910   6
   2  -1  -2 24404.9 132.060   1
  -2  -1   2 24965.9 138.615   1
  -2  -1   2 24860.1 138.861   1
  -2   1   2 23931.7 117.775  13
  -2  -1   2 24037.3 124.955   3
   2   1  -2 25337.8 132.970   1
   2  -1  -2 23980.7 137.819   9
   2  -1  -2 24531.5 118.460   2
   2   1  -2 23363.8 142.836  12
  -2   1   2 23401.0 125.380   1
  -2   1   2 20681.9 129.578  12
   2   1  -2 24039.5 130.128  13
  -2   1   2 25513.6 157.381   8
  -2   1   2 25179.0 141.767   9
   2  -1  -2 24479.4 117.840   3
  -2   1   2 24020.4 121.876   1
   2   1  -2 25030.5 133.363   1
  -2  -1   2 25368.9 131.740   2
   2  -1  -2 24377.6 127.908   1
  -2   1   2 24818.8 132.059   5
   2  -1  -2 24740.3 133.417   7
  -2   1   2 24473.0 127.414  12
  -2  -1   2 24686.8 134.005  13
  -2   1   2 24342.9 118.407  11
  -2   1   2 22763.4 131.465  11
  -2  -1   2 24449.1 133.740   2
  -2  -1   2 24520.4 94.9592   5
   2   1  -1 2114.13 38.7441   1
  -2   1   1 2110.66 34.6031  13
   2  -1  -1 2164.26 36.9975   7
   2  -1  -1 2090.59 37.1096   9
   2   1  -1 2102.25 37.6534  13
   2  -1  -1 2077.72 34.1614   2
   2   1  -1 2281.17 38.9303   1
   2  -1  -1 2114.88 36.8531  11
  -2   1   1 2156.94 34.7759   1
  -2   1   1 2183.45 33.9663  11
  -2   1   1 2058.74 36.9542   9
   2  -1  -1 2215.94 37.3697   1
  -2   1   1 2201.55 37.7783  12
  -2  -1   1 2188.74 40.8120   1
  -2   1   1 2225.58 50.3311   8
  -2  -1   1 2257.03 39.5951   2
   2  -1  -1 2223.28 38.7145   1
  -2  -1   1 2387.13 39.2906   2
   2   1  -1 2214.11 27.5497  10
  -2  -1   1 2141.08 40.8744   1
  -2  -1   1 2151.68 42.1992  12
  -2   1   1 1877.35 35.1285   1
   2   1  -1 1966.20 41.2177  12
  -2  -1   1 2265.00 28.0822   6
  -2  -1   1 2278.19 37.7857   5
  -2  -1   1 1871.41 39.7718  11
   2  -1  -1 2140.91 35.5166  11
   2  -1  -1 1830.53 33.8442   2
  -2  -1   0 1133.87 30.3172   1
   2   1   0 1156.70 28.4151   1
   2   1   0 1202.56 26.2023  10
   2   1   0 1232.32 31.5158   7
  -2   1   0 1143.01 37.3681   8
   2   1   0 1152.15 29.4288   1
   2  -1   0 1121.55 27.8209  11
   2  -1   0 1138.36 28.8382   1
  -2   1   0 1123.73 26.7024   1
   2  -1   0 1158.48 29.0391   7
   2  -1   0 1061.00 25.3877   2
  -2   1   0 1013.59 25.1038  11
   2  -1   0 1128.70 35.1951  10
  -2   1   0 1089.88 26.6589  13
  -2  -1   0 1200.52 31.2713   1
  -2  -1   0 1189.66 28.6643   2
   2   1   0 1002.95 30.0319  12
   2   1   0 1102.89 28.3851  11
  -2  -1   0 1118.63 31.2733  12
   2   1   0 1207.49 29.2327  13
  -2  -1   0 1144.64 28.5153   2
   2  -1   0 1147.97 28.2027   1
   2   1   0 1202.20 30.0996   4
  -2   1   0 1175.28 29.7988  12
  -2  -1   0 1153.85 29.9526   7
  -2  -1   0 1044.70 30.0004  11
   2   1   1 10907.6 81.5644  12
   2  -1   1 10680.8 79.1855   8
  -2  -1  -1 10964.7 77.1537   2
   2   1   1 11109.0 77.4148  11
  -2  -1  -1 11278.6 81.5669   2
   2   1   1 11198.7 79.6969  13
   2   1   1 11061.6 79.6310   1
  -2   1  -1 10718.7 79.8179  12
   2   1   1 11367.2 85.4232  10
   2   1   1 11151.7 83.9424   4
   2   1   1 11597.1 80.8685   1
   2  -1   1 10963.1 78.2306  11
  -2   1  -1 11348.6 77.5464   1
  -2   1  -1 11026.1 75.8014  11
  -2  -1  -1 10957.0 81.8367  12
  -2  -1  -1 11191.3 84.0049   1
  -2   1  -1 10939.5 81.2500   8
  -2  -1  -1 10903.7 84.2763   7
  -2   1  -1 11312.8 78.4844  13
   2   1   1 11356.1 88.1010   7
  -2  -1  -1 11175.4 84.3949   1
   2  -1   1 10842.2 91.2772  10
  -2  -1  -1 11013.3 81.1080  11
   2  -1   1 10925.0 78.6617   1
   2  -1   1 11084.7 73.9414   2
  -2  -1  -2 102625. 261.777   2
   2  -1   2 101577. 217.476   8
   2  -1   2 103021. 268.338   1
   2   1   2 101028. 267.640   1
  -2  -1  -2 103312. 265.386   3
  -2  -1  -2 95590.8 265.195  13
  -2   1  -2 99960.8 263.529   1
  -2  -1  -2 102915. 270.720  11
   2  -1   2 100426. 296.762  10
  -2   1  -2 101720. 274.071  13
   2   1   2 102673. 268.281  13
  -2   1  -2 97859.0 213.242   8
   2   1   2 101886. 281.499   4
  -2  -1  -2 97701.7 276.908   1
  -2  -1  -2 105508. 281.066   1
   2  -1   2 103237. 265.022   3
  -2  -1  -2 102345. 286.228   7
   2   1   2 101988. 301.437  10
  -2   1  -2 104692. 277.834  12
  -2  -1  -2 101524. 278.298  12
   2   1   2 100936. 271.698  12
   2   1   2 102404. 268.072   1
   2  -1   2 102921. 272.855  11
  -2  -1  -2 102166. 261.189   8
   2  -1   2 101053. 196.633   6
  -2   1  -2 104863. 266.999  11
   2  -1   2 101260. 258.372   2
  -2  -1  -2 104332. 273.620   2
   2   1   2 101947. 259.321  11
   2   1   3 1833.59 43.5258   3
  -2   1  -3 1586.52 45.2279   1
   2   1   3 1696.81 47.1604  12
  -2  -1  -3 1691.19 46.0275  11
   2  -1   3 1707.48 44.3233   2
  -2  -1  -3 1752.99 46.7967   2
  -2   1  -3 1677.22 41.5415   3
  -2  -1  -3 1816.48 46.3104   2
  -2   1  -3 1722.61 51.1345  12
   2   1   3 1803.60 47.0879   1
  -2  -1  -3 1651.93 37.6161   8
   2   1   3 1698.16 45.7757  13
  -2  -1  -3 1483.61 50.7211   9
   2   1   3 1690.28 51.0033  10
  -2  -1  -3 1908.94 49.9770  12
  -2   1  -3 1851.13 36.7191   9
   2  -1   3 1753.65 48.0207  11
   2  -1   3 1754.45 36.9235   6
  -2  -1  -3 1730.31 47.7693  13
  -2  -1  -3 1632.88 45.9850   3
   2  -1   3 1792.86 46.8328  13
   2   1   3 1784.03 49.2972   4
  -2   1  -3 1835.72 48.0775  11
  -2   1  -3 1926.13 51.1989  13
  -2   1  -3 1552.12 27.0389   8
   2   1   3 1760.21 47.0464   1
   2  -1   3 1685.42 27.6331   8
   2   1   3 1728.59 45.5318  11
  -2  -1  -3 1606.06 47.7660   1
   2  -1   3 1750.86 48.4458  10
   2  -1   3 1828.05 46.7493   1
   2  -1   3 1708.26 45.9742   3
   2  -1   3 1663.52 33.6283   9
  -2  -1  -4 2022.56 56.2520  11
  -2  -1  -4 1980.33 54.9600   2
  -2   1  -4 2001.20 59.2896  13
   2   1   4 2015.02 52.8943  11
   2   1   4 1853.81 53.6752  13
   2  -1   4 1896.81 52.1221   2
   2  -1   4 2094.26 56.9073  10
   2  -1   4 2047.46 57.0838  11
  -2   1  -4 1991.15 59.9280  12
  -2   1  -4 2187.67 48.2617   9
  -2  -1  -4 2024.79 55.3558   3
  -2   1  -4 2325.34 58.0309  11
  -2   1  -4 1858.46 55.6873   1
   2  -1   4 1957.23 44.0094   9
  -2  -1  -4 2092.57 57.1590  12
  -2  -1  -4 2016.66 57.8112   1
  -2   1  -4 2315.00 39.9848   6
   2  -1   4 1713.78 23.6391   8
   2   1   4 1799.54 54.5608  12
   2   1   4 2008.02 57.7589   4
   2   1   4 1960.35 40.5739   8
  -2   1  -4 2004.25 55.2888   1
  -2  -1  -4 1879.15 61.3784   9
  -2  -1  -4 1855.02 38.3177   8
   2   1   4 1881.12 55.0210   1
   2  -1   4 1959.50 54.1564  13
   2   1   4 1781.98 59.7154  10
  -2   1  -4 2101.14 52.8696   3
   2   1   4 2039.03 50.8526   3
  -2  -1  -4 1771.97 55.0442  13
   2  -1   4 2056.02 56.5673   3
  -2  -1  -5 156.688 35.6968  13
  -2  -1  -5 163.157 33.6915   2
  -2  -1  -5 185.070 33.8574  11
  -2   1  -5 156.458 38.3097  12
   2   1   5 149.876 37.9067  10
   2   1   5 177.901 31.8922   3
   2  -1   5 167.640 34.4796  10
   2   1   5 210.269 35.7821  12
  -2   1  -5 165.970 34.4456   1
  -2  -1  -5 197.563 34.5764   3
  -2  -1  -5 193.394 31.8804   1
   2  -1   5 135.193 32.4242   1
  -2   1  -5 176.557 32.8071   1
   2   1   5 149.309 30.3097  11
   2   1   5 185.032 21.9134   8
   2  -1   5 214.368 32.3776   2
   2  -1   5 145.927 34.7174   3
  -2  -1  -5 211.164 20.3152   8
  -2   1  -5 211.921 39.1553  13
  -2  -1  -5 175.798 35.9909  12
  -2  -1  -5 203.765 36.5885   9
   2  -1   5 260.588 37.0898  13
  -2   1  -5 192.356 30.2364   9
   2   1   5 232.256 36.7317   4
   2   1   5 175.875 35.0015  13
   2  -1   5 215.902 35.2141   4
   2   1   5 240.324 31.4962   1
  -2   1  -5 181.373 34.4577   3
  -2   1  -5 165.452 23.7718   6
  -2  -1  -6 3915.28 86.4624   2
  -2  -1  -6 3976.77 91.7358  12
  -2   1  -6 3831.94 82.8205   3
   2  -1   6 3994.27 88.8418   3
   2   1   6 4002.68 84.0398  11
  -2   1  -6 4192.97 82.2252   9
  -2   1  -6 4397.05 94.9015  12
  -2   1  -6 4074.30 94.6825  13
  -2  -1  -6 3759.67 92.2784   9
   2   1   6 3941.82 57.7092   8
   2  -1   6 3912.71 90.8753   1
   2   1   6 3762.60 83.9912   1
   2   1   6 3828.89 90.0784   4
   2  -1   6 3998.74 88.7121  13
  -2   1  -6 4050.74 89.5572   1
   2   1   6 4419.94 93.0693  12
   2   1   6 4040.15 81.7146   3
  -2  -1  -6 3979.09 92.6971  13
  -2   1  -6 4076.02 65.0353   6
   2  -1   6 3701.75 86.9444  11
  -2  -1  -6 3995.14 89.3964   3
   2  -1   6 3942.11 87.4214   4
  -2   1  -6 3975.14 89.4013   1
   2  -1   6 3740.39 87.9843  10
   2   1   6 4095.19 100.434  10
  -2  -1  -6 3862.32 53.6300   8
   2   1   6 3885.19 87.2729  13
   2   1   7 172.879 35.6521   3
   2   1   7 122.911 37.2887   4
   2  -1   7 115.290 35.8703  10
   2   1   7 120.729 35.3745  11
   2  -1   7 69.5011 33.4165  11
  -2  -1  -7 36.3096 37.0774  13
  -2   1  -7 122.956 34.2481   3
  -2   1  -7 67.7309 37.4343  13
  -2  -1  -7 170.604 38.8177   3
   2  -1   7 108.576 36.0281   1
   2   1   7 141.902 35.3082   1
   2   1   7 76.8063 39.3540  10
   2  -1   7 190.089 39.1383  13
  -2  -1  -7 129.277 39.2807   9
   2  -1   7 141.726 35.3127   4
  -2   1  -7 90.7564 31.7907   9
  -2   1  -7 69.8365 34.9941   1
  -2   1  -7 119.258 40.8662  12
   2   1   7 58.7790 34.5202  13
  -2  -1  -7 154.882 38.6330   2
   2   1   7 160.149 20.6859   8
   2  -1   7 131.106 38.4713   3
  -2   1  -7 125.562 36.7250   1
  -2  -1  -7 101.676 39.1525  12
   2   1   7 168.462 39.3135  12
  -2   1  -7 91.5712 26.0570   6
   2   1   8 2627.33 84.7430  13
  -2  -1  -8 2402.96 87.0786   9
   2   1   8 2330.20 77.3838  11
  -2  -1  -8 2617.29 88.9692  12
   2  -1   8 2523.94 86.4320   3
   2   1   8 2647.77 89.3092   4
   2   1   8 2302.74 78.4134   1
   2   1   8 2211.01 91.2271  10
  -2   1  -8 2691.85 87.0340   1
  -2   1  -8 2726.73 88.2414   1
   2   1   8 2442.83 48.3423   8
  -2  -1  -8 2783.47 86.4983   2
   2   1   8 2574.05 78.5835   3
  -2  -1  -8 2417.53 85.4422   3
  -2   1  -8 2788.78 63.6768   6
   2  -1   8 2401.15 84.7063  10
  -2   1  -8 2490.23 80.4956   3
  -2  -1  -8 2602.69 91.0002  13
  -2   1  -8 2730.67 92.8672  12
   2  -1   8 2518.32 85.3673   4
   2   1   8 2768.20 86.5628  12
   2  -1   8 2612.02 85.5360  11
  -2   1  -8 2480.72 79.8046   9
  -2   1  -8 2527.79 89.4411  13
   2  -1   8 2835.83 88.0511  13
  -2  -1  -8 2696.59 89.4616   1
   2   1   9 2213.44 88.7596   4
   2  -1   9 2113.59 84.2342  13
  -2   1  -9 2331.86 93.4910  13
  -2  -1  -9 2179.29 91.0242   9
   2   1   9 2029.60 83.0723  13
  -2   1  -9 2355.07 93.1592  12
  -2  -1  -9 2038.10 86.5512   1
  -2   1  -9 2193.67 85.3463   1
   2   1   9 2392.67 84.2818  11
  -2  -1  -9 2141.27 90.5348  13
  -2  -1  -9 1605.87 79.8656   3
  -2   1  -9 2048.60 81.6617   3
  -2   1  -9 2414.84 85.5631   9
   2   1   9 2286.49 83.6521   3
   2  -1   9 2097.45 87.2369  10
  -2   1  -9 2274.27 62.0269   6
   2   1   9 2052.78 45.7997   8
   2  -1   9 2243.90 87.2780   4
  -2   1  -9 1751.76 82.5608   1
   2  -1   9 2245.14 86.4883  11
   2  -1   9 2047.66 82.1324   1
  -2  -1  -9 2102.46 83.0671   2
   2   1   9 2198.73 87.2156  12
   2   1   9 2217.27 81.8495   1
  -2  -1  -9 2291.03 89.0095  12
   2  -1   9 2352.08 88.8887   3
  -2   1 -10 12935.4 213.908  13
  -2  -1 -10 14263.4 206.545   2
  -2   1 -10 14080.2 150.936   6
   2   1  10 13979.8 194.333   3
   2  -1  10 14059.2 206.075  11
  -2   1 -10 15090.1 219.501  12
   2   1  10 14611.6 200.143  11
   2  -1  10 13353.4 212.093  10
  -2  -1 -10 13129.4 204.477   3
  -2   1 -10 14136.2 209.676   1
  -2   1 -10 13654.0 212.310   1
  -2   1 -10 14229.9 201.911   9
   2  -1  10 13749.9 205.697  13
   2  -1  10 14884.0 215.449   3
   2   1  10 13624.9 110.227   8
   2   1  10 13338.5 194.169   1
  -2  -1 -10 13473.7 211.569   1
   2  -1  10 14156.0 210.229   4
  -2  -1 -10 14221.3 218.265   9
   2   1  10 13691.8 211.598   4
   2  -1  10 13603.9 202.057   1
  -2   1 -10 13514.6 196.964   3
   2   1  10 14319.7 207.462  13
  -2  -1 -10 13907.8 220.000  13
   2   1  11 2072.78 90.3254  11
  -2   1 -11 1916.95 96.3695  12
   2  -1  11 1904.65 95.6612  13
  -2  -1 -11 1628.84 96.0933  13
  -2   1 -11 1501.62 83.7677   3
  -2  -1 -11 1781.47 97.4727   9
  -2  -1 -11 1777.91 93.8961   3
   2   1  11 1976.98 89.5386   3
  -2   1 -11 1807.76 87.8879   1
   2  -1  11 1817.12 92.2338   4
  -2   1 -11 1849.52 100.869  13
  -2   1 -11 1926.66 92.1957   9
   2  -1  11 1679.74 92.2288  10
   2  -1  11 1954.31 94.4995  11
   2  -1  11 1989.07 97.5691   3
   2   1  11 1951.68 95.7049   4
   2   1  11 1961.91 94.2731  13
  -2   1 -12 929.072 76.7313   3
   2  -1  12 747.946 76.0070  13
   2   1  12 1066.02 83.5205   4
  -2   1 -12 1052.61 76.8284   9
  -2  -1 -12 934.087 81.7020   9
  -2  -1 -12 1023.34 85.0082   3
   2  -1  12 1216.19 87.4559   3
   2   1  12 1015.96 79.1456   3
   2   1  12 1007.18 77.1225  11
  -2   1 -12 1149.96 90.4301  12
  -2  -1 -12 879.723 83.9636  13
   2   1  12 1246.23 87.1704  13
  -2   1 -12 1057.30 89.6280  13
   2  -1  13 313.599 69.4314   3
  -2   1 -13 239.296 71.3955  13
  -2   1 -13 192.344 64.3081   9
   2   1  13 227.145 60.4667  11
   2  -1  13 228.317 65.2983  13
   2   1  13 92.6440 60.9349   4
  -2   1 -13 223.347 63.9333   3
  -2  -1 -13 206.517 68.1857   9
   2   1  13 144.828 62.3146  13
   2   1  13 147.332 56.0471   3
  -2  -1 -13 242.703 69.8832   3
  -2  -1 -13 108.107 66.0957  13
   2   1  14 4465.82 151.167  13
   2   1  14 4786.47 147.203  11
  -2   1 -14 4041.67 157.930  13
  -2   1 -14 4652.29 149.497   3
  -2  -1 -14 4375.08 156.923   3
  -2  -1 -14 4661.63 159.703   9
  -2   1 -14 4652.66 151.135   9
  -2  -1 -14 4338.86 167.202  13
   2  -1  14 4755.74 160.454   3
   2   1  14 4810.13 145.707   3
   2  -1  14 4371.25 154.240  13
   2   1  14 4793.85 162.750   4
  -2   1 -15 113.281 67.5926   3
   2   1  15 157.668 62.0801  11
   2   1  15 22.2091 61.8584   3
   2   1  15 172.299 74.0811   4
  -2  -1 -15-35.3545 73.0842  13
   2  -1  15 202.484 74.3041  13
   2  -1  15-19.5101 68.8544   3
   2   1  15-2.87272 68.6471  13
  -2  -1 -15-28.9934 68.9730   3
  -2   1 -15 22.6164 62.9765   9
  -2  -1 -15 161.922 75.9770   9
  -2   1 -15 220.669 77.9986  13
   2   1  16 710.037 91.1310  13
  -2   1 -16 598.561 96.0296  13
  -2  -1 -16 634.450 99.3159  13
   2  -1  16 631.853 95.4633  13
  -2  -1 -16 764.844 98.5619   9
  -2   1 -16 786.671 94.1550   9
   2  -2 -15-90.1346 79.8029   9
  -2   2  15 229.879 80.7373  12
  -2  -2  15 204.254 73.3347  13
  -2   2  15 213.651 65.8661  11
   2   2 -15 186.129 60.0779   3
   2   2 -15 200.281 73.4466  13
  -2   2  15 159.212 73.4105   4
  -2   2  15 58.4069 67.1379  13
  -2  -2  15 28.6988 71.7396   3
   2  -2 -15 45.8769 63.1251   3
   2  -2 -15 259.432 79.1333  13
  -2  -2  14 354.617 78.4951  13
   2  -2 -14 497.431 84.7513  13
  -2  -2  14 520.787 80.3718   3
   2  -2 -14 365.665 73.4240   3
   2   2 -14 424.654 76.9665  13
   2   2 -14 559.605 79.7950   9
   2   2 -14 537.774 68.2305   3
  -2   2  14 300.324 68.4808  13
   2  -2 -14 466.464 82.3301   9
  -2  -2  14 394.495 80.3367   3
  -2   2  14 486.131 66.9133   3
  -2   2  14 620.178 72.9513  11
  -2   2  14 511.194 83.1774   4
  -2  -2  13-48.6759 62.1883   3
  -2   2  13 114.001 60.2996  12
   2   2 -13 24.7160 47.9358   3
  -2   2  13 79.7143 61.2131   4
  -2  -2  13-40.9133 65.7121  13
   2   2 -13 86.1686 24.2845   6
  -2   2  13-64.2885 54.5773  13
   2  -2 -13 18.8100 59.9997  13
  -2  -2  13 75.0111 63.7442   3
   2  -2 -13 101.724 61.8730   3
   2   2 -13 86.5408 63.1999   9
   2  -2 -13 116.732 70.0300   9
  -2   2  13 56.5863 45.5289   8
  -2   2  13 22.6413 48.9512   3
   2   2 -13 56.1678 58.6079  13
  -2   2  13 68.0669 55.0332  11
   2   2 -12 43.5406 48.1038   3
  -2   2  12-37.2756 44.0018   8
   2  -2 -12 61.5037 54.8517   3
   2   2 -12 114.689 59.0664   9
  -2   2  12 29.6196 55.9318   4
  -2   2  12 26.4125 49.1416  11
  -2  -2  12 43.0515 58.0456   3
   2  -2 -12 57.9960 60.2053   9
  -2  -2  12 111.126 59.3885  13
  -2   2  12-86.4718 57.9438  13
  -2   2  12-6.77312 58.0457  12
   2  -2 -12 10.9821 59.4438  13
   2   2 -12 5.89570 23.9296   6
   2   2 -12-26.6439 55.5215  13
   2   2 -12 38.0817 49.0838   1
  -2   2  12 35.7293 45.8207   3
  -2   2  11 1197.80 69.2199   3
  -2   2  11 1044.23 80.0042   4
   2   2 -11 987.007 72.2641   1
   2  -2 -11 951.055 79.3092   9
   2   2 -11 1087.56 39.3573   6
  -2   2  11 1212.08 73.2883  11
  -2  -2  11 998.548 78.9307  13
   2   2 -11 1197.61 81.1374   9
   2   2 -11 1176.98 72.9487   1
  -2  -2  11 1075.94 83.9696   3
   2  -2 -11 1081.53 80.7913  13
  -2   2  11 1121.11 70.1376   1
   2   2 -11 1235.49 73.7162   3
  -2   2  11 1181.55 69.3259   8
  -2   2  11 1285.46 79.1268  13
  -2   2  11 903.194 74.7865  12
   2  -2 -11 1055.36 78.8121   3
   2   2 -11 1080.32 79.9562  13
  -2   2  11 1027.33 76.0869  12
   2  -2 -11 1275.10 77.0020   2
  -2   2  10-39.5996 41.7499   3
   2  -2 -10 86.0594 54.9258   9
  -2   2  10 52.8014 46.6199  12
  -2   2  10 0.30052 38.1966   8
  -2  -2  10 83.3394 52.4095   3
  -2   2  10-17.7398 41.9397  13
   2   2 -10 16.3444 47.3190  13
   2  -2 -10 40.4772 38.6501   1
   2   2 -10-58.6143 45.3642   3
   2   2 -10-27.8884 22.7651   6
  -2  -2  10 112.897 52.4626  13
   2  -2 -10 34.6263 48.0482   3
  -2   2  10-4.27558 42.1068  11
  -2  -2  10 56.4298 45.6140   1
   2   2 -10-22.7247 47.4141   9
  -2   2  10-20.8819 48.1462   4
   2   2 -10-17.0715 40.7897   1
   2  -2 -10-14.9845 49.1764  13
  -2   2  10 127.610 43.1722   1
   2  -2 -10 4.51175 43.8102   2
  -2   2  10-30.4891 51.0403  12
   2   2 -10 91.0865 43.0251   1
   2   2 -10-59.4989 44.3038  11
  -2   2  10 48.4895 39.4018  11
   2  -2 -10 9.00600 44.5519   1
  -2  -2   9 286.223 51.0188   3
  -2   2   9 258.079 45.0021  11
  -2   2   9 194.329 47.9319   4
  -2  -2   9 233.773 45.6924   1
   2  -2  -9 275.071 49.7567   3
  -2  -2   9 120.209 48.5530  11
   2   2  -9 253.280 44.6686  11
  -2  -2   9 276.637 54.6937  13
  -2   2   9 238.963 44.1892   3
   2   2  -9 224.637 42.5105   1
   2   2  -9 251.714 42.9411   3
  -2   2   9 232.984 42.7166   1
  -2   2   9 245.238 43.7990   8
  -2   2   9 200.372 45.3344  13
  -2   2   9 278.143 48.8692  12
   2   2  -9 169.833 48.1394   9
   2  -2  -9 179.505 49.6991   9
   2  -2  -9 272.308 50.2971  13
   2  -2  -9 212.362 42.6782   2
  -2  -2   9 262.896 48.2103   4
  -2  -2   9 298.130 47.1912   1
   2   2  -9 268.899 49.7551   1
   2  -2  -9 193.837 41.2801   1
   2   2  -9 222.385 23.0714   6
   2   2  -9 187.387 48.7673  13
  -2   2   9 261.270 42.6618  11
  -2  -2   8 3707.06 101.005  13
  -2   2   8 3576.00 89.3949  11
   2   2  -8 3779.91 99.7889  13
  -2  -2   8 3829.75 102.315  11
   2  -2  -8 3734.70 97.7089   1
  -2   2   8 3397.24 82.8943   3
  -2   2   8 3789.97 91.4239  11
  -2   2   8 3581.80 88.2969   1
  -2   2   8 3368.42 95.0322  12
  -2   2   8 3702.61 97.3388  12
  -2   2   8 3521.15 93.4259   8
  -2  -2   8 3399.49 95.6717   1
   2   2  -8 3804.81 89.7195   3
   2  -2  -8 3872.74 96.0937   2
  -2  -2   8 3560.92 97.4699   2
   2  -2  -8 3428.13 94.4348   3
  -2  -2   8 3879.91 101.117   4
   2   2  -8 3504.77 44.8967   6
  -2  -2   8 3809.60 102.582   3
   2  -2  -8 3477.99 97.2571   1
   2   2  -8 3583.05 93.9355   1
  -2  -2   8 4023.37 107.258   1
   2   2  -8 3518.39 90.6715  11
  -2  -2   8 3423.72 105.454  12
  -2   2   8 3483.77 88.7755  13
   2   2  -8 3468.06 92.1454   1
   2   2  -8 3440.22 45.9501   6
   2  -2  -8 3430.38 106.107   9
  -2   2   8 3530.49 100.861   4
   2  -2  -8 3564.59 100.022  13
   2  -2  -8 3705.78 97.9060  12
  -2  -2   7 9891.20 145.063   2
   2  -2  -7 9277.18 135.942   3
  -2  -2   7 9631.32 143.175   1
  -2   2   7 9760.13 128.351   1
  -2  -2   7 9544.22 144.356  13
   2   2  -7 9695.58 134.425   1
  -2   2   7 9627.34 128.817  11
   2   2  -7 9678.32 137.983   1
  -2   2   7 9906.37 139.031  12
   2  -2  -7 9450.92 156.138   9
  -2  -2   7 10256.1 153.383   1
   2  -2  -7 9740.14 135.581   2
   2  -2  -7 9621.20 142.611   1
  -2   2   7 9454.22 130.636  13
  -2   2   7 9462.95 141.582   8
  -2   2   7 9857.27 144.123  12
  -2   2   7 9631.51 121.051   3
   2  -2  -7 8823.77 136.659   1
   2   2  -7 9891.30 127.659   3
  -2   2   7 9545.87 148.776   4
  -2  -2   7 9921.75 151.641  11
   2  -2  -7 9630.19 143.876  13
   2   2  -7 8353.59 51.8115   6
  -2   2   7 10120.4 130.288  11
   2   2  -7 10016.5 143.355  13
  -2  -2   7 10164.6 147.805   3
  -2  -2   6 9206.99 131.301   3
   2  -2  -6 9692.73 123.996   2
  -2   2   6 9830.58 139.552   8
  -2  -2   6 10078.9 139.943   1
  -2  -2   6 9679.49 133.549  13
  -2   2   6 9579.84 115.631   1
   2   2  -6 9513.05 128.108  13
  -2   2   6 9569.67 116.750  11
   2  -2  -6 9759.75 131.939   1
   2   2  -6 9765.95 115.846   3
   2   2  -6 9332.32 123.410   1
  -2   2   6 8570.34 102.881   3
   2  -2  -6 9228.14 123.958   3
  -2   2   6 10213.7 138.485   4
  -2   2   6 9456.70 114.612  11
  -2  -2   6 9487.16 133.090   2
   2  -2  -6 9636.36 128.235   1
  -2   2   6 9716.09 125.206  12
  -2  -2   6 9798.55 134.170   1
   2   2  -6 9093.26 121.232   1
   2  -2  -6 9566.57 129.728  13
  -2   2   6 9582.42 130.012  12
  -2  -2   6 9598.97 136.252  11
   2  -2  -6 9663.92 145.883   9
   2  -2  -5 2218.80 60.7924   1
   2   2  -5 2390.80 55.7392   3
   2  -2  -5 2380.66 65.0781  13
  -2   2   5 2361.41 54.6677   1
   2  -2  -5 2403.95 59.4254   2
   2   2  -5 2319.69 60.7110   1
   2   2  -5 2255.79 61.7388  13
  -2  -2   5 2537.90 68.4663  11
   2  -2  -5 2330.21 72.4480   9
  -2   2   5 2322.43 71.8282   8
   2   2  -5 2443.07 47.0261   5
  -2   2   5 2536.58 64.3259  12
  -2   2   5 2430.24 66.6273   5
  -2  -2   5 2271.93 64.3073   1
  -2  -2   5 2500.91 67.0898   2
  -2   2   5 2408.72 56.4827  11
  -2  -2   5 2498.68 69.6991   1
   2  -2  -5 2448.78 64.7810   1
   2  -2  -5 2268.42 60.9523   3
  -2   2   5 2385.26 56.7491  11
  -2  -2   5 2452.37 66.1620   2
  -2   2   5 2263.01 50.0445   3
  -2   2   5 2335.78 65.3962   4
  -2   2   5 2474.73 65.2982  12
  -2  -2   5 2273.67 62.7503   3
   2   2  -5 2372.64 60.3590   1
  -2  -2   5 2270.39 68.5816  12
  -2  -2   5 2606.72 68.5142  13
  -2   2   4 223.422 34.1293   5
   2  -2  -4 93.7474 32.6991   9
  -2   2   4 155.135 21.6182   1
  -2   2   4 160.662 35.4040   8
   2   2  -4 200.643 29.2810  13
  -2  -2   4 185.072 29.9431   2
  -2  -2   4 145.446 29.7650   2
   2  -2  -4 117.527 27.4944   1
  -2   2   4 109.841 22.8435  11
   2  -2  -4 200.195 28.1734   1
   2  -2  -4 143.550 25.1580   3
   2  -2  -4 203.007 25.9678   2
  -2   2   4 189.404 29.2956  12
   2   2  -4 177.847 22.7433   5
  -2  -2   4 233.226 32.4788  13
  -2  -2   4 192.356 23.1698   6
   2   2  -4 213.248 27.0401   1
   2   2  -4 206.972 27.2940   1
  -2  -2   4 171.790 30.1613  11
  -2   2   4 182.710 24.0819  13
  -2  -2   4 225.242 32.3341   1
   2   2  -4 192.559 25.6772   3
  -2   2   4 174.472 29.2904   4
   2  -2  -4 202.334 29.7187  13
  -2   2   4 103.830 28.8362  12
  -2  -2   4 149.353 28.9106   1
  -2   2   4 170.479 23.9270  11
  -2  -2   4 174.931 29.1093   3
  -2  -2   3 24247.9 153.532   1
  -2   2   3 24686.8 147.666   4
   2  -2  -3 23735.9 125.658   2
  -2   2   3 22952.6 96.8776  11
  -2  -2   3 23712.5 151.539   2
  -2   2   3 24096.7 114.237  13
  -2  -2   3 24374.9 93.8508   6
   2  -2  -3 23658.0 133.755  11
   2  -2  -3 24399.3 172.793   9
  -2  -2   3 24903.6 146.137   2
  -2   2   3 24517.3 190.758   8
  -2   2   3 23388.0 104.035   1
   2   2  -3 23640.5 91.2781  10
   2  -2  -3 24077.0 126.959   3
   2  -2  -3 23896.1 139.224   1
   2   2  -3 23759.2 138.529   5
  -2  -2   3 23909.1 156.193   1
   2  -2  -3 23052.9 140.627   1
   2   2  -3 24830.7 137.167   1
   2  -2  -3 24987.8 137.635   7
  -2   2   3 23434.7 175.427   5
   2   2  -3 24302.7 137.164  13
  -2  -2   3 23310.9 141.044   3
   2   2  -3 24415.7 133.125   1
  -2   2   3 22570.7 129.971  12
   2  -2  -2 1169.23 27.2775   7
  -2   2   2 1091.52 45.9314   5
   2   2  -2 1185.99 26.8176   1
  -2  -2   2 1184.82 31.9834   2
   2  -2  -2 1129.70 29.7733   1
   2  -2  -2 1139.58 27.8719  11
   2   2  -2 1105.76 27.3159   1
   2  -2  -2 1057.15 31.0543   1
   2   2  -2 1154.42 38.3640   5
  -2   2   2 910.849 45.9262   8
   2  -2  -2 1170.69 40.4860   9
  -2   2   2 1134.09 23.8221  12
  -2  -2   2 1205.38 35.1428   1
  -2   2   2 1148.48 33.8589   4
   2   2  -2 1158.06 29.3053  13
  -2  -2   2 1061.09 30.4693   3
  -2   2   2 846.121 23.4501  12
  -2  -2   2 1038.05 32.3230   2
   2  -2  -2 1080.25 24.0031   2
  -2  -2   2 1161.21 35.5324   1
  -2  -2   1-7.08273 14.5079   2
   2  -2  -1-12.5995 11.0028  11
  -2   2   1-5.13858 19.5019   9
   2  -2  -1 6.26272 17.6337   9
   2  -2  -1 8.81941 11.5931   1
   2  -2  -1-0.70026 22.6258   8
  -2  -2   1 5.36930 16.7841   1
   2  -2  -1-11.1927 12.5517   1
  -2   2   1 16.1323 14.2239   7
   2   2  -1 10.0950 24.9866   5
  -2  -2   1 1.46077 14.8044   2
  -2  -2   1 26.9264 17.5856   1
   2   2  -1 0.90138 11.3247  13
  -2   2   1 47.9750 28.8829   5
   2   2   0 8280.18 68.5347   4
  -2  -2   0 8524.88 65.5953   1
   2  -2   0 8485.83 96.1840   8
  -2  -2   0 8758.04 106.500   8
  -2  -2   0 8494.43 65.4035   1
  -2  -2   0 7082.12 50.0510   2
   2   2   0 8331.51 74.6281   7
  -2   2   0 8299.98 100.973   8
  -2   2   0 8333.78 67.6576   7
   2  -2   0 8188.68 63.3483   9
   2   2   0 7148.33 51.6161  12
   2  -2   0 8282.24 90.6985  10
   2   2   0 8842.98 64.1460  10
  -2  -2  -1 185.828 19.5569   1
  -2   2  -1 280.836 29.0209   8
   2  -2   1 169.876 10.5595   2
   2   2   1 199.535 19.5945   7
  -2  -2  -1 216.345 20.2273   1
   2  -2   1 185.705 17.3044  11
  -2  -2  -1 271.666 32.6288   8
   2  -2   1 291.879 28.3274   8
   2  -2   1 237.482 17.6758   1
   2  -2   1 192.902 26.0377  10
   2   2   1 206.551 21.0673   4
  -2  -2  -1 179.954 15.7370   2
   2   2   1 169.515 12.6129  13
   2   2   1 217.195 22.6390  10
   2   2   1 211.073 17.0329  12
  -2  -2  -2 4736.61 57.4742   2
  -2   2  -2 4597.60 51.4041  13
  -2   2  -2 4574.15 54.6335  12
   2  -2   2 4851.85 61.0350  11
   2  -2   2 4888.20 59.5401   1
   2  -2   2 4556.40 39.4010   9
   2  -2   2 4776.32 70.2083  10
   2  -2   2 4783.63 68.9942   8
  -2  -2  -2 4949.12 62.2518   1
  -2  -2  -2 4798.03 55.3604   2
   2   2   2 4728.63 42.5055  11
   2  -2   2 4835.52 51.8038   2
   2   2   2 4756.41 45.8511   1
   2   2   2 5088.71 76.8233  10
  -2  -2  -2 4793.38 62.8620   1
  -2   2  -2 4255.15 38.6285   1
  -2   2  -2 4786.98 72.4039   8
  -2  -2  -2 4801.02 78.1594   8
  -2  -2  -2 4869.16 57.8762   3
   2   2   2 5010.26 68.5823   7
   2   2   2 4822.86 65.7361   4
   2   2   2 4764.47 55.1082  12
   2   2   2 4871.24 53.2858  13
  -2   2  -3 5719.85 65.1606  11
  -2   2  -3 5897.22 64.9951   1
  -2   2  -3 5318.40 71.3885   8
  -2  -2  -3 5381.31 97.5803   9
  -2  -2  -3 5905.02 72.6705   2
  -2  -2  -3 5383.04 72.9699   2
   2  -2   3 5248.82 38.8488   6
   2   2   3 5930.22 67.3296   1
  -2   2  -3 5733.32 72.2931  13
   2   2   3 5728.90 87.9157   8
  -2  -2  -3 5751.72 74.0586   3
   2  -2   3 5675.78 81.1766  10
  -2  -2  -3 5744.47 84.6361   8
   2  -2   3 5724.97 54.6287   9
   2   2   3 5675.02 81.1529   4
   2   2   3 5874.28 65.6440   1
   2  -2   3 5915.99 75.1833   1
   2  -2   3 5812.99 76.6002  11
   2   2   3 5991.91 71.8280  12
   2  -2   3 6080.22 71.8501   2
   2  -2   3 5547.85 71.9384   8
  -2   2  -3 5346.97 66.1178   1
  -2  -2  -3 5602.01 78.3896   1
  -2   2  -3 5462.22 72.3561  12
   2   2   3 5890.41 62.7491  11
   2   2   3 5733.51 92.1115  10
   2   2   3 5710.56 70.1344  13
  -2   2  -4 1027.97 43.8277  13
  -2  -2  -4 977.792 43.3853   2
   2  -2   4 1162.58 42.5774   2
  -2   2  -4 1119.16 41.0712  11
   2   2   4 1081.52 45.2257   8
   2  -2   4 934.333 43.6463  10
  -2   2  -4 1013.97 35.9905   8
   2   2   4 1119.56 42.5192  12
  -2   2  -4 1078.53 39.0410   1
  -2  -2  -4 1010.63 54.0595   9
   2  -2   4 1079.57 33.7978   9
   2   2   4 1022.36 53.2720  10
  -2   2  -4 1254.42 48.7520  12
   2  -2   4 1182.33 46.0360  11
  -2  -2  -4 1072.59 42.4759   2
   2   2   4 1182.29 38.7799  11
   2  -2   4 1112.21 43.6059   1
   2  -2   4 1058.50 44.3295   3
   2  -2   4 1114.02 35.8012   8
  -2  -2  -4 1034.56 42.4313   8
  -2  -2  -4 1137.53 44.0897   3
  -2  -2  -4 829.618 43.7464   1
   2   2   4 1078.97 41.7182  13
  -2   2  -4 1077.01 42.3610   1
  -2  -2  -4 1130.61 45.8582  13
   2  -2   4 1035.68 43.0753  13
   2   2   4 1024.54 44.4505   4
   2   2   4 1149.99 39.5291   1
   2   2   4 1058.33 39.1639   1
   2  -2   4 999.756 29.9700   6
   2  -2   5 1408.48 53.4957  13
  -2   2  -5 1323.78 43.8116   3
   2  -2   5 1374.01 52.1614   1
  -2   2  -5 1233.01 52.8847  13
  -2   2  -5 1392.38 51.5654   1
   2  -2   5 1334.36 52.4567  10
   2   2   5 1278.26 48.6831  13
  -2   2  -5 1323.95 44.3839   9
  -2  -2  -5 1186.69 51.0275   3
   2   2   5 1201.99 46.0453   1
   2  -2   5 1438.97 55.4119  11
  -2   2  -5 1401.09 51.3865  11
   2  -2   5 1268.28 52.3152   3
   2   2   5 1257.27 46.5539   1
   2  -2   5 1312.25 36.5172   8
  -2  -2  -5 1296.31 52.2484  13
   2   2   5 1262.96 47.6291   8
  -2  -2  -5 1268.42 62.3352   9
   2  -2   5 1235.68 47.3017   2
  -2  -2  -5 1185.43 54.0460   1
  -2   2  -5 1312.08 47.2999   1
   2   2   5 1388.31 41.9738   3
  -2  -2  -5 1262.93 44.6254   8
   2   2   5 1436.30 47.0366  11
   2   2   5 1426.41 51.5251  12
   2   2   5 1221.87 52.4717   4
  -2  -2  -5 1360.20 52.4735   2
  -2   2  -5 1350.93 55.1058  12
  -2  -2  -6 2192.77 80.8850   9
   2   2   6 2190.51 64.8422  13
  -2  -2  -6 2047.69 53.5935   8
  -2   2  -6 2325.95 69.3625   1
   2  -2   6 2199.58 69.4601   3
   2  -2   6 2194.36 68.0325  10
   2   2   6 2290.69 72.7584   4
  -2  -2  -6 2222.16 69.3227   2
   2  -2   6 2243.61 69.0720   1
  -2   2  -6 2095.91 70.4149  13
  -2   2  -6 2214.58 60.9215   9
   2  -2   6 2182.85 67.4193  13
   2   2   6 2280.59 57.9854   3
  -2  -2  -6 2090.44 68.6302   3
   2   2   6 2021.73 61.2274   1
   2   2   6 2025.70 57.5459   8
  -2   2  -6 2122.13 64.3209   1
  -2   2  -6 2117.16 58.2234   3
   2  -2   6 2397.65 72.4162  11
   2   2   6 2351.62 69.0777  12
   2  -2   6 2237.79 43.7136   8
  -2   2  -6 2292.11 70.7163  12
   2  -2   6 2315.18 66.6885   2
   2   2   6 2245.91 62.5028   1
  -2   2  -6 2341.92 67.3742  11
  -2  -2  -6 2101.16 69.8217  13
   2   2   6 2294.66 61.5930  11
   2  -2   7 4174.38 97.4672  13
  -2   2  -7 4060.15 101.482  13
  -2  -2  -7 4089.00 96.7441   2
   2   2   7 4334.33 89.6711  11
  -2   2  -7 3823.44 93.3027   1
   2   2   7 3983.39 100.613   4
  -2   2  -7 4864.37 99.3625  11
   2  -2   7 3956.59 97.2481   3
   2  -2   7 4157.94 96.9644  10
  -2  -2  -7 4482.04 104.204  12
   2   2   7 4321.27 96.9901  12
   2  -2   7 4214.34 98.4857   1
  -2  -2  -7 4029.65 101.667  13
   2   2   7 3943.73 78.9871   8
  -2   2  -7 4132.09 88.0199   9
   2   2   7 4264.52 94.3829  13
  -2   2  -7 4522.88 101.918  12
  -2   2  -7 3886.69 90.5062   1
   2  -2   7 4121.00 98.4691  11
  -2  -2  -7 3714.56 99.4467   1
   2  -2   7 4144.87 55.1089   8
   2   2   7 4076.32 81.1175   3
  -2   2  -7 4201.00 86.7577   3
  -2  -2  -7 3920.95 97.6233   3
   2  -2   7 4144.82 93.3079   2
   2   2   7 3946.18 87.5590   1
  -2  -2  -7 4123.68 110.622   9
  -2   2  -8 117.867 36.3565   3
   2  -2   8 71.2383 36.4950   1
  -2   2  -8 132.225 35.3058   9
   2  -2   8 215.854 39.5277   2
  -2  -2  -8 244.065 42.3314   1
  -2   2  -8 185.614 39.7649   1
   2   2   8 205.317 40.2185  13
   2   2   8 144.850 29.3464   8
  -2   2  -8 203.320 46.3252  13
  -2  -2  -8 160.466 46.2453   9
   2   2   8 156.309 35.4237   1
  -2  -2  -8 115.964 40.0935   2
   2  -2   8 198.181 43.7880  13
   2  -2   8 172.268 15.9655   8
  -2  -2  -8 252.924 45.4976   3
   2  -2   8 193.808 39.4768  10
  -2  -2  -8 189.896 44.8345  13
   2   2   8 189.851 36.4945   3
   2   2   8 169.884 37.5342  11
  -2   2  -8 154.268 10.9329   6
   2   2   8 126.744 40.7321   4
  -2   2  -8 212.238 48.5661  12
   2  -2   8 256.097 42.9919   4
  -2   2  -8 153.869 10.3481   6
  -2   2  -8 206.642 41.0478  11
  -2   2  -8 94.1310 39.2255   1
  -2  -2  -8 114.560 44.8276  12
   2  -2   8 207.907 44.4142  11
   2   2   8 195.895 43.6949  12
   2  -2   8 126.313 39.7179   3
   2  -2   9 574.612 56.4198  11
   2   2   9 674.480 52.5624   3
   2   2   9 569.207 52.0245  11
   2  -2   9 578.635 59.9951   3
   2   2   9 597.721 39.7783   8
   2  -2   9 636.333 56.5856  13
   2  -2   9 619.060 54.9957   1
  -2   2  -9 552.716 61.4446  13
  -2   2  -9 438.977 51.4481   1
  -2  -2  -9 532.560 57.5304   3
   2  -2   9 509.127 19.2409   8
  -2  -2  -9 558.393 64.0911   9
  -2   2  -9 653.951 52.8050   9
   2   2   9 697.287 52.6648   1
  -2  -2  -9 631.278 63.7544  13
  -2   2  -9 604.179 21.7143   6
  -2  -2  -9 585.325 57.3064   1
   2   2   9 536.845 50.5821  13
   2   2   9 661.298 61.8061   4
  -2   2  -9 714.060 64.2889  12
  -2   2  -9 561.847 52.5743   3
   2   2   9 637.779 58.2426  12
  -2  -2  -9 604.776 56.9802   2
  -2   2  -9 606.724 55.1669  11
  -2   2  -9 546.477 53.6844   1
   2  -2   9 640.046 56.6884  10
   2  -2  10 911.965 71.2251   3
   2   2  10 969.367 70.4124  12
  -2   2 -10 856.038 28.1817   6
  -2  -2 -10 992.466 67.8911   2
  -2   2 -10 1022.41 74.5749  12
  -2   2 -10 919.789 62.6621   3
   2   2  10 796.645 62.5226  13
  -2   2 -10 814.862 65.8198   1
   2   2  10 921.030 46.6033   8
   2   2  10 796.472 57.8900   1
  -2  -2 -10 789.042 72.0149   9
  -2   2 -10 772.471 63.7958   1
  -2  -2 -10 809.088 68.3894   1
   2   2  10 784.214 67.1619   4
  -2  -2 -10 929.137 67.3629   1
  -2   2 -10 947.569 73.5552  13
  -2  -2 -10 799.299 73.0390  13
   2  -2  10 1098.04 70.7360   1
   2   2  10 983.846 61.8511   3
  -2  -2 -10 678.791 67.1926   3
   2   2  10 1023.60 64.8984  11
  -2   2 -10 911.064 64.1558  11
   2  -2  10 1013.88 71.6933  13
   2  -2  10 756.503 64.9806  10
  -2   2 -10 988.434 67.5220   9
  -2   2 -11 3152.48 104.346   3
  -2  -2 -11 3327.40 122.915  13
  -2   2 -11 2885.25 104.219   1
  -2  -2 -11 3432.82 116.063   2
   2   2  11 3548.59 107.089  11
  -2   2 -11 3634.46 121.797  12
   2   2  11 3296.04 105.488   1
   2  -2  11 2835.53 107.299  10
   2   2  11 3439.69 76.7791   8
  -2   2 -11 3597.64 113.153   9
  -2   2 -11 3598.18 125.381  13
   2  -2  11 3188.49 119.146   3
  -2   2 -11 3211.65 113.014   1
   2   2  11 3312.52 100.470   3
  -2  -2 -11 3145.55 115.435   3
   2   2  11 3408.34 114.827  13
  -2  -2 -11 2986.43 121.204   9
   2  -2  11 3235.18 115.958  13
   2   2  11 3416.35 120.653   4
   2   2  12 2399.98 105.862  13
  -2   2 -12 2523.08 113.746  12
  -2  -2 -12 2413.79 118.517   9
  -2  -2 -12 2279.06 113.137  13
  -2   2 -12 2112.66 93.1681   3
  -2   2 -12 2024.84 97.3282   1
  -2   2 -12 2692.04 105.959   9
   2   2  12 2304.10 96.9100  11
   2  -2  12 2352.91 108.299  10
   2   2  12 2396.42 94.0672   3
   2  -2  12 2304.08 111.627   3
  -2  -2 -12 2290.74 114.397   3
  -2   2 -12 2315.74 111.568  13
   2   2  12 2240.36 108.216   4
   2  -2  12 2433.00 109.333  13
  -2  -2 -13 395.012 76.3554   9
   2   2  13 298.529 70.4026  12
   2  -2  13 504.730 76.6321   3
  -2   2 -13 391.945 72.2533  12
   2   2  13 477.144 65.5743  11
   2  -2  13 536.511 75.8241  13
   2   2  13 522.282 74.0804  13
   2   2  13 468.091 60.5747   3
  -2   2 -13 457.667 64.9409   9
  -2  -2 -13 343.371 71.1435   3
  -2   2 -13 279.276 57.7777   3
  -2  -2 -13 393.189 78.1923  13
  -2   2 -13 422.197 74.3781  13
   2   2  13 428.714 70.4400   4
  -2  -2 -14 36.7980 70.8583  13
   2   2  14 6.52365 68.0295   4
  -2   2 -14 153.485 64.0943   9
   2   2  14 161.713 67.7112  13
   2  -2  14 310.671 79.1988   3
  -2   2 -14 94.7598 58.5755   3
  -2  -2 -14 39.1943 64.9218   3
  -2  -2 -14 57.6086 70.6355   9
   2   2  14 61.5994 56.5562  11
   2   2  14 332.401 60.0613   3
   2   2  14 134.887 73.5256  12
  -2   2 -14 146.729 69.1346  13
   2  -2  14 233.073 70.9324  13
   2   2  15-68.2248 70.6601   4
  -2  -2 -15-46.9259 73.1330  13
   2  -2  15 48.2598 67.6600   3
  -2   2 -15 64.8866 59.7204   3
   2   2  15 26.9002 67.3986  13
  -2  -2 -15 73.8385 77.1169   9
  -2  -2 -15 50.3326 69.1753   3
  -2   2 -15 42.1063 65.1438   9
  -2   2 -15 2.44664 72.6248  13
   2   2  15 113.605 60.6055  11
   2  -2  15 40.9168 71.7535  13
  -2  -3  15 1030.63 102.945  13
  -2  -3  15 924.571 104.626   3
   2  -3 -15 644.402 94.0027   9
   2  -3 -15 1165.26 105.174  13
  -2   3  15 974.708 77.8176  11
   2  -3 -15 970.587 98.0730   3
  -2  -3  15 806.828 98.3047   3
  -2   3  15 1015.34 101.602   4
   2   3 -15 1234.93 101.206  13
  -2   3  14-44.2873 71.1192   4
  -2  -3  14 84.9365 74.4837  13
   2  -3 -14 73.1981 71.3578   9
   2  -3 -14 143.419 74.5206  13
  -2   3  14 89.5010 52.4314  11
  -2  -3  14 192.589 75.5560   3
   2  -3 -14 77.6665 68.1538   3
   2   3 -14 83.2092 63.3434  13
  -2  -3  14 143.721 72.4423   3
  -2   3  14 180.259 71.0837  12
  -2  -3  13 1316.40 99.0488   3
   2  -3 -13 1228.42 93.0521   3
  -2   3  13 1370.92 99.5573   4
   2   3 -13 1178.11 86.2888  13
   2  -3 -13 1270.37 97.5379  13
   2   3 -13 1222.46 78.4383   1
   2  -3 -13 1241.61 98.7369   9
  -2  -3  13 1211.72 93.8076  13
  -2   3  13 1162.58 73.6971  11
  -2   3  13 1298.03 81.2284   8
  -2   3  12 254.558 61.1797  12
  -2   3  12 149.039 56.4473  12
   2  -3 -12 255.829 67.3649  13
   2  -3 -12 351.620 56.8049   2
   2  -3 -12 239.789 68.7751   9
  -2   3  12 217.770 49.0015  11
   2   3 -12 319.369 53.9446   1
   2   3 -12 376.234 62.8754  13
  -2   3  12 318.853 54.2743   8
  -2   3  12 242.731 64.6099   4
  -2   3  12 265.656 50.2633  11
  -2  -3  12 289.774 69.5694   3
  -2  -3  12 209.628 65.9811  13
   2  -3 -12 292.177 62.8127   3
  -2   3  11 1.99226 39.9493  11
   2   3 -11-24.7776 42.8993   1
   2  -3 -11 26.1574 44.2125   2
   2   3 -11 30.4922 43.3332   1
   2  -3 -11-19.0104 50.1638   3
   2  -3 -11-20.7102 57.4116   9
  -2  -3  11-104.509 58.3691  13
  -2   3  11-20.1210 53.3095   4
  -2   3  11 12.2319 49.0720  12
  -2   3  11 128.934 45.2546   1
  -2  -3  11-46.1404 55.5630   3
  -2   3  11 20.3744 45.8749   8
  -2   3  11-63.5719 54.0953  12
   2  -3 -11 5.81727 58.4403  13
   2   3 -11 25.8003 49.9545  13
  -2   3  11-71.9018 39.8977  11
   2   3 -11 57.9319 37.8708   3
  -2   3  10 64.6399 38.2374   1
   2   3 -10 22.9021 39.5075   1
   2  -3 -10 32.4273 45.9176   3
  -2   3  10 86.3840 40.0815  11
  -2   3  10 3.25502 44.9515   8
   2   3 -10 82.6708 35.6824   3
   2  -3 -10 51.2697 45.2331   1
  -2   3  10 25.5600 50.9335   4
   2   3 -10 109.863 49.3301  13
   2   3 -10 35.0918 39.4605   1
  -2   3  10 117.911 50.0130  12
   2  -3 -10 32.1116 56.1819   9
  -2   3  10 124.833 40.9013  11
  -2   3  10 55.6756 46.2039  12
  -2  -3  10 29.0847 51.5911   3
  -2  -3  10 120.999 55.1138  13
   2  -3 -10 70.0609 50.5849  13
  -2  -3  10 133.339 46.1248   1
   2  -3 -10 0.35682 43.4540   2
  -2   3   9 350.487 47.6560  12
   2  -3  -9 376.595 48.2363   2
  -2   3   9 287.401 52.9053   4
   2  -3  -9 282.942 47.9970   1
  -2   3   9 259.757 40.7529  11
  -2  -3   9 302.737 54.8203   3
  -2   3   9 378.274 41.5092  11
   2   3  -9 256.794 42.7875   1
   2  -3  -9 280.971 49.5792   3
  -2  -3   9 277.524 48.8423   1
   2  -3  -9 193.676 54.5924   9
   2   3  -9 262.661 38.8507   3
   2   3  -9 401.895 45.6069   1
  -2   3   9 265.546 49.9305   8
   2   3  -9 289.242 47.3022  13
  -2  -3   9 296.503 49.4904   1
  -2   3   9 330.876 40.6998   1
  -2  -3   9 295.558 54.4635  13
   2  -3  -9 290.062 53.1578  13
   2   3  -9 320.817 33.6213   5
  -2   3   9 350.437 48.4468  12
   2  -3  -9 317.910 47.7372   1
  -2   3   8 1054.32 58.4771  12
   2  -3  -8 1057.42 73.5293   9
  -2   3   8 904.150 63.2886   8
   2   3  -8 913.749 50.5894   1
   2   3  -8 996.756 57.9587  13
  -2   3   8 1142.34 50.1805  11
   2  -3  -8 1257.26 67.1432  13
   2   3  -8 1106.70 54.2489   1
  -2   3   8 1103.52 49.9021   1
  -2  -3   8 1025.58 66.0556  11
  -2  -3   8 1087.56 66.5119  13
   2  -3  -8 1197.48 62.6057   2
  -2  -3   8 1138.00 66.3505   1
   2   3  -8 1013.98 48.5609   3
   2  -3  -8 851.499 58.4103   1
   2  -3  -8 1011.97 60.6148   3
  -2  -3   8 1010.64 63.6442   2
   2   3  -8 1073.11 46.0555   5
  -2  -3   8 873.037 58.7046   1
  -2   3   8 1089.57 48.7092  11
  -2  -3   8 1040.64 64.7571   3
  -2   3   8 1060.27 57.6730  12
   2  -3  -8 903.017 56.6419   1
  -2   3   8 997.413 65.4610   4
  -2   3   7 81.1518 26.8013  11
   2  -3  -7 86.9902 43.7140   9
   2  -3  -7 78.4066 35.2903   1
  -2   3   7 100.954 34.0162  12
  -2   3   7 47.8225 24.4552   1
  -2  -3   7 23.0313 37.7546  13
   2   3  -7 85.6484 27.3379   5
  -2  -3   7 92.5318 36.9156   1
   2  -3  -7 48.4267 30.9688   1
   2   3  -7 76.1676 32.9451  13
  -2  -3   7 129.661 40.0495   3
   2  -3  -7 169.551 34.9867   2
   2  -3  -7 130.949 36.1348   3
  -2  -3   7 111.806 36.9830   2
  -2  -3   7 81.3860 37.1117  11
  -2   3   7 51.5869 40.9722   8
   2   3  -7 62.9160 28.3605   1
   2   3  -7 41.4602 25.1624   3
  -2  -3   7 52.5165 35.7715   1
   2   3  -7 55.1523 28.7197   1
   2  -3  -7 72.4632 37.3997  13
  -2   3   7 34.4092 35.4064   4
  -2   3   7 67.3570 26.8144  11
  -2   3   7 69.1832 34.1364  12
   2  -3  -6 2115.84 78.1510   9
  -2   3   6 2107.41 45.1318   1
  -2  -3   6 2075.49 69.0599  13
   2  -3  -6 1906.82 61.8761   1
  -2  -3   6 1952.11 65.7294   2
   2  -3  -6 1877.49 61.3128   3
   2   3  -6 2041.66 54.9145   1
  -2  -3   6 2068.82 69.1281  11
  -2   3   6 2068.02 79.6016   8
  -2   3   6 2137.34 50.8325  13
   2   3  -6 2176.41 55.8989   1
  -2  -3   6 1989.63 66.0984   3
   2  -3  -6 2157.59 61.9500   2
   2   3  -6 2131.32 60.4771  13
   2  -3  -6 2140.77 66.3877  13
   2  -3  -6 2590.44 76.2159   1
  -2  -3   6 2214.16 70.0738   1
  -2  -3   6 2261.21 72.4802   1
  -2  -3   6 2024.18 68.7161   2
  -2   3   6 1938.44 41.2830  11
  -2   3   6 2069.13 56.9285  12
  -2   3   6 2109.01 69.2310   4
   2   3  -6 2167.34 57.0541   5
  -2   3   6 2040.84 57.6493  12
  -2   3   6 2130.14 42.8715  11
  -2  -3   5 697.844 41.2202  11
  -2   3   5 644.014 32.2908  12
  -2  -3   5 630.847 41.6650   2
   2  -3  -5 765.587 40.3814   1
   2   3  -5 814.240 36.9098  13
  -2  -3   5 651.985 41.3164  13
  -2  -3   5 624.117 41.5301   1
   2  -3  -5 684.142 32.2169   7
   2  -3  -5 638.610 38.8673   1
  -2   3   5 668.210 32.4610  12
  -2   3   5 651.197 48.8349   5
  -2   3   5 469.066 14.1969   1
   2   3  -5 634.624 37.6018   5
  -2   3   5 689.341 52.9904   8
  -2  -3   5 780.290 45.1685   1
  -2  -3   5 620.334 39.1139   3
  -2   3   5 533.881 38.8971   4
  -2   3   5 676.818 25.9895  13
  -2  -3   5 632.120 41.0247   2
   2  -3  -5 610.758 34.5660   2
   2  -3  -5 519.486 34.6143   3
   2   3  -5 697.504 30.7643   1
   2   3  -5 666.572 31.5782   1
   2  -3  -5 615.610 48.5990   9
  -2  -3   4 11944.0 120.334   2
   2  -3  -4 11749.3 111.997   1
  -2  -3   4 10489.2 59.3244   6
   2   3  -4 11883.0 77.9238   1
   2  -3  -4 12130.2 146.891   9
  -2   3   4 10957.5 70.5546  12
  -2  -3   4 12450.5 128.472   1
  -2  -3   4 12018.5 124.397   1
   2  -3  -4 11913.5 100.427   2
   2   3  -4 11834.9 124.499   5
  -2  -3   4 11694.7 116.916   2
  -2   3   4 11138.5 150.618   5
   2   3  -4 12243.4 65.0448  10
   2   3  -4 11877.4 94.2828  13
   2  -3  -4 11564.8 100.164   3
   2  -3  -4 11993.6 113.585   1
   2   3  -4 10699.9 74.6170   1
  -2  -3   4 11424.4 111.428   3
  -2   3   4 11905.9 161.172   8
  -2   3   4 12064.3 119.723   4
  -2   3   3 220.491 25.3210   4
  -2  -3   3 208.130 24.4069   2
   2   3  -3 182.496 30.9451   5
   2   3  -3 198.264 12.6464  13
  -2  -3   3 231.699 25.8422   1
  -2  -3   3 229.702 24.9988   2
   2  -3  -3 199.061 22.6267   1
  -2   3   3 292.058 43.3331   8
   2  -3  -3 263.673 19.2691   3
  -2  -3   3 217.399 23.5782   3
  -2   3   3 264.919 42.1744   5
   2  -3  -3 266.574 22.5139   1
   2  -3  -3 278.313 38.0472   9
  -2  -3   3 243.718 26.7615   1
   2   3  -3 147.635 12.0423  13
  -2  -3   2 15175.0 89.3147   2
  -2  -3   2 15389.8 107.166   1
   2  -3  -2 14575.4 80.0362   1
  -2  -3   2 14972.4 89.2582   3
   2   3  -2 14554.1 144.317   5
   2  -3  -2 14179.8 134.574   9
  -2   3   2 15377.2 172.594   8
  -2  -3   2 14951.3 105.803   1
  -2   3   2 15326.0 168.514   5
  -2   3   1 13.0869 12.6251   7
  -2   3   1-19.4164 32.9288   8
   2   3  -1 10.1635 18.3400   4
  -2   3   1-24.2478 36.9891   5
  -2  -3   1 3.31729 14.6927   1
   2  -3  -1-2.10077 20.1790   9
  -2  -3   1-6.73366 14.2834   1
   2   3  -1-19.9928 31.5384   5
   2  -3   0 5992.78 85.7788  10
  -2   3   0 5426.32 54.2101   7
   2   3   0 5740.78 59.6850   4
  -2   3   0 6237.38 106.449   8
   2   3   0 5718.42 64.2419   7
  -2  -3   0 5490.58 50.3854   1
   2  -3   0 5790.39 71.1413   9
  -2   3   0 6120.44 110.589   5
   2   3   0 5722.87 60.4637   4
  -2  -3   0 4970.21 47.2331   1
   2   3   0 5936.21 101.680   5
  -2  -3  -1-6.11411 14.2955   1
  -2   3  -1-1.81891 16.1749   4
   2  -3   1-0.22929 8.54816   1
  -2   3  -1-56.7871 33.3281   8
   2  -3   1 6.82941 8.65328   1
   2  -3   1-9.40293 23.7889  10
  -2  -3  -1-4.99976 13.5373   1
  -2  -3  -2 7756.74 74.1617   1
   2  -3   2 7685.64 53.2307   2
   2  -3   2 8078.55 70.0437   1
  -2   3  -2 8250.82 80.4399   4
  -2   3  -2 7939.69 112.232   8
  -2  -3  -2 7250.46 63.6093   3
  -2  -3  -2 7942.43 77.3879   1
   2   3   2 8300.57 124.502   8
   2   3   2 7941.66 87.4975   7
   2  -3   2 7881.65 94.7931  10
   2   3   2 7502.21 80.8155   4
  -2  -3  -2 7932.32 61.0203   2
  -2  -3  -3 4248.37 59.4821   2
  -2  -3  -3 4279.26 61.6411   3
  -2  -3  -3 4370.01 66.1211   1
   2  -3   3 4313.41 63.4158   1
   2  -3   3 4375.21 57.9814   2
   2  -3   3 4115.20 54.0757   9
  -2  -3  -3 4085.59 60.5186   2
  -2  -3  -3 4141.40 67.3621   1
   2  -3   3 4203.05 68.5525   1
   2  -3   3 4075.55 72.7863  10
  -2   3  -3 4214.39 82.6397   8
   2   3   3 3881.80 89.1317   8
   2   3   3 4105.13 41.0169  12
   2   3   3 4132.02 69.7879   4
   2   3   4 2170.44 37.6568  13
   2   3   4 2020.87 68.6382   8
   2  -3   4 2262.18 52.7811   2
  -2  -3  -4 2122.56 77.4185   9
  -2   3  -4 2268.29 48.8050  12
   2   3   4 2177.43 45.1162  12
  -2  -3  -4 2186.36 52.3059   2
  -2  -3  -4 2203.43 54.9436   3
   2  -3   4 2273.01 55.4084   1
  -2  -3  -4 2181.04 59.0760   1
  -2   3  -4 2051.08 42.0843  13
  -2   3  -4 2124.10 60.1320   8
  -2  -3  -4 2191.43 55.2736   2
   2   3   4 2150.92 59.5715   4
   2  -3   4 2187.86 58.3775  10
   2  -3   5 3730.51 77.3773  13
  -2  -3  -5 3603.83 77.3409   2
  -2  -3  -5 3684.24 77.1710  13
  -2  -3  -5 3759.93 103.392   9
   2  -3   5 3859.84 78.3250   1
   2  -3   5 3600.32 51.9002   6
  -2  -3  -5 3761.10 84.1658   1
   2   3   5 3720.10 66.2380  12
  -2   3  -5 3883.11 58.7058   1
   2  -3   5 3686.09 79.3917  10
  -2  -3  -5 3682.60 76.0845   3
   2   3   5 4025.59 63.6964  13
  -2   3  -5 4099.75 72.0446  13
   2  -3   5 3874.06 81.7828  11
   2   3   5 3627.11 53.8373   1
  -2   3  -5 3992.99 59.3256  11
   2   3   5 3927.70 91.4759   8
   2   3   5 3826.08 51.0962  11
   2   3   5 3962.01 84.3259   4
  -2  -3  -5 3690.36 75.6273   2
   2   3   5 3758.05 55.8901   1
  -2   3  -5 3863.78 73.3389  12
  -2   3  -5 3560.21 59.6326   1
   2  -3   5 3964.21 76.4546   2
  -2  -3  -6 1360.40 59.2245  13
  -2   3  -6 1353.13 46.1690   1
   2  -3   6 1387.52 58.2963  13
  -2   3  -6 1276.30 52.5494  13
   2  -3   6 1504.42 56.5270   2
  -2   3  -6 1608.41 50.8209  11
   2   3   6 1531.17 49.0333  13
   2  -3   6 1215.83 53.7202  10
   2   3   6 1417.40 62.1608   4
   2   3   6 1307.88 43.8116   1
  -2  -3  -6 1528.63 59.7245   3
   2  -3   6 1238.07 54.4540   1
  -2  -3  -6 1445.79 58.4166   2
   2   3   6 1490.85 43.5675  11
   2   3   6 1333.86 50.7835  12
   2  -3   6 1273.49 57.4228  11
  -2   3  -6 1250.76 46.7034   1
  -2  -3  -6 1357.44 71.6067   9
   2   3   6 1574.74 63.0828   8
  -2   3  -6 1424.18 56.0433  12
   2   3   6 1322.12 42.6443   1
  -2  -3  -6 1457.52 61.2217   1
  -2   3  -7 7802.33 111.827  11
   2  -3   7 7338.49 98.2714   8
   2   3   7 7225.31 102.879   1
   2   3   7 7508.90 105.139   1
   2   3   7 7413.48 116.416  12
   2  -3   7 7457.61 129.400   3
  -2  -3  -7 6809.37 148.269   9
  -2  -3  -7 7365.05 126.062   3
  -2  -3  -7 7049.30 131.082   1
   2  -3   7 7408.48 124.549   2
   2  -3   7 7116.43 123.228  10
   2  -3   7 7279.51 125.966  13
   2   3   7 7471.62 111.260  13
   2  -3   7 7355.59 127.315   1
   2   3   7 7323.04 132.378   4
  -2  -3  -7 7231.31 127.593   2
  -2   3  -7 7180.54 112.341   1
  -2   3  -7 7229.00 107.643   1
  -2   3  -7 7271.40 120.248  13
   2  -3   7 7409.57 129.389  11
  -2   3  -7 7606.50 124.952  12
   2   3   7 8099.76 104.265  11
  -2  -3  -7 7108.66 131.215  13
   2   3   7 7146.58 123.424   8
   2   3   8 707.608 44.9437   1
   2  -3   8 891.244 57.7653   2
  -2   3  -8 892.857 61.6321  12
   2   3   8 730.697 46.1251  11
   2  -3   8 864.121 57.9455   1
  -2   3  -8 796.833 50.2754   1
  -2   3  -8 794.180 44.5923   3
   2   3   8 662.439 51.6307  12
  -2  -3  -8 775.389 57.2660   3
   2  -3   8 653.936 51.7057  10
   2   3   8 912.899 53.3791  13
   2  -3   8 813.205 59.2678   3
   2  -3   8 836.747 58.3252  13
  -2   3  -8 775.477 56.4883  13
  -2  -3  -8 845.586 62.5163  13
  -2  -3  -8 727.330 56.4244   1
   2   3   8 772.813 48.5535   1
   2   3   8 794.141 40.4867   3
   2  -3   8 885.691 38.8826   8
  -2   3  -8 700.790 51.6064   1
   2   3   8 758.970 52.3216   8
  -2  -3  -8 652.293 54.6667   2
  -2   3  -8 867.213 51.2886  11
   2   3   8 705.942 58.0918   4
  -2  -3  -8 621.494 67.1475   9
   2   3   9 3476.37 93.3118  13
  -2  -3  -9 3316.45 120.551   9
   2   3   9 3551.91 87.5799  11
   2   3   9 3295.72 87.7110   1
  -2  -3  -9 3345.73 109.843  13
   2   3   9 3427.63 96.7584  12
  -2  -3  -9 3477.33 109.391   1
  -2  -3  -9 3180.52 103.719   3
   2  -3   9 3231.67 103.035  13
  -2   3  -9 3305.35 95.7832   1
  -2   3  -9 2896.00 98.6433  13
   2   3   9 3488.31 92.9357   8
   2  -3   9 3370.59 101.183  10
  -2   3  -9 3415.49 91.4919   1
  -2   3  -9 3483.79 103.656  12
  -2   3  -9 3171.64 78.8763   3
   2  -3   9 3188.11 103.464   1
   2   3   9 3371.16 88.4183   1
   2  -3   9 3358.49 105.986   3
  -2  -3  -9 3290.03 104.309   2
  -2   3  -9 3372.21 92.4666  11
   2   3   9 3368.47 108.993   4
   2   3   9 3100.18 98.8497  12
  -2   3 -10 3538.67 90.6330   3
  -2   3 -10 4014.35 106.770  11
   2   3  10 3461.81 96.8150   1
  -2   3 -10 3436.40 110.748  12
  -2  -3 -10 3142.64 110.847   3
  -2   3 -10 3163.36 102.220   1
  -2  -3 -10 3652.65 124.311  13
   2   3  10 3575.32 96.6780   1
   2  -3  10 3638.49 119.214   3
  -2   3 -10 3502.92 115.464  13
  -2   3 -10 3356.36 98.7075   1
   2  -3  10 3562.45 110.096  10
   2   3  10 3700.65 109.541  12
  -2  -3 -10 3512.22 128.403   9
  -2  -3 -10 3690.26 119.322   1
   2   3  10 3195.65 113.470   4
   2   3  10 3676.19 95.4016  11
   2   3  10 3478.72 93.6627   8
  -2  -3 -10 3670.61 114.874   2
   2   3  10 3539.22 102.223  13
   2  -3  10 3542.77 113.607  13
   2   3  11 224.090 50.0463   1
   2   3  11 246.685 58.1556   4
  -2  -3 -11 155.642 60.2052   3
   2   3  11 104.605 55.6742  12
  -2  -3 -11 190.333 53.2991   2
  -2  -3 -11 242.869 69.1684   9
   2   3  11 251.568 54.7798  12
  -2   3 -11 87.5551 47.1879   1
  -2   3 -11 265.122 61.1320  12
   2   3  11 191.337 42.2073   8
  -2   3 -11 186.676 52.3726   1
   2   3  11 129.460 42.7478  11
   2   3  11 186.670 47.3262   1
   2  -3  11 138.461 49.9470  10
   2   3  11 116.070 47.6145  13
  -2   3 -11 210.773 57.9519  13
  -2  -3 -11 235.056 61.9840  13
   2  -3  11 149.671 58.6416   3
   2  -3  11 316.896 64.9954  13
  -2   3 -12 2767.21 102.484   1
   2  -3  12 3110.31 127.899   3
   2  -3  12 2973.51 117.496  10
   2   3  12 2928.63 98.1829  11
  -2  -3 -12 2845.88 126.371  13
   2   3  12 2822.58 106.584  13
  -2   3 -12 2776.93 117.551  13
  -2   3 -12 3284.04 121.053  12
   2   3  12 2962.07 101.746   1
  -2  -3 -12 2654.23 119.264   3
   2   3  12 2886.88 123.115   4
   2  -3  12 3113.59 123.436  13
  -2  -3 -12 2831.20 129.235   9
   2   3  12 2517.47 95.9774   1
  -2   3 -13 392.742 71.0760  13
   2   3  13 425.099 59.0709  11
  -2  -3 -13 356.900 79.5338  13
   2   3  13 323.111 70.0332  12
   2   3  13 364.187 64.4397  13
  -2  -3 -13 290.969 76.6691   9
  -2   3 -13 491.347 74.5923  12
  -2  -3 -13 308.395 70.4974   3
  -2   3 -13 366.951 61.5022   1
   2  -3  13 422.384 80.1576   3
   2   3  13 516.760 76.4403   4
   2  -3  13 509.169 75.7926  13
   2   3  14 760.063 78.8334  13
  -2   3 -14 670.562 85.9805  13
   2   3  14 911.514 73.4182  11
   2  -3  14 827.627 88.4176  13
  -2  -3 -14 895.476 98.9241   9
  -2  -3 -14 673.606 86.6789   3
   2  -3  14 999.161 96.8497   3
   2   3  14 1084.08 96.9976   4
  -2  -3 -14 924.790 95.6226  13
   2  -3  15 132.096 71.1495  13
   2   3  15 309.435 83.3224   4
  -2   3 -15 468.769 87.7377  13
   2   3  15 287.936 64.0160  11
  -2  -3 -15 307.391 86.6629  13
  -2  -3 -15 454.106 92.4965   9
  -2  -3 -15 231.274 78.6061   3
   2   3  15 454.902 76.0031  13
   2   3  15 427.567 81.9663  12
   2  -3  15 244.212 84.6214   3
  -2  -4  14-6.83563 73.6995   3
   2   4 -14 142.573 60.9007  13
  -2   4  14 68.3058 57.8538  12
  -2   4  14 124.059 44.5896  11
  -2  -4  14-11.6024 71.5375   3
  -2  -4  14 154.985 76.2184  13
   2  -4 -14 25.5437 65.7503   3
   2  -4 -14 129.083 72.1783   9
  -2   4  14 35.1517 43.5115  11
  -2   4  14 111.120 68.3030   4
  -2   4  13 117.603 58.3302  12
  -2   4  13 73.6964 41.3038  11
  -2  -4  13 9.52826 68.0351   3
  -2  -4  13-5.47245 61.7645  13
  -2   4  13 185.004 59.0220  12
   2  -4 -13-22.3998 68.5065   9
   2   4 -13 111.946 52.5964  13
  -2   4  13 146.897 59.9931   8
   2  -4 -13-31.1500 65.4001   3
  -2   4  13 217.277 72.6185   4
  -2   4  13 129.909 41.0890  11
   2  -4 -12 212.634 59.6165   2
  -2   4  12 267.515 49.0765  13
  -2  -4  12 427.948 75.5903   3
  -2   4  12 192.754 58.8668   8
  -2   4  12 219.207 67.2532   4
  -2   4  12 296.187 57.1091  12
   2   4 -12 245.529 47.8100   1
  -2   4  12 295.978 39.5550  11
   2   4 -12 307.773 59.2547  13
  -2   4  12 126.346 51.5894  12
   2  -4 -12 137.466 60.3412   3
   2  -4 -12 289.474 69.9371   9
  -2  -4  12 388.622 71.0363  13
  -2   4  12 260.021 38.3929  11
  -2  -4  11 23.1723 55.0433  13
   2  -4 -11 232.419 56.5120   2
  -2   4  11 18.5061 45.5486  12
   2   4 -11 52.2254 38.8330   1
   2   4 -11 47.1031 48.7979  13
  -2   4  11 12.8287 59.4027   4
  -2   4  11-1.47243 36.1849  13
   2  -4 -11-5.33054 57.2342   9
  -2  -4  11 8.32643 55.9428   3
  -2   4  11 16.2922 28.1658  11
  -2   4  11-33.3556 52.9892   8
  -2   4  11 6.69016 29.3573  11
   2  -4 -11-36.1995 52.0769   3
  -2   4  11 72.2017 48.8499  12
  -2   4  10 181.914 28.1058   1
   2  -4 -10 143.121 51.8846   1
   2  -4 -10 203.576 52.5798   3
  -2   4  10 167.444 23.9987  11
  -2   4  10 135.105 29.0616   1
   2   4 -10 177.567 44.7196  13
  -2  -4  10 264.587 59.7184   3
  -2  -4  10 101.444 54.2594  13
   2  -4 -10 76.6272 61.4072   9
  -2   4  10 170.504 46.0347  12
  -2   4  10 153.304 36.5232  13
  -2   4  10 50.5722 51.3136   8
   2   4 -10 176.701 37.5014   1
  -2   4  10 190.230 24.9707  11
   2  -4 -10 198.258 52.7375   2
  -2   4  10 78.1289 53.2632   4
   2  -4  -9 1033.78 68.2731   3
   2  -4  -9 1130.79 68.0773   2
  -2   4   9 1215.70 48.8036  13
  -2   4   9 1036.67 73.9744   4
  -2  -4   9 1243.06 72.8442  13
  -2   4   9 771.922 20.7814  11
   2   4  -9 1342.76 55.1780   1
  -2  -4   9 1124.62 70.4759   1
   2  -4  -9 1381.30 86.5984   9
   2   4  -9 1376.51 55.1712   1
  -2   4   9 1337.81 82.0854   8
  -2   4   9 965.996 32.5737   1
  -2   4   9 1291.91 58.1596  12
  -2   4   9 1023.67 32.8017   1
   2  -4  -9 1201.19 71.1375   1
   2   4  -9 1228.32 60.6929  13
   2  -4  -9 1224.09 69.6185   1
   2   4  -9 1251.11 57.3243   5
  -2   4   9 1146.28 58.8326  12
   2  -4  -8 229.536 43.2017   2
   2  -4  -8 164.956 39.9604   1
  -2  -4   8 182.771 46.6932   3
  -2   4   8 126.755 32.5029  12
   2   4  -8 217.303 36.9635  13
  -2  -4   8 104.634 44.1892   2
  -2   4   8 131.318 49.4644   8
  -2  -4   8 237.427 45.3366   1
   2   4  -8 253.852 30.8006   1
   2   4  -8 173.545 36.5107   5
   2  -4  -8 212.184 43.5903   3
  -2   4   8 135.063 47.0479   4
   2  -4  -8 84.7329 50.5392   9
  -2   4   8 153.122 34.0368  12
   2   4  -8 158.577 28.1363   1
  -2  -4   8 159.806 43.6392   1
  -2   4   8 163.423 22.4564  13
   2  -4  -8 179.065 41.7395   1
  -2  -4   8 252.193 48.9683  13
   2  -4  -7 5311.06 104.097   2
  -2  -4   7 5714.45 120.438   1
  -2   4   7 5206.26 71.9327  12
  -2  -4   7 4508.57 105.814   3
   2  -4  -7 5420.41 109.182   1
  -2   4   7 5604.38 138.065   8
   2   4  -7 5686.22 105.978   5
  -2   4   7 5622.67 119.764   4
   2   4  -7 5874.99 88.8348  13
   2  -4  -7 5425.56 110.358   1
   2  -4  -7 5159.81 105.241   3
  -2  -4   7 5242.63 117.783   2
  -2  -4   7 5596.92 115.276   1
  -2  -4   7 5575.97 115.818   2
   2   4  -7 5290.26 67.4671   1
  -2  -4   7 5766.42 117.873  13
   2  -4  -7 5061.69 129.817   9
  -2   4   7 5345.59 71.6712  12
   2   4  -7 5075.03 66.0294   1
   2  -4  -6 245.482 33.2343   2
  -2  -4   6 204.081 37.3654   2
  -2  -4   6 229.717 36.6719   2
   2   4  -6 265.339 24.2310  13
   2   4  -6 298.336 39.0758   5
  -2  -4   6 242.885 40.2563  13
  -2   4   6 231.854 38.8303   4
  -2   4   6 262.986 49.0064   8
   2  -4  -6 426.972 39.7836   1
   2  -4  -6 258.198 46.9491   9
  -2  -4   6 264.781 38.9608   3
  -2   4   6 219.674 49.2105   5
  -2  -4   6 258.381 37.6334   1
   2  -4  -5 4359.26 73.2405   2
   2  -4  -5 4028.47 77.7438   1
  -2   4   5 4198.93 115.490   8
  -2  -4   5 4124.50 84.7165   1
   2  -4  -5 4202.42 73.5572   3
   2   4  -5 4038.77 90.5032   5
  -2  -4   5 4313.29 80.4618   3
  -2  -4   5 4318.66 86.6017  13
   2  -4  -5 3973.44 101.894   9
  -2  -4   5 4063.90 82.7769   2
   2  -4  -5 4117.44 77.9281   1
  -2  -4   5 4095.70 87.3399   1
  -2  -4   5 3879.50 81.2291   2
  -2   4   5 4166.83 113.707   5
  -2   4   5 4143.11 84.2983   4
   2  -4  -4 285.794 21.9710   2
   2   4  -4 286.330 38.9919   5
  -2   4   4 210.543 45.5172   5
   2  -4  -4 329.208 43.3306   9
   2  -4  -4 239.714 22.2052   3
  -2   4   4 269.564 50.0928   8
   2  -4  -4 226.187 25.7405   1
   2  -4  -4 273.257 24.8725   1
  -2  -4   4 282.728 29.2771   1
  -2  -4   4 248.938 32.0434   1
  -2  -4   4 278.878 27.9481   2
  -2   4   4 269.193 30.0890   4
   2   4  -3 6361.82 87.0757   4
  -2  -4   3 6119.11 72.8997   2
  -2  -4   3 6100.90 71.9485   3
  -2  -4   3 6776.65 85.8107   1
   2  -4  -3 6438.48 67.5896   1
  -2  -4   3 6385.77 73.0188   2
  -2   4   3 7124.17 140.411   8
   2  -4  -3 5983.86 48.9336   3
  -2   4   3 6467.97 77.3534   4
  -2  -4   3 7023.67 86.0209   1
  -2   4   3 6817.74 135.642   5
   2   4  -3 6259.95 113.177   5
   2  -4  -3 6421.29 111.735   9
   2  -4  -2 3423.19 33.6746   1
  -2   4   2 4253.95 109.168   5
  -2   4   2 4259.12 53.4232   4
   2   4  -2 4751.47 101.114   5
  -2  -4   2 3661.84 40.4750   2
  -2   4   2 4736.49 114.041   8
   2  -4  -2 4422.03 87.7437   9
  -2  -4   2 4470.55 60.3555   1
  -2  -4   2 4177.28 46.0381   3
   2   4  -2 4213.36 63.6532   4
  -2  -4   2 4616.82 60.5745   1
  -2  -4   1 4025.53 37.2608  10
  -2   4   1 4185.87 47.2371   7
   2  -4  -1 4044.00 76.8661   9
   2   4  -1 4053.98 96.2653   5
   2   4  -1 4067.36 57.1296   4
  -2  -4   1 4072.74 47.1571   1
  -2   4   1 4306.74 108.479   5
   2  -4   0 1630.54 54.0039  10
  -2   4   0 1801.26 73.2395   8
   2   4   0 1540.32 34.6597   4
  -2  -4   0 939.986 21.5602   1
   2  -4   0 1686.42 49.5124   9
   2   4   0 1407.82 65.5789   5
   2   4   0 1447.80 35.7413   7
  -2  -4   0 1109.64 23.7658   1
  -2   4   0 1149.40 27.3035   7
   2   4   0 1560.66 35.4292   4
  -2   4   0 1536.04 72.2725   5
  -2   4  -1 15092.6 182.127   8
   2  -4   1 14932.9 141.299  10
   2   4   1 14747.7 102.207   4
   2   4   1 15083.1 107.678   7
   2   4   1 15193.6 188.688   5
  -2   4  -2 2932.30 93.2945   5
  -2  -4  -2 2522.30 44.8233   1
   2  -4   2 3119.37 42.9974   1
  -2   4  -2 2898.27 51.2817   4
  -2  -4  -2 2973.24 46.7853   1
   2   4   2 2859.31 89.2954   8
   2  -4   2 3034.23 65.1486  10
  -2   4  -2 2634.94 81.4410   8
   2   4   2 2910.20 57.3756   7
   2   4   2 2822.25 53.3227   4
  -2  -4  -3 1003.07 30.3437   2
   2  -4   3 1110.26 35.0828   1
   2  -4   3 1045.98 43.3481  10
  -2  -4  -3 838.565 30.7676   2
  -2   4  -3 1084.15 57.1137   8
   2   4   3 1104.09 62.3419   8
  -2  -4  -3 993.538 38.1755   1
  -2   4  -3 1005.16 40.4419   4
   2  -4   3 960.125 27.7588   2
  -2  -4  -3 1098.60 35.7446   1
  -2  -4  -3 1005.02 32.5062   3
   2   4   3 1045.62 40.7145   4
  -2   4  -4 2641.73 65.1801   4
  -2  -4  -4 2231.42 84.4213   9
   2  -4   4 2511.57 53.4584   2
  -2  -4  -4 2477.54 54.2235   2
  -2  -4  -4 2365.17 61.1347   1
   2  -4   4 2560.47 64.6570  10
  -2  -4  -4 2513.98 56.4977   3
   2   4   4 2412.69 85.7490   8
   2  -4   4 2386.65 62.1277   1
  -2   4  -4 2173.77 72.5707   8
  -2  -4  -4 2275.46 55.4080   2
   2  -4   4 2418.15 57.4097   1
   2   4   4 2476.04 63.9402   4
   2  -4   5 126.509 26.7652   2
   2   4   5 169.106 43.2144   8
   2  -4   5 185.716 30.2680  10
   2  -4   5 111.186 28.4690   1
  -2  -4  -5 207.976 45.9959   9
  -2  -4  -5 153.053 31.0151   1
  -2  -4  -5 213.807 32.3245   3
  -2  -4  -5 138.068 31.4372   2
   2  -4   5 132.202 32.6461   1
  -2  -4  -5 116.016 29.1227   2
   2   4   5 197.273 35.1440   4
   2  -4   5 140.663 10.1905   6
   2   4   6 1997.26 45.2277  12
   2   4   6 2043.49 82.0281   8
  -2  -4  -6 1971.35 91.5969   9
   2  -4   6 2200.31 67.2065   2
  -2  -4  -6 2107.38 68.4712  13
  -2  -4  -6 1902.32 64.7836   3
  -2   4  -6 1901.40 41.4235  13
   2  -4   6 2102.92 68.1956   1
   2  -4   6 1961.92 44.1668   6
  -2  -4  -6 2133.33 71.4654   1
  -2   4  -6 2089.18 40.8393  13
   2  -4   6 1920.01 64.2137  10
   2  -4   6 2075.26 68.3388  13
   2   4   6 2033.42 72.4601   4
   2   4   6 2063.00 44.5212  12
  -2  -4  -6 2120.27 69.5487   2
  -2  -4  -7 2822.21 85.3534   2
   2   4   7 2553.46 62.8068  12
  -2   4  -7 2365.92 40.1892   1
   2  -4   7 2569.36 81.0298  13
   2   4   7 2811.01 50.9195  13
  -2  -4  -7 2544.42 81.3388   3
  -2  -4  -7 2835.96 88.7943   1
  -2   4  -7 2815.55 64.8251  13
   2  -4   7 2580.26 78.3053  10
   2   4   7 2549.40 61.6395  12
   2  -4   7 2837.92 82.1644   2
  -2  -4  -7 2418.26 103.660   9
  -2   4  -7 2210.65 40.6953   1
   2   4   7 2685.94 92.1775   8
   2  -4   7 2909.06 86.1445   1
   2   4   7 2795.51 88.3694   4
   2   4   8 10349.6 133.667  12
   2  -4   8 11037.7 167.432   2
  -2  -4  -8 10424.8 162.430   3
   2   4   8 9776.17 86.3419   1
  -2   4  -8 9983.48 110.384   1
  -2  -4  -8 9882.00 198.052   9
  -2   4  -8 10385.3 110.233   1
   2  -4   8 10284.2 155.151  10
   2  -4   8 10010.5 163.408   3
   2   4   8 9135.20 67.0773  11
  -2  -4  -8 10331.5 164.908   2
   2   4   8 10712.7 176.686   4
  -2  -4  -8 10882.1 174.238   1
   2   4   8 10543.9 173.973   8
   2   4   8 11025.4 117.510  13
   2  -4   8 10412.8 167.111   1
  -2   4  -8 10377.2 137.234  13
   2  -4   8 10170.4 162.844  13
   2   4   8 9233.66 66.9061  11
   2   4   8 10254.3 128.785  12
   2   4   9 702.440 44.7897  13
   2  -4   9 719.731 64.0475   3
   2   4   9 737.934 33.7590  11
   2  -4   9 935.900 66.9304  13
  -2   4  -9 778.400 46.0642   1
   2   4   9 715.152 37.5969   1
   2   4   9 809.083 53.8704  12
   2   4   9 688.219 53.7840  12
  -2  -4  -9 629.830 75.3783   9
   2   4   9 686.629 34.4574  11
   2   4   9 722.994 60.7826   8
   2   4   9 682.545 37.4448   1
   2  -4   9 599.491 57.1466   1
  -2   4  -9 710.880 53.1144  13
   2   4   9 704.053 64.2659   4
  -2  -4  -9 644.413 60.3245   2
  -2  -4  -9 718.107 63.9432   3
   2  -4   9 776.019 57.9734  10
  -2   4  -9 675.723 44.1724   1
   2   4  10 18.2160 28.3979  11
   2  -4  10 97.7806 51.1571  13
   2   4  10-29.8908 42.9691  12
  -2   4 -10-6.90193 34.6888   1
   2  -4  10-18.7274 48.7344   3
   2   4  10-19.5411 44.3860  12
  -2  -4 -10 24.5940 50.9285   3
   2   4  10 18.6175 31.0387   1
   2  -4  10-5.03775 41.5425  10
  -2  -4 -10 38.3436 46.6961   2
   2   4  10 39.5396 28.7273  11
  -2  -4 -10 31.0422 59.4757   9
   2   4  10-43.6386 52.1205   4
  -2   4 -10-34.3343 35.0481   1
  -2   4 -10 56.5637 44.1952  13
   2   4  10-17.1839 42.7342   8
   2   4  10-9.31497 35.0135  13
   2  -4  10 93.8535 55.5210   3
   2   4  10 26.7987 28.9843   1
   2   4  11 2849.22 75.0928  11
  -2  -4 -11 2992.44 115.556   2
  -2  -4 -11 2511.02 111.196   3
   2   4  11 2783.15 99.7189   8
  -2  -4 -11 2720.19 128.409   9
   2   4  11 3173.82 91.7074  13
  -2   4 -11 2827.24 102.144  13
   2   4  11 2665.37 93.1378  12
   2   4  11 2894.32 78.9429   1
   2   4  11 2817.62 75.5349  11
   2  -4  11 2869.44 105.588  10
   2   4  11 3048.39 120.876   4
   2  -4  11 3062.85 115.183  13
   2  -4  11 3052.22 119.356   3
  -2   4 -11 2343.28 83.5699   1
   2   4  12 3.90826 52.8770  12
   2   4  12 39.5026 38.9346  11
  -2   4 -12-15.1840 52.3630  13
  -2  -4 -12 163.212 64.0422   3
  -2  -4 -12 29.2842 67.8080   9
   2   4  12-20.4537 60.5883   4
   2  -4  12-7.54853 48.8426  10
   2   4  12-31.4216 44.7873  13
   2   4  12-4.23830 34.6957  11
   2  -4  12 52.0518 63.3510   3
   2   4  12-20.2052 50.0163  12
  -2  -4 -12 50.6121 52.6583   2
   2   4  13 960.976 80.5904  12
   2   4  13 856.379 59.6951  11
  -2   4 -13 728.564 75.3946  13
   2   4  13 703.074 73.7903  12
   2   4  13 914.937 90.8384   4
   2  -4  13 981.516 94.2386   3
   2   4  13 976.347 71.2807  13
  -2  -4 -13 1006.88 99.2610   9
   2   4  13 889.673 59.2539  11
  -2  -4 -13 578.650 82.7679   3
  -2  -4 -14 195.272 73.9045   3
   2   4  14 181.940 48.2925  11
   2   4  14 339.014 59.2429  13
  -2  -4 -14 40.2746 80.8535   9
   2   4  14 273.867 77.0158   4
   2   4  14 228.350 63.3884  12
   2   4  14 290.104 51.2508  11
   2  -4  14 77.7737 75.6010   3
  -2   4 -14 268.807 68.6395  13
  -2   5  13 840.960 57.3934  12
   2  -5 -13 982.839 85.2092   2
   2   5 -13 865.541 64.4146  13
   2  -5 -13 882.065 88.9907   3
   2  -5 -13 1102.38 103.905   9
  -2   5  13 1040.43 94.7016   8
  -2  -5  13 1150.59 100.963   3
  -2   5  13 877.023 58.0725  12
  -2   5  13 854.568 92.3194   4
  -2   5  12 375.304 43.6090  12
  -2   5  12 320.340 42.6032  12
  -2  -5  12 182.529 68.7488   3
   2  -5 -12 374.280 65.1464   3
   2   5 -12 313.885 49.0766  13
   2  -5 -12 397.633 66.1868   2
   2  -5 -12 523.360 84.5054   9
  -2   5  12 376.245 76.0019   4
  -2   5  12 299.969 67.6508   8
   2   5 -11-70.9638 39.5192  13
  -2   5  11-3.77748 27.3356  12
  -2  -5  11-14.2870 63.4118   3
  -2   5  11 43.6754 59.2420   8
   2  -5 -11 17.3284 47.1259   2
   2  -5 -11-11.1394 52.8846   3
  -2   5  11-96.7006 63.1465   4
   2  -5 -11 111.547 63.1952   9
  -2   5  10 276.487 63.7280   8
   2  -5 -10 322.071 58.0308   3
  -2   5  10 284.138 20.5968  12
  -2   5  10 381.078 66.7142   4
   2   5 -10 345.263 36.0949  13
   2  -5 -10 273.002 65.8411   9
   2   5  -9 51.3303 42.2845   5
  -2  -5   9-15.1842 50.4135   3
  -2   5   9 59.1121 55.5511   8
   2  -5  -9 15.0789 42.2848   2
   2  -5  -9 6.22485 56.1700   9
   2  -5  -9 55.6102 42.6963   3
  -2   5   9 62.4593 49.8687   4
   2   5  -9 42.1159 22.2530  13
  -2  -5   8 184.409 49.8107   3
  -2  -5   8 317.350 51.9790   1
   2  -5  -8 107.401 53.3975   9
   2  -5  -8 262.140 46.1278   3
  -2   5   8 165.845 62.4910   8
   2  -5  -8 226.848 42.7630   1
   2   5  -8 280.528 46.0713   5
  -2   5   8 202.741 47.4750   4
   2  -5  -8 309.588 45.2895   2
   2  -5  -7 1216.58 80.3819   9
  -2  -5   7 1326.40 68.0959   3
   2  -5  -7 1153.42 59.5853   1
  -2  -5   7 1162.24 63.0147   2
  -2   5   7 1154.13 66.8160   4
  -2  -5   7 1085.11 67.1638   2
   2  -5  -7 1102.16 57.4312   3
  -2  -5   7 1284.24 67.5618   1
  -2   5   7 1341.58 88.8837   8
   2   5  -7 1276.76 67.6684   5
   2  -5  -7 1236.60 58.1547   2
   2  -5  -6 721.709 44.6094   1
  -2   5   6 784.292 53.4256   4
  -2   5   6 780.319 73.4332   8
   2  -5  -6 643.100 62.8049   9
  -2  -5   6 769.950 51.7271   2
   2  -5  -6 797.008 44.8640   2
  -2   5   6 592.405 70.0044   5
  -2  -5   6 644.258 50.5234   2
  -2  -5   6 822.325 51.8163   1
  -2  -5   6 707.595 51.8218   1
   2   5  -6 755.565 58.6693   5
  -2  -5   6 618.285 46.7325   3
  -2  -5   5 988.721 49.6711   1
   2  -5  -5 1042.32 45.8454   1
   2  -5  -5 959.599 40.2534   2
   2  -5  -5 839.067 39.5195   3
  -2  -5   5 1003.86 47.6758   3
  -2  -5   5 979.302 53.5520   1
  -2   5   5 983.382 49.9146   4
  -2  -5   5 907.796 49.2794   2
  -2   5   5 938.630 75.6388   8
  -2  -5   5 862.126 47.2924   2
   2   5  -5 1012.86 63.8534   5
  -2   5   5 1003.02 75.8975   5
   2  -5  -5 796.076 60.5968   9
  -2   5   4 6985.56 156.690   5
  -2  -5   4 6524.02 90.0874   2
   2  -5  -4 6560.87 132.030   9
  -2  -5   4 6489.39 92.2166   2
   2  -5  -4 6842.55 85.0855   1
  -2  -5   4 6893.83 102.725   1
   2  -5  -4 6427.42 71.3717   3
   2  -5  -4 6610.29 68.7126   2
  -2  -5   4 6794.56 99.6647   1
   2   5  -4 6631.46 133.183   5
  -2   5   4 7378.32 163.830   8
  -2   5   4 6598.52 93.1198   4
  -2  -5   4 6852.97 91.3643   3
   2   5  -3 999.516 63.7121   5
   2   5  -3 1026.12 42.9235   4
  -2   5   3 1134.30 78.2245   8
  -2   5   3 1181.43 78.5999   5
  -2  -5   3 1148.52 41.6542   1
   2  -5  -3 1233.09 63.6433   9
  -2  -5   3 1116.47 40.5274   1
  -2  -5   3 990.147 33.9372   2
  -2  -5   3 737.261 30.2824   2
   2  -5  -3 965.707 29.1708   1
  -2   5   3 1025.08 36.1944   4
  -2   5   2 400.513 59.9180   5
  -2  -5   2 398.532 15.3669   2
   2   5  -2 502.107 56.4682   5
  -2  -5   2 573.898 20.5516   3
   2  -5  -2 688.587 48.8443   9
  -2   5   2 650.725 62.5415   8
  -2  -5   2 531.503 26.7730   1
  -2  -5   2 628.737 27.9950   1
  -2   5   2 609.843 24.0379   4
  -2  -5   2 294.218 13.5486   2
   2   5  -2 687.007 32.9529   4
   2  -5  -1 4802.99 97.4320  10
   2   5  -1 4591.19 118.684   5
   2  -5  -1 4749.60 94.2323   9
  -2  -5   1 4332.48 51.2331   1
   2   5  -1 4761.89 65.2898   4
  -2   5   1 4727.26 129.005   5
  -2   5   1 4432.60 49.6000   7
  -2  -5   1 4788.66 47.2236  10
   2   5   0 127.110 18.4629   7
  -2   5   0 184.300 52.4124   5
   2  -5   0 100.449 29.6120  10
  -2  -5   0 77.1157 11.6722   1
  -2   5   0 157.541 47.0640   8
  -2  -5   0 72.9016 11.2617   1
   2   5   0 134.903 46.9954   5
   2  -5   0 134.717 31.2915   9
   2  -5   1 240.733 30.3050  10
   2   5   1 86.5583 43.9281   5
  -2  -5  -1 97.1685 13.0839   1
  -2  -5  -1 188.794 14.8656   1
  -2   5  -1 291.233 51.1277   8
  -2   5  -1 121.623 48.3550   5
   2   5   1 166.092 19.9736   7
  -2   5  -1 224.930 17.2177   4
   2  -5   2 1332.33 49.7106  10
   2   5   2 1044.49 38.2597   4
  -2   5  -2 1433.35 80.3328   5
   2  -5   2 1152.78 28.1290   1
  -2  -5  -2 846.036 29.3639   1
  -2   5  -2 1267.08 71.1625   8
  -2   5  -2 1040.38 36.0238   4
   2   5   2 1205.93 41.3385   7
  -2  -5  -2 1191.43 32.4914   1
   2   5   2 1237.21 75.2685   8
   2  -5   3 917.908 25.9974   2
  -2  -5  -3 817.638 29.8142   3
   2   5   3 944.382 70.2936   8
   2  -5   3 1011.85 35.1173   1
   2  -5   3 1039.94 44.6185  10
   2  -5   3 726.839 25.9991   2
  -2  -5  -3 975.326 37.9656   1
  -2   5  -3 834.946 60.6541   8
  -2   5  -3 905.294 70.6676   5
  -2  -5  -3 1133.28 37.9034   1
  -2   5  -3 995.462 42.7030   4
   2   5   3 979.572 41.9275   4
   2  -5   4 76.2778 22.7152   2
   2  -5   4 4.82003 24.1381   1
   2  -5   4 50.1797 27.4641   1
   2  -5   4 79.5332 27.2765  10
  -2   5  -4 77.0047 29.2843   4
  -2  -5  -4 48.2768 24.0738   2
   2  -5   4 34.3907 26.6180   3
  -2  -5  -4 77.5369 23.4968   2
  -2  -5  -4 44.0845 26.0049   1
  -2   5  -4 108.707 53.3924   5
   2   5   4 89.7238 47.6778   8
  -2  -5  -4 70.6580 46.2172   9
  -2   5  -4 30.5238 38.1710   8
  -2  -5  -4 69.3888 25.2949   3
   2   5   4 81.2480 30.0854   4
  -2  -5  -5 3091.81 74.5507   2
  -2  -5  -5 3302.17 74.2695   3
   2  -5   5 3181.58 76.2612  10
  -2  -5  -5 2986.88 111.378   9
   2  -5   5 3281.85 71.6890   2
   2  -5   5 3259.36 80.9347   1
   2   5   5 3163.06 109.183   8
  -2  -5  -5 3233.88 78.8273   1
   2   5   5 3115.25 81.4684   4
   2   5   6 176.009 42.2669   4
   2  -5   6 154.168 39.9309   3
  -2  -5  -6 118.883 35.6203   2
  -2  -5  -6 232.369 54.0188   9
  -2  -5  -6 276.713 39.6626   3
   2   5   6 94.8284 48.2810   8
  -2  -5  -6 227.216 38.0792   1
   2  -5   6 199.528 33.5581  10
  -2  -5  -6 168.905 36.9085   2
   2  -5   7 14.6779 39.6370   3
   2   5   7-73.0478 51.6070   8
  -2  -5  -7 34.0655 56.0724   9
   2   5   7-5.79980 43.1167   4
  -2  -5  -7-21.3531 37.7665   3
  -2  -5  -7 64.4324 36.5780   1
   2  -5   7 20.5534 31.6422  10
  -2  -5  -7 17.8631 37.6097   2
   2  -5   7 32.2613 34.6110   2
  -2  -5  -8 476.553 53.2007   3
   2  -5   8 526.456 49.0559  10
  -2  -5  -8 502.828 53.3306   1
  -2  -5  -8 566.999 57.1308   2
   2   5   8 495.834 64.4641   8
   2   5   8 539.048 59.4098   4
  -2  -5  -8 471.700 71.5143   9
   2  -5   9 138.934 50.5501   3
   2   5   9 157.169 55.9820   4
   2  -5   9 187.409 52.6759   3
   2  -5   9 222.685 43.1563  10
  -2  -5  -9 194.309 50.1969   3
  -2  -5  -9 240.795 51.3946   2
   2   5   9 233.913 54.2370   8
   2   5   9 164.100 19.9135  12
  -2   5  -9 157.279 20.0405  13
  -2  -5  -9 153.921 64.2784   9
   2  -5  10-85.0447 53.1892   3
  -2   5 -10 71.1118 29.0425  13
  -2  -5 -10 28.0114 49.0345   3
  -2  -5 -10 82.4466 51.9708   2
   2   5  10 35.5061 47.2555   8
   2   5  10 29.9790 27.7992  12
  -2  -5 -10-33.4039 60.4235   9
   2  -5  10 54.5532 41.3920  10
   2   5  10 66.1651 28.5185  12
   2  -5  10 55.1887 53.9955   3
   2   5  10 0.44495 54.8177   4
   2   5  11-88.5919 55.9299   8
   2   5  11 16.4642 35.0954  12
   2  -5  11-28.4599 57.5488   3
  -2  -5 -11 82.2411 66.2883   9
  -2  -5 -11 103.001 53.0627   2
   2   5  11-34.0728 37.3847  12
   2   5  11 146.596 63.9240   4
  -2  -5 -11 18.4083 59.3171   3
  -2   5 -11-5.28633 36.8281  13
   2   5  12 883.054 58.2416  12
   2   5  12 846.683 57.6298  12
  -2  -5 -12 858.423 81.9873   2
  -2  -5 -12 733.225 84.7284   3
   2   5  12 1055.16 93.1734   4
   2  -5  12 838.133 87.4627   3
  -2  -5 -12 801.986 95.3217   9
  -2   5 -12 923.800 61.0423  13
   2   5  13-0.54091 47.0689  12
  -2  -5 -13-119.823 74.2503   3
   2   5  13-20.3508 45.5921  12
  -2  -5 -13-109.861 78.5597   9
   2   5  13-63.8320 65.8685   4
  -2   5 -13 151.237 50.9674  13
   2  -5  13 197.317 77.5607   3
  -2  -6  12 33.1900 68.6354   3
  -2   6  12 135.943 77.9050   8
   2  -6 -12-23.6164 76.1091   9
   2  -6 -12 89.0982 61.3555   3
  -2   6  12 136.572 66.4585   4
   2  -6 -12 43.4943 60.2407   2
   2  -6 -11 486.041 67.8560   2
  -2   6  11 610.538 79.3039   4
   2  -6 -11 694.487 89.7040   9
  -2   6  11 514.911 83.4985   8
  -2  -6  11 560.465 79.3894   3
   2  -6 -10 467.035 79.2526   9
  -2   6  10 561.815 82.4978   8
   2  -6 -10 451.915 63.4403   3
  -2   6  10 698.697 75.3248   4
  -2   6   9 41.1301 63.0639   8
   2  -6  -9 72.1386 42.7705   2
  -2   6   9 198.151 54.6904   4
   2  -6  -9 20.9433 45.1515   3
   2   6  -9 36.2564 47.8258   5
  -2  -6   9 110.812 56.4735   3
   2  -6  -9 81.2077 62.1654   9
  -2  -6   8 8.79951 46.5366   3
   2  -6  -8 98.8043 40.1414   3
   2  -6  -8-21.7471 53.9883   9
   2  -6  -8 68.1825 38.9966   2
  -2   6   8 38.8207 47.1993   4
  -2   6   8-6.74498 60.4403   8
   2   6  -8 73.7478 48.0009   5
  -2   6   7 2035.86 80.1490   4
  -2  -6   7 2199.40 82.1405   3
  -2  -6   7 1864.83 79.5094   2
  -2  -6   7 1883.52 79.8273   2
  -2   6   7 2232.95 116.239   8
   2   6  -7 1964.46 88.7279   5
   2  -6  -7 1919.79 70.9882   2
   2  -6  -7 1858.30 71.4786   3
   2  -6  -7 1942.61 99.7144   9
  -2   6   6 1958.62 73.9496   4
   2  -6  -6 1773.95 59.8485   2
   2  -6  -6 1812.02 93.1616   9
   2   6  -6 1682.77 85.1844   5
  -2  -6   6 1754.06 69.1298   2
  -2  -6   6 1786.62 68.4445   3
  -2   6   6 1863.20 106.424   8
  -2   6   6 1838.80 105.715   5
  -2  -6   6 1960.75 73.8247   2
  -2   6   5 99.5152 63.1493   5
   2  -6  -5 82.8878 48.2506   9
  -2  -6   5 194.260 35.4958   3
  -2  -6   5 157.112 34.0019   2
   2   6  -5 116.219 51.6704   5
  -2   6   5 76.2865 58.2729   8
   2  -6  -5 115.022 25.4328   2
  -2   6   5 211.049 37.6654   4
   2  -6  -5 174.905 27.7209   3
   2  -6  -4 244.619 50.4952   9
  -2   6   4 137.999 29.9099   4
  -2  -6   4 154.542 30.0807   2
  -2  -6   4 209.629 30.7835   3
   2  -6  -4 120.451 16.7775   2
  -2  -6   4 161.543 29.8813   2
  -2   6   4 78.5639 56.5297   8
   2   6  -4 108.054 51.3478   5
  -2   6   4 128.360 61.7738   5
  -2  -6   3 1085.74 37.2134   2
   2  -6  -3 1148.04 68.1410   9
  -2   6   3 990.605 36.9175   4
  -2   6   3 1282.98 88.6440   8
  -2  -6   3 838.562 33.8677   2
   2   6  -3 1105.75 77.4588   5
  -2   6   3 1158.20 87.8978   5
   2  -6  -2 4460.50 105.264  10
   2  -6  -2 4115.62 105.090   9
  -2   6   2 4237.72 139.519   5
   2   6  -2 4383.15 73.6140   4
  -2   6   2 4320.84 137.404   8
   2   6  -2 4375.01 127.557   5
  -2   6   1 4681.84 143.940   5
   2  -6  -1 4727.52 105.141   9
   2  -6  -1 4364.62 99.2635  10
   2   6  -1 4883.49 136.209   5
   2   6  -1 4227.86 67.3381   7
  -2   6   1 5046.29 144.829   8
  -2   6   0 722.886 78.0566   5
   2  -6   0 866.456 53.4463   9
  -2   6   0 698.814 71.3488   8
   2   6   0 656.639 29.2092   7
  -2   6   0 527.514 19.6729   7
   2  -6   0 735.057 46.4339  10
   2   6   0 632.116 69.2656   5
   2   6   1 3547.27 58.0260   4
  -2   6  -1 2944.13 46.4012   4
   2  -6   1 3383.02 80.8113  10
  -2   6  -1 3899.64 133.277   5
  -2   6  -1 3753.42 124.198   8
   2   6   1 3332.07 58.1252   7
   2   6   1 3615.99 125.534   5
   2  -6   1 3720.35 88.0596   9
  -2   6  -2 1228.13 80.5639   8
  -2   6  -2 1051.96 82.6353   5
   2  -6   2 1177.19 51.1934  10
   2   6   2 1111.86 39.9890   4
  -2   6  -2 1117.87 37.7341   4
   2  -6   3 1464.93 32.1199   2
  -2  -6  -3 985.690 32.1261   2
  -2  -6  -3 1480.27 35.1617   2
  -2  -6  -3 1526.35 87.7526   9
  -2   6  -3 1718.67 97.0207   5
  -2   6  -3 1724.49 89.2857   8
   2  -6   3 1162.88 32.0932   2
  -2   6  -3 1821.14 55.3871   4
   2   6   3 1672.50 53.0647   4
   2  -6   3 1587.00 57.0129  10
   2  -6   4 527.253 32.5340   2
   2  -6   4 708.879 42.5951  10
   2   6   4 444.211 67.9855   8
   2   6   4 605.659 42.3473   4
  -2  -6  -4 465.074 33.2984   3
  -2  -6  -4 579.946 33.8220   2
  -2   6  -4 505.546 70.4092   5
  -2  -6  -4 484.199 34.0994   2
   2  -6   5 2112.66 62.0073   2
   2  -6   5 2013.45 64.1213  10
  -2  -6  -5 2071.93 63.2131   3
  -2  -6  -5 1711.81 96.1070   9
  -2  -6  -5 1738.23 60.5901   2
   2   6   5 2063.02 103.238   8
  -2   6  -5 2146.83 107.117   5
   2   6   5 2248.89 73.8578   4
  -2  -6  -6-10.7498 55.2837   9
  -2   6  -6 4.83683 57.6619   5
   2   6   6 21.6029 39.5451   4
   2   6   6-61.2591 56.9405   8
  -2  -6  -6-11.9205 35.1987   2
   2  -6   6 34.3781 36.1662   3
   2  -6   6 60.0998 32.3462   2
  -2  -6  -6 74.3869 35.4504   2
  -2  -6  -6-9.74583 34.7533   3
   2  -6   7 581.993 52.1838   2
   2   6   7 542.626 55.3881   4
  -2  -6  -7 362.846 73.6561   9
  -2   6  -7 503.722 73.8775   5
  -2  -6  -7 457.541 50.4605   3
   2   6   7 432.147 68.5412   8
  -2  -6  -8 243.913 48.7943   3
   2   6   8 132.682 48.2104   4
  -2  -6  -8 155.658 66.4327   9
  -2  -6  -8 30.0787 43.4550   2
   2  -6   8 67.8517 50.0846   3
   2   6   8 249.032 64.1468   8
  -2   6  -8 146.784 64.2023   5
   2  -6   9 2973.00 108.278   3
   2   6   9 2974.72 124.223   8
  -2  -6  -9 2455.13 97.3690   3
  -2  -6  -9 2734.18 134.771   9
   2   6   9 3279.80 118.607   4
  -2   6  -9 3089.92 128.834   5
  -2  -6  -9 2806.62 106.132   2
  -2  -6 -10 26.0940 70.1454   9
  -2   6 -10 100.691 61.5750   5
   2  -6  10 24.7165 53.2964   3
  -2  -6 -10-7.33946 51.2825   2
  -2  -6 -10 26.6831 53.8706   3
   2  -6  10-0.42358 55.5889   3
   2   6  10 79.7488 60.3145   8
   2   6  10 157.105 58.7742   4
   2   6  11 2843.44 124.577   4
  -2   6 -11 2807.75 125.349   5
   2  -6  11 2662.58 120.826   3
  -2  -6 -11 2859.44 119.944   2
  -2  -6 -11 2751.02 119.868   3
   2   6  11 2825.11 126.535   8
  -2  -6 -11 2474.18 137.462   9
   2  -6  12 34.4030 64.7741   3
  -2  -6 -12-18.2521 57.7759   2
  -2  -6 -12 110.647 67.4040   3
  -2  -6 -12-7.12853 72.4478   9
   2   6  12 78.6296 69.2075   4
  -2   7  10 6.14171 57.2360   4
   2  -7 -10 55.0268 51.2361   3
  -2   7  10 20.6694 71.3601   8
   2  -7 -10 12.5355 66.8278   9
  -2  -7  10 16.9276 59.8852   3
  -2   7   9 123.963 74.8533   8
   2  -7  -9 289.629 55.8501   3
   2  -7  -9 231.824 54.6951   2
   2  -7  -9 155.624 68.8478   9
  -2   7   9 273.619 59.5963   4
  -2  -7   9 182.961 60.6680   3
  -2  -7   8 57.8687 50.6498   3
   2   7  -8 165.796 60.5306   5
  -2   7   8 78.8155 47.8953   4
   2  -7  -8 75.0819 44.7443   2
   2  -7  -8 130.338 65.7697   9
   2  -7  -8 10.2542 41.8678   3
  -2   7   8 66.8907 69.6535   8
  -2   7   7 256.103 50.0365   4
   2   7  -7 265.982 64.0088   5
  -2   7   7 354.951 79.0142   8
  -2  -7   7 143.722 49.0691   3
   2  -7  -7 207.412 41.1526   2
   2  -7  -7 167.947 61.6534   9
  -2  -7   7 205.128 47.7431   2
  -2   7   6 596.108 51.6476   4
   2  -7  -6 554.611 43.4340   2
  -2  -7   6 617.041 54.6230   2
  -2  -7   6 719.781 54.0124   2
  -2   7   6 760.300 89.6793   8
   2   7  -6 544.698 69.3001   5
   2  -7  -6 467.159 70.1345   9
   2  -7  -5 27.1557 24.5217   2
  -2   7   5 33.3482 35.3215   4
  -2  -7   5 132.593 37.3945   2
   2   7  -5 7.35137 54.6113   5
  -2  -7   5-3.77429 34.9591   2
  -2   7   5 25.4592 67.3765   8
   2  -7  -5-21.6757 53.0390   9
  -2   7   5 79.5419 69.3919   5
  -2   7   4 76.9057 29.4861   4
  -2   7   4 24.8673 61.6673   8
   2  -7  -4 61.3250 16.3403   2
   2   7  -4-18.1955 60.6906   5
   2  -7  -4 112.123 51.0871   9
  -2   7   4 13.8661 66.2041   5
  -2  -7   4 60.0932 29.1315   2
  -2  -7   4 39.7200 27.7324   2
   2  -7  -3 1012.33 70.7745   9
  -2   7   3 587.378 31.5464   4
   2  -7  -3 1045.88 67.7038  10
  -2  -7   3 656.268 34.3007   2
  -2   7   3 1257.08 100.166   8
  -2   7   3 888.972 87.3821   5
   2   7  -3 771.398 76.6171   5
   2   7  -2 564.563 74.2893   5
   2  -7  -2 476.501 48.9741  10
  -2  -7   2 308.671 19.7599   2
  -2   7   2 612.361 84.3700   5
   2  -7  -2 408.444 54.1546   9
  -2   7   2 508.612 76.3529   8
   2   7  -2 487.430 32.9454   7
  -2   7   2 281.135 19.5125   4
  -2   7   1 2023.05 115.976   5
   2  -7  -1 2040.86 75.8497  10
   2  -7  -1 1959.51 79.7949   9
  -2   7   1 2275.30 115.379   8
   2   7  -1 1647.84 100.814   5
   2   7  -1 1834.29 46.8995   7
  -2   7   0 108.907 65.2260   5
   2  -7   0 135.412 35.3471  10
  -2   7   0 93.5453 9.81120   7
   2  -7   0 149.004 39.4647   9
  -2   7   0 182.638 62.8508   8
   2   7   0 148.506 20.2307   7
   2   7   0 109.265 60.5620   5
  -2   7  -1 1067.27 91.6691   5
   2  -7   1 1161.52 54.9004  10
   2  -7   1 1035.90 59.6036   9
  -2   7  -1 1083.34 88.4501   8
  -2  -7  -2 677.963 74.0173   9
   2  -7   2 933.179 56.3958   9
  -2   7  -2 906.837 87.5213   5
  -2   7  -2 547.769 31.3724   4
  -2   7  -2 797.522 81.3650   8
   2   7   2 800.189 36.9454   4
  -2  -7  -3 947.070 81.2136   9
   2  -7   3 909.616 29.1875   2
  -2   7  -3 875.280 87.6797   5
   2   7   3 1058.06 46.4374   4
   2   7   4 387.677 39.0313   4
   2  -7   4 433.012 32.5524   2
  -2  -7  -4 431.991 70.7865   9
  -2   7  -4 530.224 75.2608   5
   2  -7   5 1329.25 54.7836   2
   2   7   5 1162.74 59.1716   4
  -2  -7  -5 1316.68 94.9206   9
  -2   7  -5 942.787 90.6554   5
  -2  -7  -5 982.456 53.8415   2
   2  -7   6 548.327 48.4165   2
  -2  -7  -6 515.505 78.5270   9
   2   7   6 682.214 81.7314   8
  -2   7  -6 701.039 84.8353   5
   2   7   6 765.009 57.5842   4
  -2  -7  -7 1227.25 72.3515   2
   2  -7   7 1333.06 70.7885   2
  -2  -7  -7 1442.90 70.3860   3
  -2  -7  -7 1453.88 108.476   9
   2   7   7 1515.04 77.3123   4
   2   7   7 1524.09 105.172   8
  -2   7  -7 1330.69 101.692   5
  -2  -7  -8-51.7229 44.9005   2
  -2   7  -8-23.0878 66.9983   5
  -2  -7  -8 22.7476 46.0020   3
  -2  -7  -8 98.5844 66.2664   9
   2   7   8-70.2078 51.4749   4
   2  -7   8 10.5027 49.2696   3
  -2  -7  -9 430.889 60.2527   3
  -2  -7  -9 321.225 79.9181   9
   2  -7   9 259.449 59.8679   3
  -2   7  -9 368.841 80.2376   5
   2  -7   9 197.482 61.3316   3
   2   7   9 281.141 58.8815   4
  -2  -7  -9 142.462 53.4004   2
   2   7   9 381.837 76.8807   8
   2   7  10 173.856 60.5175   4
  -2  -7 -10-38.6660 77.9771   9
   2  -7  10-13.8373 56.9383   3
  -2  -7 -10 72.0845 55.5253   3
  -2  -7 -10 7.28121 55.6826   2
  -2   7 -10 37.9790 68.4619   5
   2  -7  10 10.9513 57.5648   3
   2  -8  -7 791.587 86.3780   9
  -2   8   7 854.936 105.398   8
   2  -8  -7 838.303 59.7852   2
   2   8  -7 726.817 84.0689   5
  -2   8   7 924.307 65.6345   4
  -2   8   6 59.5674 40.3991   4
   2  -8  -6 26.2346 59.8862   9
  -2  -8   6-16.4319 43.3171   2
  -2  -8   6 18.3338 41.1170   2
   2  -8  -6 23.1143 32.0701   2
   2   8  -6 21.2604 62.4696   5
  -2   8   6-93.3833 80.3160   8
  -2   8   5 801.104 103.675   5
   2  -8  -5 682.861 75.2889   9
   2   8  -5 580.245 79.4343   5
  -2   8   5 665.733 95.1854   8
  -2  -8   5 520.620 52.0078   2
  -2  -8   5 698.106 53.4096   2
   2  -8  -4 7.36944 17.1394   2
   2  -8  -4-22.0043 53.5921   9
  -2  -8   4-24.5427 31.5761   2
   2  -8  -4 13.9029 43.9118  10
  -2   8   4 97.3098 75.3865   8
  -2  -8   4 39.5130 31.1530   2
   2   8  -4-70.1548 69.0906   5
  -2   8   4-0.68434 75.6991   5
  -2   8   4 87.1079 27.0881   4
  -2   8   3 1119.80 103.337   5
   2   8  -3 1431.75 102.477   5
  -2  -8   3 1140.81 46.4990   2
   2   8  -3 1207.97 50.5226   7
  -2   8   3 1317.28 110.127   8
   2  -8  -3 1442.99 87.2940   9
  -2  -8   2 309.970 24.8402   2
   2   8  -2 474.684 31.9621   7
  -2   8   2 537.153 89.3621   5
   2   8  -2 456.809 79.0015   5
  -2  -8   2 478.325 28.0682   2
   2  -8  -2 704.383 67.0928   9
  -2   8   2 689.275 91.5782   8
  -2   8   2 188.898 14.5935   4
   2   8  -1 2096.57 123.910   5
   2  -8  -1 2243.75 93.2245   9
  -2   8   1 2155.18 124.134   8
   2   8  -1 1830.91 45.4967   7
  -2  -8   0 46.1929 9.99940   2
  -2   8   0 86.0576 76.7108   5
  -2   8  -1 760.594 95.9747   5
  -2   8  -1 761.001 91.1223   8
  -2  -8  -2 48.7822 59.8658   9
   2  -8   2 18.2930 8.89843   2
  -2  -8  -2 53.4573 16.2806   2
  -2   8  -2 28.7300 16.2553   7
   2  -8   3 1225.87 38.5977   2
  -2   8  -3 1392.08 110.283   5
   2   8   3 1385.94 49.4292   4
  -2  -8  -3 1324.52 98.7545   9
  -2  -8  -4 601.142 82.8267   9
   2   8   4 586.921 42.9402   4
  -2   8  -4 610.269 90.7142   5
  -2  -8  -4 458.032 36.0905   2
  -2  -8  -5 71.1658 65.4392   9
  -2  -8  -5-18.5098 34.4487   2
   2  -8   5 88.6164 33.9434   2
  -2  -8  -5-37.4647 35.0183   2
  -2   8  -5 57.2599 75.0576   5
   2   8   5-21.5458 36.1376   4
  -2   8  -6 268.692 84.6301   5
  -2  -8  -6 233.263 72.1793   9
   2   8   6 410.881 50.0201   4
   2  -8   6 360.879 46.7266   2
  -2  -8  -7-1.93959 43.4745   2
  -2   8  -7-85.0403 78.7376   5
   2   8   7-2.98587 44.3666   4
  -2  -8  -7-106.120 71.7736   9
  -2   9   2 475.100 91.4433   8
  -2   9   2 658.778 101.989   5
  -2   9   1 270.810 82.9399   8
  -2   9   1 70.1424 82.3437   5
  -2   9   0 101.282 80.5017   5
  -2  -9   0-1.14795 62.1648   9
  -2  -9  -1 150.672 20.3255   2
  -2  -9  -1 309.536 75.9609   9
  -2  -9  -2 103.575 22.4597   2
  -2  -9  -2 367.945 80.8427   9
   3   0 -16 101.679 78.6747  13
  -3   0  16 230.498 78.5959   3
  -3   0  16 136.181 77.7460  13
   3   0 -16 114.133 72.7302   3
   3   0 -16 112.822 77.1057   9
  -3   0  15 70.8589 69.5345  13
   3   0 -15 14.2497 65.8194   3
   3   0 -15 89.8696 65.4658  13
  -3   0  15 99.5997 71.7321   3
  -3   0  14 903.643 91.2103  13
   3   0 -14 707.359 87.8215  13
   3   0 -14 831.116 84.8621   3
  -3   0  14 723.292 86.6887   3
   3   0 -14 828.089 89.0240   9
   3   0 -13 3.72382 62.5528   9
  -3   0  13 210.336 64.0570  13
  -3   0  13 76.5026 60.6897   3
  -3   0  13 20.5207 41.3015   8
   3   0 -13 15.6609 57.5990   3
  -3   0  13 48.0269 60.1369   4
  -3   0  13-35.4378 61.2281  11
   3   0 -13-59.8084 66.2215  13
   3   0 -12 1189.88 88.1225  13
  -3   0  12 1185.08 83.1062  11
  -3   0  12 1268.01 84.1010   3
   3   0 -12 1194.37 88.5704   9
   3   0 -12 1098.19 79.5744   3
  -3   0  12 1139.23 67.4712   8
  -3   0  12 1074.88 82.3846   4
  -3   0  12 1046.45 87.6133   3
  -3   0  12 1143.85 84.3583  13
  -3   0  11 42.0853 56.2593  13
  -3   0  11 29.9127 53.1877   3
  -3   0  11-17.0217 51.7785   4
  -3   0  11 44.3013 49.2366  11
   3   0 -11-26.1662 50.9929   3
   3   0 -11 31.1889 54.1084   9
   3   0 -11-52.6405 54.6485  13
  -3   0  11-81.3576 59.4825  12
   3   0 -11-40.4804 45.3105   1
  -3   0  10 940.829 67.7645   3
  -3   0  10 930.540 68.0211   1
  -3   0  10 766.183 73.2906  12
  -3   0  10 920.302 70.3671  11
   3   0 -10 753.439 61.1000   1
   3   0 -10 867.721 67.1072   3
   3   0 -10 959.774 72.9165   9
   3   0 -10 903.995 67.5172   1
  -3   0  10 919.492 69.0350   1
  -3   0  10 698.015 66.0858  13
   3   0 -10 712.331 67.8614  13
  -3   0  10 947.045 71.7145   4
   3   0  -9-47.1242 39.4966   1
  -3   0   9-24.3169 43.3774   1
  -3   0   9 0.67625 48.5309  12
   3   0  -9 100.399 44.1888   1
  -3   0   9-2.52795 45.5136   3
  -3   0   9-37.0041 44.3488   4
  -3   0   9-0.96462 38.8864   1
   3   0  -9 29.2720 38.4610   2
   3   0  -9 29.1030 40.0798  11
   3   0  -9 21.4420 43.4569  13
  -3   0   9 54.5389 44.5659  13
   3   0  -9 5.76027 41.0918   3
   3   0  -9-0.71160 45.2140   9
  -3   0   9 5.60070 43.1004  11
   3   0  -8 670.760 54.5373  13
   3   0  -8 546.004 50.2579   1
  -3   0   8 766.881 57.2010   3
  -3   0   8 549.035 53.4977   1
  -3   0   8 689.251 52.7245   1
  -3   0   8 624.919 53.7461  11
   3   0  -8 710.204 54.0957  11
   3   0  -8 634.246 59.9192   9
  -3   0   8 531.251 54.3313   4
  -3   0   8 658.995 54.1640  13
   3   0  -8 430.160 50.0734   1
   3   0  -8 604.501 49.7677   2
  -3   0   8 595.734 57.6470  12
  -3   0   7-23.3993 35.8840   3
   3   0  -7-20.7673 32.5996  11
   3   0  -7-16.3694 31.6408   2
  -3   0   7 31.1494 36.4688  11
  -3   0   7-30.8664 40.8374  12
   3   0  -7 5.06835 35.8295  13
  -3   0   7 5.38545 36.7477   4
   3   0  -7 2.12088 31.8343   3
   3   0  -7 26.8678 31.2454   1
   3   0  -7-32.7782 37.1758   9
  -3   0   7-7.22501 34.6952  13
  -3   0   7 42.1818 35.2459   1
   3   0  -7 6.47952 33.7179   1
  -3   0   7 2.40663 35.5678   1
   3   0  -7-0.81974 10.8161   5
  -3   0   6 33045.3 240.661   3
  -3   0   6 33147.6 254.464   1
  -3   0   6 32645.9 248.607  12
   3   0  -6 32288.5 235.392  11
  -3   0   6 31289.9 247.009  11
   3   0  -6 32712.9 243.347   1
  -3   0   6 31061.2 236.296   1
   3   0  -6 31781.1 234.055   3
   3   0  -6 32477.5 253.387   9
  -3   0   6 32444.5 239.030  13
   3   0  -6 31234.5 236.578   1
   3   0  -6 32238.4 243.692  13
  -3   0   6 31777.8 248.613   4
   3   0  -6 31131.8 105.407   5
   3   0  -6 32992.5 233.604   2
  -3   0   5-29.0879 33.8269   4
   3   0  -5-6.53416 35.4957  12
  -3   0   5-33.7759 37.3430  12
   3   0  -5 6.88162 35.7364  13
   3   0  -5-54.8904 33.0946  11
  -3   0   5-30.0020 34.7158  11
   3   0  -5 5.11228 37.2013   9
   3   0  -5-42.7050 30.0254   2
   3   0  -5-44.0828 32.8497   3
   3   0  -5-11.7235 30.7740   1
  -3   0   5-8.87887 34.8417   3
  -3   0   5-4.84071 30.5538   1
  -3   0   5 21.1328 33.0565   1
   3   0  -5-16.7225 33.1620   1
  -3   0   4 1474.94 52.8368   4
   3   0  -4 1514.85 53.5171  12
  -3   0   4 1599.09 52.6962   3
   3   0  -4 1580.85 49.8715   2
  -3   0   4 1483.14 52.2350   1
   3   0  -4 1602.48 56.3049   9
   3   0  -4 1497.22 52.4444   1
   3   0  -4 1469.91 50.8704  11
   3   0  -4 1607.05 51.4376   3
  -3   0   4 1659.80 57.3534   1
  -3   0   4 1623.35 52.9435  13
   3   0  -4 1623.06 53.5905  13
  -3   0   4 1605.81 55.7057  11
  -3   0   4 1576.36 53.0944  11
  -3   0   4 1481.67 57.1306  12
  -3   0   3 21.8242 27.5101  11
  -3   0   3-1.77277 31.8335  12
  -3   0   3 54.2312 26.1668   4
   3   0  -3 64.4125 26.8699  12
  -3   0   3 27.9292 26.5192   3
  -3   0   3-48.0422 29.1368  11
   3   0  -3 64.8132 29.8371   9
  -3   0   3-49.5725 26.7459   1
   3   0  -3 0.60221 25.8687   3
   3   0  -3 43.6855 25.0589   2
   3   0  -3 6.53221 25.1148   1
  -3   0   3 10.4389 27.8085   1
   3   0  -3 8.82221 26.9675  13
   3   0  -2 19927.5 133.636  11
   3   0  -2 19869.7 136.578  13
  -3   0   2 20173.9 141.011  12
   3   0  -2 20003.8 129.405   2
   3   0  -2 20651.7 144.823   7
   3   0  -2 20274.4 129.705   3
  -3   0   2 20488.7 140.098   1
  -3   0   2 20106.3 134.585  13
  -3   0   2 21115.9 146.048   1
   3   0  -2 20547.0 141.027   1
  -3   0   2 20220.0 129.250   3
  -3   0   2 19124.4 141.561   4
  -3   0   1 24.2948 24.7506   1
   3   0  -1 17.5669 25.0876   1
  -3   0   1 53.6503 24.3602   3
   3   0  -1 14.9945 21.2615  10
   3   0  -1 25.1826 21.9842   6
   3   0  -1 23.4923 23.6565   3
   3   0  -1 3.95652 24.9616  13
   3   0   0 7737.82 80.7993   1
   3   0   0 7560.75 78.9911  13
   3   0   0 7443.85 78.8161  11
   3   0   0 7574.04 68.7466   6
  -3   0   0 7605.75 79.9877  13
   3   0   0 7541.36 76.7085   2
  -3   0   0 7959.82 68.6752   6
  -3   0   0 7957.99 76.2409   3
   3   0   0 7948.85 78.4468   3
   3   0   0 7788.07 79.5632  10
  -3   0   0 7466.08 83.5022   7
   3   0   0 7688.92 82.5979   7
  -3   0   0 7648.99 81.5825   1
  -3   0   0 8291.18 85.1114  12
   3   0   1 37.7997 23.6449   1
   3   0   1 8.62740 23.9892   3
   3   0   1 20.8151 22.1653   2
  -3   0  -1 2.19093 27.5709  13
  -3   0  -1 24.3362 24.3515   7
  -3   0  -1-26.3449 24.9432   1
  -3   0  -1 35.5858 27.8368  11
  -3   0  -1-15.1248 29.7339  12
   3   0   2 453.673 32.5662  13
   3   0   2 561.406 32.6496   2
  -3   0  -2 456.625 33.5918  11
   3   0   2 484.669 32.9775   1
   3   0   2 463.759 31.2196  11
  -3   0  -2 480.113 31.6244   3
  -3   0  -2 495.065 37.0404  12
   3   0   2 448.213 32.7023  10
  -3   0  -2 491.866 28.2744   6
   3   0   2 480.629 32.2574   3
  -3   0  -2 424.515 32.2215   7
   3   0   2 468.953 31.6155   4
  -3   0  -2 474.167 35.4823  13
  -3   0  -3-23.6314 26.3286   3
   3   0   3 2.57950 27.2705  11
  -3   0  -3 14.3654 29.1974  13
  -3   0  -3 40.5410 24.0711   2
  -3   0  -3 31.8914 33.2203  12
  -3   0  -3-9.34822 23.3383   9
   3   0   3 8.22930 25.5650   3
   3   0   3 36.9686 25.5197   2
  -3   0  -3-26.7485 28.7586   1
   3   0   3 26.9294 28.2702  10
  -3   0  -3-21.1312 22.5995   6
   3   0   3-13.9921 26.5443   1
  -3   0  -3-2.48278 28.5487  11
   3   0   3-5.28483 26.7759   4
   3   0   3-1.86787 28.7340  13
   3   0   4 8489.20 108.948  11
  -3   0  -4 8710.43 91.7147   6
  -3   0  -4 9042.29 114.390  11
  -3   0  -4 8153.55 106.948   3
  -3   0  -4 7993.92 112.969  13
   3   0   4 8158.10 109.246   4
  -3   0  -4 8181.60 112.317   1
  -3   0  -4 8786.29 115.162  12
  -3   0  -4 8642.22 102.242   9
  -3   0  -4 7608.97 106.123   2
   3   0   4 8502.48 108.508   1
   3   0   4 8628.01 107.116   3
   3   0   4 8280.46 116.947  10
   3   0   4 8142.91 105.699  13
   3   0   4 8500.69 106.318   2
   3   0   5-8.95481 31.4195   3
  -3   0  -5 51.3226 39.3322  13
  -3   0  -5 50.8819 32.2272   9
   3   0   5-46.6859 34.0483  10
   3   0   5 43.2363 35.0447  11
  -3   0  -5 32.4897 35.7283  11
  -3   0  -5-9.83292 39.5750  12
  -3   0  -5-7.60756 31.5195   1
  -3   0  -5-31.5469 29.6017   2
  -3   0  -5-38.3554 32.7471   3
   3   0   5-9.79766 30.1937   1
   3   0   5 99.2492 32.1882   2
   3   0   5 30.4578 38.8410   4
   3   0   5-32.2367 34.3641  13
  -3   0  -6 1749.19 68.1237   1
  -3   0  -6 1788.90 66.7952  11
   3   0   6 1833.38 64.2056   3
  -3   0  -6 1635.44 63.3486   3
   3   0   6 1794.94 65.7786  13
  -3   0  -6 1873.07 62.8336   9
  -3   0  -6 1857.41 69.9172  12
   3   0   6 1670.98 62.1554  11
   3   0   6 1614.40 67.0063  10
   3   0   6 1806.65 64.1613   1
  -3   0  -6 1859.90 66.1166   2
   3   0   6 1825.94 66.8607   4
  -3   0  -6 1859.42 71.1133  13
   3   0   7 15.9102 34.4718   3
  -3   0  -7 7.69416 32.3093   2
   3   0   7 7.66713 34.2921   1
  -3   0  -7-18.2784 40.3411  13
  -3   0  -7 25.0364 36.9719   3
  -3   0  -7-21.0456 35.0940   1
   3   0   7 42.0929 34.1283  13
  -3   0  -7-8.06707 43.2977  12
  -3   0  -7-3.69589 36.1115  11
   3   0   7 59.6945 36.3883  11
   3   0   7 44.3774 35.1475  10
  -3   0  -7 12.4204 33.1826   9
   3   0   7-10.1425 35.8882   4
  -3   0  -8 297.070 45.5906  11
  -3   0  -8 373.713 53.1986  12
   3   0   8 312.682 41.8571  11
   3   0   8 299.219 46.0092   3
   3   0   8 386.604 50.2837   4
  -3   0  -8 279.988 51.8532  13
   3   0   8 282.388 48.6386  10
  -3   0  -8 318.284 47.8584   3
  -3   0  -8 355.415 50.3350   1
  -3   0  -8 234.688 42.3190   2
  -3   0  -8 323.577 46.7972   9
   3   0   8 195.416 44.2583  13
   3   0   9 27.6001 41.9168  11
  -3   0  -9 49.7349 47.5934   3
  -3   0  -9 24.1075 37.9664   2
   3   0   9 2.54029 38.4021   1
   3   0   9 70.2057 46.3134   4
  -3   0  -9 9.79226 41.9883   9
   3   0   9 11.6883 44.6318  10
  -3   0  -9 37.4295 47.0095  11
  -3   0  -9-5.88616 41.0495   1
  -3   0  -9 8.32367 49.5686  12
  -3   0  -9 2.69542 44.1643   1
   3   0   9 91.9825 46.1051  13
   3   0   9 3.72526 44.3372   3
  -3   0  -9 10.7523 49.0184  13
  -3   0 -10 3761.39 121.185   1
   3   0  10 3792.07 115.122   3
  -3   0 -10 4167.50 121.998   9
   3   0  10 3889.27 126.317  10
  -3   0 -10 4243.66 127.218  12
   3   0  10 4079.84 120.828   4
   3   0  10 3935.05 113.274  11
  -3   0 -10 3534.67 116.471   1
  -3   0 -10 3826.41 128.250  13
   3   0  10 3766.97 115.225  13
  -3   0 -10 3826.41 119.450   3
   3   0  10 3724.35 110.813   1
  -3   0 -11 12.5999 50.3435   3
   3   0  11 75.7472 53.7248  13
  -3   0 -11-34.6775 62.2273  13
   3   0  11 7.73024 48.3339  11
  -3   0 -11 18.9443 50.4375   9
   3   0  11 109.451 55.8735   4
   3   0  11-14.3451 50.1070   3
   3   0  11-10.3293 51.9994  10
   3   0  12 9520.70 188.734  11
  -3   0 -12 10169.2 198.550   9
  -3   0 -12 9981.93 211.278  13
   3   0  12 10157.3 195.009   3
   3   0  12 9690.39 199.968   4
   3   0  12 9775.00 197.495  13
   3   0  13 20.6940 61.0656   4
   3   0  13-10.3923 59.5259   3
   3   0  13 31.3448 56.4841  11
  -3   0 -13-0.48430 62.1339   3
  -3   0 -13-20.0746 57.6825   9
  -3   0 -13 16.3434 65.3299  13
   3   0  13-26.1737 61.5469  13
  -3   0 -14 1124.48 93.6482   9
   3   0  14 1263.86 96.8119  13
   3   0  14 1325.92 97.1347   3
  -3   0 -14 1213.28 106.298  13
  -3   0 -14 1080.55 94.2130   3
  -3   0 -15 16.6459 65.8175   3
  -3   0 -15 37.0920 76.1152  13
   3   0  15 3.00183 67.3950  13
   3   0  15 76.7883 66.9951   3
  -3   0 -15-21.4959 72.9076   9
  -3  -1  16 512.829 91.2292  13
  -3   1  16 504.940 81.9383   3
   3   1 -16 240.459 83.1505  13
   3  -1 -16 265.771 82.8816  13
  -3   1  16 246.630 80.0500  13
   3   1 -16 685.700 94.9595   9
   3  -1 -16 242.772 74.7759   3
   3  -1 -16 188.323 78.6223   9
   3   1 -16 245.671 50.2428   6
  -3  -1  16 163.082 81.3946   3
   3   1 -16 328.525 74.4194   3
  -3  -1  15 194.251 74.0222   3
   3   1 -15 117.576 46.1676   6
  -3   1  15 78.8764 70.8994  13
   3  -1 -15 93.9869 63.6323   3
  -3   1  15 50.2595 64.8627   3
   3   1 -15 45.5558 73.4197   9
   3  -1 -15 26.9464 72.1551   9
  -3  -1  15 41.0970 70.0690  13
   3   1 -15 75.2080 59.7496   3
   3   1 -15 204.126 74.8657  13
  -3   1  15 120.301 69.3800  11
  -3   1  15 64.8695 71.0940   4
   3  -1 -15 4.31907 72.2410  13
   3  -1 -14 897.125 90.9445   9
   3   1 -14 749.162 81.2254   3
   3  -1 -14 778.339 83.1153   3
   3   1 -14 710.013 80.0656   9
  -3   1  14 691.680 83.2595  13
  -3   1  14 644.035 78.2909   3
   3   1 -14 818.733 88.9837  13
  -3   1  14 709.037 83.3277  11
  -3  -1  14 647.035 86.7938   3
  -3  -1  14 618.845 84.8267  13
   3  -1 -14 660.912 85.2005  13
  -3  -1  14 707.310 83.7879   3
  -3   1  14 572.389 81.9047   4
  -3  -1  13 299.410 72.7805  13
   3  -1 -13 368.781 75.4848  13
  -3   1  13 226.374 65.5338   3
  -3   1  13 356.094 70.2385   4
  -3  -1  13 236.158 67.2301   3
  -3   1  13 227.529 64.1883  11
  -3  -1  13 121.138 70.0993   3
   3   1 -13 334.101 67.4645   3
   3  -1 -13 318.200 72.6775   9
   3   1 -13 317.842 68.8228   9
   3  -1 -13 255.065 65.6091   3
  -3   1  13 364.798 55.3771   8
  -3   1  13 327.412 73.0499  12
  -3   1  13 413.650 70.0596  13
   3   1 -13 288.027 69.0632  13
  -3   1  12 638.149 70.4781   3
  -3   1  12 667.357 73.5878  12
  -3   1  12 662.033 73.6551  13
   3   1 -12 543.356 69.2777  13
  -3   1  12 694.604 70.9378  11
   3   1 -12 948.129 74.1801   3
  -3   1  12 770.961 78.8190   4
   3  -1 -12 665.475 71.3111   3
  -3  -1  12 766.437 80.4588  13
  -3  -1  12 748.985 76.8591   3
  -3   1  12 755.130 59.7404   8
   3  -1 -12 663.810 73.2456   9
   3   1 -12 804.841 79.3905   9
   3  -1 -12 756.817 76.9865  13
  -3   1  11 437.348 63.2892  13
  -3   1  11 572.308 64.3053  11
  -3  -1  11 409.410 64.0981   3
   3   1 -11 550.799 60.4997   3
   3  -1 -11 450.212 63.4139   3
  -3  -1  11 587.988 68.8519   4
  -3   1  11 424.362 62.5092   3
  -3   1  11 462.199 58.5108   1
   3   1 -11 543.339 68.0695   9
   3  -1 -11 515.684 65.3743   9
   3  -1 -11 342.448 65.1163  13
  -3  -1  11 551.421 66.3222  11
   3   1 -11 475.118 59.5209   1
   3   1 -11 488.495 64.5733  13
  -3   1  11 580.462 67.2845   4
  -3  -1  11 488.893 66.6744  13
  -3   1  11 607.861 69.0100  12
  -3   1  11 430.342 54.0984   8
  -3  -1  10 6598.33 150.753   1
  -3   1  10 5632.73 124.556   8
  -3  -1  10 5861.97 148.727  12
  -3   1  10 6764.52 153.649  12
  -3   1  10 6263.63 138.443  11
  -3   1  10 6065.39 135.177   1
  -3  -1  10 6529.79 149.719  11
  -3  -1  10 6521.53 148.033   3
   3   1 -10 5991.06 144.431  13
  -3  -1  10 6396.98 146.174   1
  -3   1  10 5823.66 136.221  13
   3   1 -10 5927.51 132.482   3
  -3  -1  10 5982.72 144.681   4
   3  -1 -10 5830.08 138.601   3
  -3  -1  10 5753.86 141.759  13
   3  -1 -10 5695.26 145.388   9
  -3   1  10 5930.90 145.299   4
   3   1 -10 5750.66 135.768   1
   3   1 -10 5639.22 136.408   1
   3   1 -10 5900.28 145.813   9
   3  -1 -10 5920.78 133.192   2
   3  -1 -10 5667.36 143.024  13
   3  -1 -10 6236.21 144.321   1
  -3   1  10 6205.27 139.048   3
  -3   1  10 5465.86 137.572  12
  -3  -1   9 462.176 56.7465   4
  -3  -1   9 496.171 58.6479   3
   3  -1  -9 378.849 54.3926   9
  -3  -1   9 296.494 53.5304  12
  -3   1   9 334.425 58.4208  12
  -3  -1   9 527.568 58.6337  11
   3  -1  -9 439.658 52.0418   3
  -3  -1   9 428.133 53.5026   1
  -3   1   9 453.799 55.4874   4
   3  -1  -9 662.981 60.6796   1
  -3   1   9 413.170 52.1364  13
  -3   1   9 435.470 50.2290   1
   3   1  -9 394.869 50.4489   3
  -3   1   9 484.405 51.1194   3
   3   1  -9 458.887 57.8237   9
  -3   1   9 450.114 49.3281   8
  -3   1   9 448.036 54.4486   3
   3  -1  -9 505.642 50.6196   2
  -3  -1   9 395.150 51.7347   1
  -3   1   9 331.476 54.6720  12
   3  -1  -9 384.431 52.6068  12
   3   1  -9 430.326 51.0283   1
  -3   1   9 442.479 51.5058  11
   3   1  -9 428.566 51.6638   1
   3  -1  -9 367.071 51.4391  13
   3   1  -9 465.602 54.3270  13
  -3  -1   9 453.978 55.2974  13
  -3  -1   8 6239.47 129.673   3
  -3  -1   8 6207.58 130.946  11
  -3   1   8 5944.34 127.200  12
  -3   1   8 6181.96 119.090   8
   3  -1  -8 6020.34 125.817   1
   3   1  -8 5997.04 118.479   3
  -3   1   8 6026.24 118.675   1
   3  -1  -8 6189.08 123.834   3
   3  -1  -8 6002.49 130.753   9
   3   1  -8 5997.24 131.622   9
  -3  -1   8 5991.12 127.557   4
  -3   1   8 6020.43 115.470   3
  -3  -1   8 6152.64 126.948   1
  -3   1   8 5913.36 122.285   1
   3   1  -8 5775.07 119.382   1
  -3   1   8 6357.08 127.651  12
  -3   1   8 5871.18 122.405   3
  -3   1   8 6191.70 130.755   4
   3  -1  -8 5995.16 122.341  12
  -3   1   8 6247.31 123.370  13
   3   1  -8 6384.47 128.948  13
  -3  -1   8 5924.55 124.781  13
   3  -1  -8 6067.58 127.930  13
  -3   1   8 6598.65 126.635  11
  -3  -1   8 5835.17 129.375  12
   3   1  -8 5706.34 120.028   1
   3  -1  -8 5956.22 117.101   2
  -3  -1   7 207.060 45.3636  12
   3  -1  -7 215.021 40.1556  12
   3  -1  -7 226.815 39.2979   3
  -3   1   7 210.592 37.4792  11
  -3   1   7 194.567 37.2016   1
  -3  -1   7 246.794 42.0898  13
  -3  -1   7 189.019 40.9438  11
   3   1  -7 184.567 37.4509   1
   3  -1  -7 209.871 40.6384  13
   3   1  -7 176.672 37.0405   3
  -3  -1   7 257.036 43.2951   3
  -3   1   7 217.225 42.8949  12
   3   1  -7 255.500 41.7689   9
  -3   1   7 209.278 39.4423  11
  -3   1   7 256.951 39.9796   1
   3  -1  -7 129.115 39.4686   9
  -3   1   7 204.251 41.8250   4
  -3   1   7 233.830 39.9314   3
   3  -1  -7 186.289 38.8148   1
   3  -1  -7 233.410 37.7190   2
   3   1  -7 283.759 41.1173   1
   3   1  -7 267.351 43.3403  13
  -3  -1   7 202.125 41.0031   4
  -3   1   7 230.975 40.0687  13
  -3   1   7 226.218 43.7761  12
  -3  -1   6 15269.5 172.478   4
   3  -1  -6 14475.4 156.035   2
   3   1  -6 14178.6 160.052   1
  -3  -1   6 14112.5 169.253  12
  -3   1   6 15201.7 158.534  11
  -3   1   6 15228.8 155.766   3
  -3  -1   6 14721.3 167.813   1
  -3   1   6 14248.8 162.948  12
  -3   1   6 13412.2 163.446   4
  -3   1   6 15330.5 166.002  11
  -3  -1   6 15093.0 172.016  11
   3   1  -6 14712.4 165.346  13
   3   1  -6 14305.9 155.314   3
   3  -1  -6 14291.1 170.454   9
   3  -1  -6 14301.1 157.800   3
   3   1  -6 14170.6 171.624   9
  -3  -1   6 14754.1 165.849   3
  -3   1   6 14912.9 163.549   1
  -3   1   6 13643.0 152.306   1
  -3   1   6 14951.2 171.764  12
   3  -1  -6 14616.9 160.736   1
   3  -1  -6 14836.1 166.543   1
   3  -1  -6 14280.5 159.169  12
   3   1  -6 14653.5 124.162   6
  -3   1   6 13607.7 158.242  13
  -3  -1   6 13746.2 162.461  13
   3   1  -6 15366.4 165.199   1
   3  -1  -6 14303.2 166.002  13
   3  -1  -6 15250.1 164.247   2
  -3   1   5 3289.26 81.1395  12
  -3   1   5 3290.87 73.1755  11
  -3   1   5 3197.32 57.3514   5
  -3   1   5 3163.69 75.1556   1
  -3  -1   5 3271.94 78.2259   1
   3  -1  -5 3242.26 75.0919   1
   3  -1  -5 3129.59 79.2565   9
   3   1  -5 3211.22 75.7620   1
  -3  -1   5 3191.57 80.2483  11
  -3   1   5 3093.46 77.6034  12
   3  -1  -5 3354.69 76.4278   2
  -3  -1   5 3109.25 79.4642  12
   3  -1  -5 3137.96 73.2154   3
  -3  -1   5 3237.38 77.5854  13
  -3   1   5 3160.34 72.5254   1
  -3  -1   5 3196.55 78.4458   2
   3   1  -5 3193.74 76.8688  13
  -3   1   5 3146.35 75.0496  11
   3  -1  -5 3361.62 77.8442   1
   3   1  -5 3119.29 72.3606   3
   3   1  -5 3403.62 59.5457   6
  -3  -1   5 3286.94 78.8159   4
  -3   1   5 2990.51 75.0565   4
   3  -1  -5 3343.61 79.1490  13
   3  -1  -5 3396.13 72.5214   2
   3   1  -5 3153.79 75.0342   1
  -3  -1   5 3209.16 74.5324   3
  -3  -1   4 10544.0 115.313   3
  -3   1   4 10003.0 119.501   4
   3   1  -4 10286.8 116.561   1
  -3   1   4 9867.47 117.180  11
  -3  -1   4 9819.37 119.880  11
   3  -1  -4 10132.5 109.750   2
   3  -1  -4 10169.7 118.027   1
  -3  -1   4 10050.2 118.492   2
  -3   1   4 9569.42 122.645  12
  -3  -1   4 10834.6 123.450   4
   3  -1  -4 10167.2 121.688   9
  -3  -1   4 10175.0 120.534   1
   3  -1  -4 10137.7 109.942   3
  -3   1   4 10531.5 118.488   1
  -3  -1   4 10445.4 119.537  13
  -3   1   4 9949.59 109.713  11
   3   1  -4 10153.7 116.150   1
   3  -1  -4 10212.4 116.670   2
   3  -1  -4 10025.7 117.244  13
  -3   1   4 9992.85 115.873  12
  -3   1   4 9863.05 111.637   1
  -3   1   4 10224.8 92.6635   5
  -3  -1   4 10276.4 122.941  12
   3   1  -4 10917.5 115.887   3
  -3  -1   4 10649.4 119.119   2
   3  -1  -4 9865.87 114.529   1
   3   1  -4 10334.4 88.1168   6
   3   1  -4 9907.37 116.712  13
  -3  -1   3 9139.20 103.697  13
  -3   1   3 8733.27 91.5983   3
  -3  -1   3 9157.63 103.648   2
   3  -1  -3 9167.44 100.209   1
  -3   1   3 8649.11 100.747  11
   3  -1  -3 9153.87 96.8922  11
  -3   1   3 9066.99 101.118   1
   3  -1  -3 9170.36 93.8585   2
   3  -1  -3 8989.91 102.249   9
  -3  -1   3 8737.30 103.829   1
  -3  -1   3 8875.68 107.677  12
   3  -1  -3 9059.79 93.5794   3
   3   1  -3 8984.25 101.542   1
  -3   1   3 9261.80 96.1724  11
  -3   1   3 8744.36 103.117   4
   3  -1  -3 9383.40 102.812  13
  -3   1   3 9060.41 97.2013   1
   3  -1  -3 8733.58 99.4309   7
   3   1  -3 9851.15 100.628   3
   3   1  -3 9094.99 108.646  12
  -3  -1   3 8815.62 51.7861   5
  -3   1   3 9538.82 97.1760  13
  -3  -1   3 9467.59 100.047   3
  -3  -1   3 9103.75 104.670   1
  -3   1   3 9099.46 102.132  12
   3  -1  -3 9527.86 104.484   1
   3   1  -3 9512.75 103.677  13
  -3   1   3 9401.60 88.1315   5
   3   1  -3 9495.82 103.080   1
   3   1  -3 9633.18 75.8286   6
  -3  -1   3 9527.96 104.445   2
   3  -1  -3 8871.89 98.5768  11
   3   1  -2 3071.91 57.1694   1
  -3   1   2 2561.37 53.7568  11
  -3   1   2 2795.62 57.9125   4
  -3   1   2 2857.69 56.7539  12
   3  -1  -2 2943.61 54.4435   2
  -3  -1   2 2887.54 54.2959   3
   3   1  -2 2980.10 56.6321   1
   3  -1  -2 3066.26 52.3689   2
  -3   1   2 2875.40 51.9978  13
  -3   1   2 2828.68 51.8775  11
   3  -1  -2 2819.28 53.4169   9
  -3  -1   2 3002.77 60.0223   1
   3   1  -2 2983.24 39.7547   6
   3  -1  -2 2992.21 54.9442   7
  -3  -1   2 3040.83 58.4506   2
  -3  -1   2 2977.51 60.9785  12
  -3  -1   2 3019.19 60.1708  11
  -3  -1   2 3074.50 47.8298   6
  -3  -1   2 3002.92 60.2072   1
  -3  -1   2 2894.98 56.0397   2
  -3   1   2 2882.81 55.9570   1
  -3   1   2 2852.41 52.5465   1
   3  -1  -2 2972.58 56.2895   1
   3   1  -2 3032.81 56.2114  13
   3  -1  -2 2997.94 51.5900   3
   3   1  -2 2773.47 58.4774  12
   3  -1  -2 2846.07 52.4246  11
   3  -1  -2 3057.78 56.9640  13
   3  -1  -2 2934.10 55.3736   1
  -3  -1   1 676.297 33.2610   2
   3   1  -1 634.605 34.4174  12
   3  -1  -1 690.549 35.6943  10
  -3  -1   1 678.889 35.1872  12
   3   1  -1 743.827 32.3422   1
  -3  -1   1 674.249 32.2028   2
   3  -1  -1 624.883 30.1055  11
  -3  -1   1 714.090 27.7798   6
  -3  -1   1 597.003 32.8376  13
  -3   1   1 658.264 30.8832  11
   3   1  -1 676.230 31.5402  13
   3  -1  -1 664.583 31.6523   1
  -3   1   1 648.077 29.4812   1
  -3   1   1 704.266 28.5126   9
  -3   1   1 635.155 33.4545  12
  -3   1   1 653.340 29.4524  13
   3   1  -1 684.413 24.9922  10
   3   1  -1 565.390 31.4882   7
  -3  -1   1 622.043 33.8306   1
  -3  -1   1 546.930 29.5949   3
   3  -1  -1 690.124 29.9570   3
  -3   1   1 553.149 30.4302   1
  -3   1   1 529.545 30.3554  11
  -3  -1   1 637.480 33.9295  11
   3  -1  -1 708.163 32.2017   1
   3  -1  -1 621.524 27.2440   9
   3   1  -1 600.872 29.4733   3
   3  -1  -1 671.764 29.5669   2
   3   1  -1 549.559 30.2077  11
   3   1  -1 633.207 31.6975   1
   3   1  -1 630.770 20.8988   6
  -3  -1   1 595.743 32.1105   1
   3  -1  -1 671.655 30.0986   7
  -3  -1   0 56158.1 213.863  11
   3   1   0 53777.1 207.108  12
   3  -1   0 57411.6 190.952   3
  -3  -1   0 57155.4 206.026   2
  -3  -1   0 56577.0 217.529   1
  -3   1   0 57448.7 204.536  12
  -3  -1   0 56784.5 217.801   1
   3   1   0 57293.7 190.003  10
  -3  -1   0 56624.9 217.186  12
  -3   1   0 55405.1 198.044   1
  -3   1   0 56297.7 194.003  11
   3   1   0 54377.6 199.499  11
   3   1   0 56370.8 205.104  13
  -3  -1   0 56952.6 170.985   6
  -3  -1   0 56893.2 199.087   3
  -3   1   0 56226.3 200.774   1
   3  -1   0 55255.0 232.595  10
  -3   1   0 57330.7 196.814  13
   3  -1   0 57112.9 195.725   2
  -3  -1   0 55954.5 205.080  13
  -3   1   0 54901.2 144.954   9
   3  -1   0 54843.0 203.614   1
   3   1   0 55575.9 222.355   7
   3   1   0 55407.6 202.224   1
  -3  -1   0 57777.5 206.150   2
   3  -1   0 57141.7 210.011   1
  -3  -1   0 52275.0 215.043   7
   3  -1   0 52224.6 209.598   7
   3   1   0 56407.4 207.709   1
   3   1   0 55745.9 210.414   4
   3  -1   0 56370.4 199.856  11
   3  -1   0 55812.3 197.240   2
   3  -1   1 63787.6 225.273  11
   3  -1   1 63432.3 225.318   1
   3   1   1 63800.0 222.327  11
  -3  -1  -1 64258.9 232.100  11
  -3  -1  -1 65004.3 228.072   2
  -3   1  -1 66673.2 223.483  13
  -3  -1  -1 63410.4 226.595  13
  -3  -1  -1 66011.3 221.597   3
   3  -1   1 63788.6 252.758  10
   3   1   1 64992.9 227.619  10
   3  -1   1 63752.2 231.295   1
   3  -1   1 63918.4 214.677   2
   3  -1   1 65337.3 219.195   2
   3   1   1 64610.6 225.800  13
  -3   1  -1 64829.9 224.893   8
   3   1   1 65068.8 225.244   1
   3   1   1 63399.2 210.884   3
   3   1   1 64995.7 230.161   1
  -3  -1  -1 63481.4 241.105   7
   3  -1   1 64516.9 214.532   3
  -3   1  -1 66386.7 219.960  11
  -3  -1  -1 65400.4 239.763   1
  -3  -1  -1 66515.0 237.336  12
  -3  -1  -1 65424.2 238.371   1
   3  -1   1 62037.1 216.287  13
  -3   1  -1 63928.8 231.629  12
   3   1   1 64797.9 245.610   7
  -3  -1  -1 66168.1 235.608   2
   3   1   1 60748.9 226.843  12
   3  -1   1 61914.0 170.704   6
   3   1   1 63504.0 234.852   4
  -3   1  -1 64594.6 225.242   1
   3  -1   2 169272. 379.535   2
   3  -1   2 165774. 424.709  10
   3  -1   2 169631. 389.430   1
  -3  -1  -2 175272. 396.348   2
  -3   1  -2 170842. 398.455  13
  -3  -1  -2 168284. 397.949  13
  -3  -1  -2 171799. 393.218   3
   3   1   2 178558. 443.891   7
   3  -1   2 167529. 385.382  13
   3  -1   2 165621. 306.635   6
   3   1   2 172138. 421.047  10
   3   1   2 172543. 395.427  13
   3   1   2 165464. 380.131  11
  -3   1  -2 171145. 399.435   1
   3   1   2 167804. 388.401   1
  -3   1  -2 172115. 330.983   8
  -3  -1  -2 177603. 423.846   1
   3  -1   2 173500. 394.467   2
   3   1   2 166706. 394.995  12
   3   1   2 162205. 357.993   3
  -3   1  -2 171738. 393.875  11
  -3   1  -2 179399. 417.596  12
  -3  -1  -2 163440. 392.826  11
   3  -1   2 173674. 387.309   3
  -3  -1  -2 174973. 414.540  12
   3  -1   2 168806. 391.160  11
   3   1   2 162778. 394.412   1
  -3  -1  -2 172926. 409.605   2
  -3  -1  -2 172967. 415.215   1
   3   1   2 168861. 404.985   4
  -3   1  -3 243.610 34.4630  12
  -3  -1  -3 227.742 29.3923  11
  -3  -1  -3 252.568 33.4544  12
   3  -1   3 287.819 32.3209  11
  -3  -1  -3 187.988 28.9944   3
   3  -1   3 191.574 29.3453   1
   3   1   3 247.477 31.8850  12
  -3  -1  -3 261.821 32.3804   1
   3   1   3 272.231 30.6165   1
  -3   1  -3 288.196 32.3982  11
   3  -1   3 243.117 32.3080  10
   3  -1   3 296.541 25.3693   6
  -3  -1  -3 225.133 28.8575   2
  -3   1  -3 272.130 19.2935   8
   3  -1   3 245.105 29.9640   3
   3  -1   3 308.015 29.3772   2
  -3   1  -3 277.123 34.0821  13
  -3  -1  -3 279.341 24.6625   8
   3   1   3 273.150 29.8534   3
  -3  -1  -3 234.927 31.9361  13
   3  -1   3 284.088 31.9087  13
   3   1   3 270.180 28.9318  11
  -3  -1  -3 270.633 32.5959   2
  -3   1  -3 284.175 20.8983   9
   3   1   3 225.535 31.4721  10
   3   1   3 271.422 29.5400   1
   3   1   3 218.899 29.4301  13
   3   1   3 234.702 31.5324   4
  -3  -1  -4 4844.39 86.6923  12
  -3  -1  -4 4516.72 84.6012   2
   3   1   4 4622.40 79.7092  11
  -3   1  -4 4814.47 91.0479  13
   3  -1   4 4862.40 80.8815   2
   3   1   4 4566.39 82.0156   1
  -3  -1  -4 3950.78 84.7717   9
   3   1   4 5042.82 87.0769  12
  -3   1  -4 4457.60 74.9414   3
   3   1   4 4532.45 82.9945  13
   3  -1   4 4667.75 82.0728  13
  -3  -1  -4 4352.87 82.3660   3
   3  -1   4 4587.88 60.9112   9
   3  -1   4 4340.34 82.2605  11
   3   1   4 4713.42 85.8166   4
  -3   1  -4 4952.08 67.4543   9
   3  -1   4 4582.60 82.4272   1
  -3   1  -4 4773.38 60.0591   6
  -3  -1  -4 4388.37 85.0184  13
  -3   1  -4 4218.11 39.3375   8
  -3  -1  -4 4561.56 59.6690   8
   3   1   4 4572.13 82.0321   1
  -3  -1  -4 4431.03 81.7784  11
   3   1   4 4512.53 90.2143  10
   3  -1   4 4789.19 83.8619   3
   3  -1   4 4574.14 86.2312  10
  -3   1  -4 4605.18 83.7850   1
  -3  -1  -4 4236.28 82.8423   1
  -3   1  -4 4803.37 89.9346  12
  -3   1  -4 4698.83 82.2583  11
  -3  -1  -5 525.071 42.1919   2
   3   1   5 495.872 43.0276  12
   3  -1   5 566.603 43.1381   3
   3  -1   5 540.512 40.0320   2
  -3  -1  -5 601.712 47.2262  12
  -3   1  -5 591.846 35.9938   9
   3  -1   5 614.815 42.7201  13
  -3   1  -5 521.980 45.6467  13
  -3  -1  -5 544.975 25.8392   8
  -3  -1  -5 451.261 43.2571  11
  -3  -1  -5 520.490 43.4015   3
   3  -1   5 730.518 44.0984   4
   3   1   5 511.107 39.6722  11
  -3  -1  -5 481.548 44.7152   9
   3   1   5 545.638 44.0103   4
   3  -1   5 624.196 42.4006  11
   3   1   5 590.212 42.4293   1
   3   1   5 586.511 46.8892  10
  -3   1  -5 486.533 41.2868   1
   3   1   5 552.120 40.4080   3
   3  -1   5 646.343 44.8627  10
  -3   1  -5 647.538 50.2825  12
  -3   1  -5 558.268 30.8151   6
   3   1   5 565.707 44.2457  13
  -3  -1  -5 518.934 44.9124  13
  -3  -1  -6 10849.4 146.752  12
  -3   1  -6 12053.0 110.656   6
   3   1   6 11252.9 146.918  12
  -3   1  -6 11755.6 154.135  12
   3  -1   6 10739.7 145.020  11
  -3  -1  -6 10740.6 143.577   3
   3   1   6 11171.9 149.860   4
  -3   1  -6 11541.0 154.767  13
  -3   1  -6 10821.4 137.861   3
  -3   1  -6 11883.0 132.070   9
   3  -1   6 11035.0 150.549  10
  -3   1  -6 10775.7 144.472   1
   3   1   6 11317.5 140.223  11
  -3  -1  -6 10345.7 81.9996   8
  -3  -1  -6 11076.1 152.290   9
  -3   1  -6 10804.2 145.562   1
  -3  -1  -6 11436.6 151.662  13
   3   1   6 10622.9 142.531   1
   3  -1   6 11304.2 145.959   4
  -3  -1  -6 11256.1 147.387   2
   3   1   6 10866.8 133.727   3
   3  -1   6 10361.2 140.954  13
   3   1   6 10907.7 159.927  10
   3  -1   6 11298.8 146.889   3
   3   1   6 11208.9 146.054  13
  -3   1  -7 273.818 49.5197  12
  -3  -1  -7 187.518 38.8471   2
   3   1   7 381.844 43.1766  11
  -3   1  -7 259.118 41.3721   3
   3   1   7 200.472 38.2090   1
  -3  -1  -7 371.722 46.8706   3
   3   1   7 489.804 50.9401   4
   3  -1   7 162.629 40.4401  10
   3  -1   7 285.641 43.3913  11
  -3   1  -7 163.651 34.1130   9
   3   1   7 432.259 50.8411  12
  -3   1  -7 176.207 40.1321   1
  -3   1  -7 199.793 45.0991  13
   3  -1   7 201.747 37.3162   1
  -3   1  -7 232.757 29.5004   6
  -3   1  -7 162.961 39.3738   1
   3   1   7 215.947 37.6729   3
   3   1   7 370.100 45.9416  13
   3  -1   7 246.119 39.8663   4
  -3  -1  -7 452.271 48.3658   9
   3  -1   7 171.685 39.6346   3
   3   1   7 386.399 51.4362  10
   3  -1   7 216.016 40.9400  13
   3   1   8 4636.60 113.106  12
  -3   1  -8 5139.94 119.702  12
  -3  -1  -8 4546.42 118.344  13
  -3   1  -8 4415.11 117.388  13
   3   1   8 4674.29 110.558  13
  -3   1  -8 4726.13 82.0372   6
   3  -1   8 4794.39 114.982   3
  -3   1  -8 4983.38 105.362   9
   3  -1   8 4379.38 108.586  11
  -3  -1  -8 4331.58 110.498   3
   3  -1   8 4385.97 112.945  10
  -3   1  -8 4543.96 111.538   1
  -3  -1  -8 4343.56 110.055   2
   3  -1   8 4664.53 112.841   4
   3   1   8 4616.86 115.077   4
  -3   1  -8 4333.94 105.446   3
   3   1   8 4333.94 104.020   1
  -3   1  -8 4140.02 106.794   1
   3  -1   8 4615.19 112.631   1
  -3  -1  -8 4564.65 114.898   9
   3   1   8 4432.02 101.911   3
   3  -1   8 4314.61 108.670  13
   3   1   8 4887.52 108.487  11
   3   1   8 4015.72 116.475  10
  -3  -1  -8 4533.46 116.711  12
  -3  -1  -9 2812.43 99.8041   9
   3   1   9 3211.88 102.842  12
   3   1   9 2756.53 95.4958  13
  -3   1  -9 3068.34 93.2227   9
  -3  -1  -9 2562.42 96.0290   3
   3   1   9 2693.34 107.525  10
   3  -1   9 2802.89 99.5655   3
   3   1   9 2839.36 99.5578   4
   3  -1   9 2938.79 98.2448  13
  -3  -1  -9 2936.83 104.986  13
   3  -1   9 2804.40 95.5384  11
  -3   1  -9 2887.96 94.7592   3
   3   1   9 3085.44 93.3774   3
   3  -1   9 2840.67 96.5841   1
   3  -1   9 2852.51 96.1455   4
  -3   1  -9 2882.36 104.786  13
  -3   1  -9 2962.61 98.7617   1
   3   1   9 2722.79 91.0958   1
  -3  -1  -9 3016.66 99.3675   2
  -3   1  -9 2778.46 68.8650   6
   3   1   9 2917.08 92.3954  11
  -3   1  -9 2851.06 99.3537   1
  -3  -1  -9 3228.91 106.136  12
  -3   1  -9 3410.66 107.586  12
   3  -1   9 2794.88 101.139  10
  -3   1 -10 96.5454 58.3101  12
  -3   1 -10 86.2125 46.3921   1
   3   1  10 51.7226 45.2739  11
   3   1  10 139.633 56.7955  10
   3  -1  10 86.1173 49.5185  11
   3  -1  10 74.9522 44.5079   1
  -3   1 -10 64.8481 48.1666   1
   3   1  10-7.89541 46.9195   4
  -3   1 -10 86.0467 46.4571   9
  -3   1 -10 52.6278 48.7302   3
   3  -1  10 87.3765 48.1680  10
  -3  -1 -10 35.7111 51.6739   3
  -3  -1 -10 8.85519 53.1934  13
  -3  -1 -10-1.14383 44.6358   1
   3  -1  10-7.45649 48.2319  13
   3   1  10 58.3713 42.6204   1
   3  -1  10-24.9635 47.2197   3
  -3  -1 -10 94.5206 42.7973   1
   3  -1  10 53.1822 46.0403   4
  -3   1 -10 19.3321 52.7411  13
   3   1  10 112.497 46.9727   3
   3   1  10 22.2821 45.8066  13
  -3  -1 -10 71.5862 50.4039   9
   3   1  11 32.8633 54.1056  13
   3   1  11 99.9019 51.2109   3
   3   1  11-7.01750 52.0220   4
   3   1  11 16.3391 50.2559  11
   3  -1  11 41.7689 51.1833  13
  -3   1 -11 61.1962 46.7557   1
  -3  -1 -11 67.1530 55.4381   9
  -3   1 -11 23.2562 48.9474   9
  -3   1 -11-41.6777 51.8597   3
  -3   1 -11 26.5423 61.6808  12
   3  -1  11-53.3728 50.4273  10
   3  -1  11 59.0264 56.1339   3
  -3  -1 -11-34.4874 57.7924  13
  -3   1 -11 14.1827 57.1952  13
  -3  -1 -11-16.0250 54.3787   3
  -3  -1 -12 2900.25 122.435   9
  -3  -1 -12 2377.59 118.923  13
  -3   1 -12 2537.67 120.425  13
   3  -1  12 2715.03 115.160   3
  -3   1 -12 2762.49 108.582   9
   3  -1  12 2381.85 113.143  10
  -3  -1 -12 2263.32 110.333   3
  -3   1 -12 2553.06 110.614   3
   3   1  12 2681.49 106.244   3
   3   1  12 2657.86 113.544  13
   3   1  12 2630.95 114.789   4
   3   1  12 2505.86 101.965  11
   3  -1  12 2641.22 113.407  13
   3   1  13 220.513 60.5778   3
  -3   1 -13 146.442 62.4942   3
   3  -1  13 197.479 65.2040  13
  -3  -1 -13 212.628 67.0623   3
  -3  -1 -13 119.269 64.2007   9
  -3   1 -13 126.576 58.1265   9
   3   1  13 30.3739 56.3059  11
  -3  -1 -13 40.2926 66.3622  13
   3   1  13 181.148 66.9289  13
  -3   1 -13 113.293 68.3019  13
   3  -1  13 13.0060 62.7214   3
   3   1  13 99.9499 59.1330   4
  -3   1 -14 167.534 66.8580   3
   3  -1  14 195.183 72.3743  13
   3   1  14 114.959 62.0945  11
  -3  -1 -14 109.881 70.5371  13
   3   1  14 118.597 66.8773   4
  -3  -1 -14 185.579 69.2039   3
  -3   1 -14 104.451 71.4095  13
  -3  -1 -14 124.880 66.5275   9
  -3   1 -14 263.937 67.7020   9
   3   1  14 239.391 71.8057  13
   3  -1  14 136.215 69.6250   3
   3   1  14 222.753 64.3464   3
  -3   1 -15 122.938 68.6244   3
  -3  -1 -15 178.035 78.7862  13
  -3  -1 -15 128.743 73.9549   9
   3  -1  15 148.271 75.1156   3
   3   1  15 54.4829 60.4519  11
  -3   1 -15-47.5900 75.5264  13
  -3   1 -15 196.124 69.1000   9
   3   1  15 149.931 69.2968  13
   3  -1  15 113.586 73.0418  13
   3   1  15-55.5888 64.7631   3
  -3  -1 -15 150.596 77.1640   3
   3   1  15 83.9154 67.1020   4
  -3  -2  15 333.946 83.8430   3
   3  -2 -15 381.008 82.9184  13
  -3   2  15 274.988 75.3814  13
   3   2 -15 455.143 67.2253   3
   3  -2 -15 488.644 90.0814   9
  -3   2  15 220.926 79.5374  12
  -3   2  15 220.515 81.6929   4
  -3  -2  15 244.529 78.5576  13
   3   2 -15 227.277 76.0016  13
  -3   2  15 284.436 68.9864  11
  -3  -2  15 442.338 87.1915   3
   3  -2 -15 253.492 79.0188   3
  -3  -2  14 639.014 83.0316   3
   3   2 -14 851.570 77.2080   3
   3  -2 -14 875.881 88.5337   3
  -3   2  14 759.788 84.7281  13
  -3  -2  14 795.009 90.2799  13
  -3   2  14 875.734 81.2127  11
  -3   2  14 808.018 88.9355  12
  -3  -2  14 655.552 88.8849   3
   3   2 -14 766.465 86.1909  13
   3  -2 -14 667.772 88.7323   9
   3  -2 -14 691.509 86.5868  13
  -3   2  14 841.645 96.0818   4
  -3  -2  13 1022.67 92.8908  13
   3  -2 -13 875.725 83.7814   3
  -3   2  13 1093.62 93.0326  12
   3   2 -13 1160.39 40.7946   6
  -3   2  13 1130.56 82.1440  11
   3  -2 -13 1205.15 93.3242   9
   3   2 -13 1105.53 90.1678  13
  -3   2  13 854.880 69.9397   8
  -3   2  13 1006.85 74.5638   3
   3   2 -13 1117.78 81.2409   3
   3  -2 -13 878.909 85.9950  13
  -3   2  13 1002.30 85.8849  13
  -3  -2  13 1026.54 89.0371   3
  -3   2  13 804.049 86.6379   4
  -3   2  12 174.755 62.4127   4
  -3  -2  12 212.310 65.8031   3
  -3  -2  12 64.7311 56.9341  13
   3  -2 -12 186.726 63.0471   9
  -3   2  12 215.785 52.2606   3
   3   2 -12 120.987 25.7486   6
  -3   2  12 257.655 60.8061  13
   3  -2 -12 156.883 55.3657   3
   3   2 -12 297.266 53.9686   3
  -3   2  12 247.640 52.6306   8
   3   2 -12 251.635 55.9846   1
   3  -2 -12 181.480 62.3791  13
  -3   2  12 222.499 63.9097  12
   3   2 -12 233.303 60.1092  13
  -3   2  12 244.031 55.9351  11
  -3   2  11 2114.47 103.632   4
  -3  -2  11 2126.62 101.411  13
  -3  -2  11 2593.64 112.359   3
  -3   2  11 2112.98 88.7522   8
  -3   2  11 2142.61 88.6957   1
  -3   2  11 1959.67 91.5166  13
  -3   2  11 2032.83 87.1698   3
   3   2 -11 2233.61 87.4660   3
   3  -2 -11 1982.50 96.6672   3
   3  -2 -11 2016.11 103.161   9
   3  -2 -11 2375.46 97.7958   2
   3   2 -11 2220.83 92.9160   1
   3  -2 -11 2064.92 101.305  13
  -3   2  11 2047.30 96.6695  12
  -3   2  11 2351.14 92.6712  11
   3   2 -11 2046.40 50.4838   6
   3   2 -11 2080.85 96.0085  13
  -3   2  10 822.306 71.6580   4
   3   2 -10 605.477 62.8691  13
   3  -2 -10 676.826 60.5902   1
  -3   2  10 844.815 60.3638   3
  -3  -2  10 670.271 63.5794   1
  -3   2  10 563.472 55.6123  11
  -3   2  10 761.703 61.2179   1
   3  -2 -10 566.214 60.3538   3
   3  -2 -10 745.615 68.3474   9
  -3   2  10 569.598 60.8088  13
  -3   2  10 755.037 68.5514  12
  -3   2  10 680.843 59.0178   8
   3   2 -10 649.225 58.5152   3
   3   2 -10 684.252 33.4169   6
   3   2 -10 711.449 60.7606   1
  -3  -2  10 718.594 67.5581  13
  -3   2  10 636.952 59.2499  11
   3  -2 -10 607.703 59.8804   1
  -3   2  10 696.580 68.8100  12
   3   2 -10 764.548 63.0213   1
   3  -2 -10 691.656 66.4526  13
  -3  -2  10 773.456 70.7878   3
   3  -2 -10 686.435 59.5091   2
  -3  -2   9 2032.02 87.5443  13
  -3   2   9 1981.83 76.0552   1
  -3   2   9 1946.85 78.9177  13
  -3  -2   9 2058.62 85.8077   1
  -3   2   9 1960.57 86.5806   4
   3  -2  -9 1965.00 82.8070   1
  -3  -2   9 2161.86 92.5378   3
  -3   2   9 2083.67 78.1063  11
   3   2  -9 1818.54 34.5406   5
  -3  -2   9 2281.00 92.8625  11
   3   2  -9 1995.92 44.4075   6
   3  -2  -9 2001.14 86.8584  13
  -3   2   9 1872.63 72.2685   3
  -3   2   9 2003.53 78.5221  11
  -3   2   9 2088.81 87.2847  12
   3   2  -9 2052.06 77.6711   3
   3  -2  -9 2045.30 84.4178   3
   3  -2  -9 1797.34 89.1088   9
  -3   2   9 2095.13 84.2586   8
   3  -2  -9 2244.16 82.2107   2
   3   2  -9 2203.57 88.8019  13
  -3  -2   9 1991.18 86.9815   1
   3  -2  -9 2087.34 85.2367   1
  -3   2   9 1930.66 83.7883  12
   3   2  -9 2142.03 82.3798   1
   3   2  -9 2073.35 82.9057   1
  -3  -2   9 2245.61 88.7856   4
  -3  -2   8-18.6170 38.1025   4
  -3  -2   8-23.0190 41.7770  13
  -3  -2   8 89.2992 40.0305   1
  -3   2   8 43.0476 36.5890   3
   3  -2  -8 16.9850 36.2002   2
  -3   2   8-45.2120 42.0685   8
   3   2  -8 28.0557 36.2005   1
   3   2  -8 64.8918 34.8531   1
  -3  -2   8 30.5710 46.5162  12
  -3   2   8 92.8187 38.8281  11
  -3   2   8 11.5240 42.4032  12
   3  -2  -8 55.6830 43.6096   9
   3  -2  -8 23.5509 36.2428   1
  -3  -2   8 54.6014 43.3430   3
   3   2  -8 8.21038 34.7746   3
  -3   2   8 60.9939 40.5415  12
   3  -2  -8 43.3526 33.0124   1
  -3   2   8 60.5799 34.6177   1
   3  -2  -8 51.5854 40.4782   3
  -3   2   8-25.8897 41.6564   4
   3   2  -8 39.4829 39.0192  13
  -3  -2   8 43.4577 40.6281  11
  -3  -2   8 93.2255 39.9345   1
   3   2  -8 22.9101 13.1207   5
   3   2  -8-11.8276 16.3153   6
  -3   2   8 75.3679 37.0760  11
   3  -2  -8-0.56980 41.7987  12
   3  -2  -8-1.43442 40.3757  13
  -3   2   7 36.3646 32.2810  11
  -3  -2   7-31.5057 35.8993   4
   3   2  -7 9.84942 31.8569   1
   3   2  -7 39.6260 12.4297   6
  -3   2   7-14.1894 36.2327   4
  -3   2   7-22.4879 38.7960  12
  -3   2   7 1.73129 37.9931  12
  -3  -2   7 11.9320 35.7938   1
   3   2  -7-1.17017 31.4483   1
  -3  -2   7 20.0017 35.6920   3
  -3   2   7 11.2087 32.0029  11
  -3  -2   7-10.1302 37.6246  11
  -3  -2   7 29.0918 40.8232  12
  -3   2   7-21.5044 31.3277   3
   3   2  -7 20.6301 33.8212   3
   3  -2  -7-38.1674 35.1794   2
  -3  -2   7-5.66394 34.6768   2
   3  -2  -7 33.6044 39.6924   9
   3  -2  -7 0.50228 34.0767   1
   3  -2  -7-6.51604 33.4061   3
  -3   2   7-23.9744 36.6786   8
   3   2  -7-1.76978 12.2638   5
   3  -2  -7 29.2559 31.8329   1
  -3   2   7-46.6996 32.1113   1
   3   2  -7 10.2316 36.0547  13
  -3  -2   7 45.8100 37.8212  13
   3  -2  -7 32.8147 38.6497  13
  -3  -2   7 24.8815 35.7923   1
  -3   2   6 9021.63 134.723   4
  -3  -2   6 8925.54 132.486  13
  -3   2   6 9333.74 117.355  11
  -3  -2   6 8689.30 133.846   2
  -3   2   6 8809.20 123.293  12
   3   2  -6 8551.60 69.7998   5
   3   2  -6 9078.11 124.783   1
  -3  -2   6 9635.24 137.002   2
  -3   2   6 9035.00 118.698  11
  -3  -2   6 9595.01 143.053  12
   3  -2  -6 9223.41 131.184  13
   3   2  -6 9034.00 128.277  13
   3  -2  -6 8989.01 142.329   9
  -3  -2   6 9219.88 131.395   3
  -3   2   6 9604.46 146.187   8
  -3  -2   6 8699.26 135.561  11
   3  -2  -6 8750.96 125.396   3
   3   2  -6 9220.37 117.678   3
   3  -2  -6 9032.25 128.321   1
   3  -2  -6 8915.57 128.819   1
  -3  -2   6 8712.02 135.546   1
  -3   2   6 8865.90 115.457   1
  -3  -2   6 9160.94 134.612   1
  -3   2   6 9572.12 113.155   3
   3   2  -6 9153.80 125.212   1
   3  -2  -6 9260.56 122.753   2
  -3   2   5 9644.73 116.286  12
  -3   2   5 10061.2 124.192  12
  -3   2   5 10058.1 112.624  11
   3  -2  -5 9856.05 115.630   2
  -3   2   5 9505.63 119.099   5
  -3   2   5 9563.71 106.289  11
  -3   2   5 9714.73 101.134   3
   3  -2  -5 9446.71 121.234   1
  -3  -2   5 9653.73 128.339  13
  -3  -2   5 10008.2 129.989   2
   3   2  -5 10295.2 113.529   3
  -3   2   5 9584.48 126.305   4
   3  -2  -5 9651.48 136.365   9
   3  -2  -5 9627.09 116.011   3
  -3  -2   5 9652.99 121.758   3
  -3   2   5 9955.07 143.433   8
   3   2  -5 9854.20 118.245   1
   3  -2  -5 10109.5 125.785   1
  -3   2   5 9728.55 110.830  13
   3  -2  -5 10018.4 125.852  13
  -3  -2   5 10576.8 137.032   1
   3   2  -5 9295.21 119.743  13
  -3  -2   5 10116.5 129.967   2
   3   2  -5 9319.71 75.2454   5
  -3  -2   5 9594.44 129.642  11
  -3  -2   5 10346.1 132.820   1
  -3   2   5 9966.05 110.401   1
  -3  -2   5 10256.0 135.929  12
   3   2  -5 9814.31 119.246   1
  -3  -2   4 20634.8 174.819   1
  -3  -2   4 21019.0 132.737   6
  -3  -2   4 20786.5 160.295   3
  -3  -2   4 21247.0 177.643  12
   3  -2  -4 20456.5 148.284   3
  -3   2   4 21215.7 137.760  11
   3   2  -4 21477.0 145.311   3
   3   2  -4 20802.0 159.420  13
   3  -2  -4 20604.5 153.411  11
  -3   2   4 20611.5 140.990  13
  -3  -2   4 21603.1 170.865  13
  -3   2   4 19891.9 139.074  11
  -3  -2   4 21643.4 175.510   1
  -3  -2   4 20343.5 172.569  11
  -3   2   4 20759.0 139.894   1
   3  -2  -4 21002.7 165.788  13
  -3  -2   4 21303.5 170.721   2
   3  -2  -4 21734.2 166.046   1
   3  -2  -4 20114.9 157.616   1
   3  -2  -4 20952.4 180.970   9
  -3   2   4 21405.1 199.501   8
  -3  -2   4 21050.2 166.616   2
   3   2  -4 20489.9 117.712   5
   3  -2  -4 20833.0 149.872   2
   3  -2  -4 21470.9 158.670   7
  -3   2   4 21223.8 154.033  12
   3   2  -4 20219.1 154.108   1
  -3   2   4 20061.9 167.793   5
   3   2  -4 21085.3 156.648   1
  -3   2   4 20455.7 165.164   4
  -3   2   3 82.2995 26.0860  12
  -3   2   3 26.3181 25.9257   4
   3  -2  -3 76.6415 23.3650  11
  -3   2   3 40.3615 25.3133  12
  -3   2   3 52.8177 20.5162  11
   3  -2  -3 53.0090 26.1046   1
   3  -2  -3 34.1179 28.3247   9
  -3  -2   3 65.2611 28.0649   1
   3  -2  -3 67.1082 23.0452   2
  -3  -2   3 70.1583 26.8413   2
  -3   2   3 91.7042 34.6265   8
  -3   2   3 47.4884 20.6175   1
   3  -2  -3 72.5918 23.7819   3
   3  -2  -3 69.7226 19.9561   7
  -3   2   3 47.6612 21.3112   1
   3  -2  -3 80.5445 24.0757   1
  -3   2   3 27.3062 19.7510  13
   3   2  -3 31.7338 23.3913   1
  -3   2   3 47.8614 29.7708   5
  -3   2   3 29.7393 20.0960  11
  -3   2   2 4989.74 54.5147  13
  -3  -2   2 4860.12 69.3927   2
  -3   2   2 4346.24 60.0189  12
   3  -2  -2 4819.11 65.2854   1
  -3   2   2 3853.45 41.5696  11
   3  -2  -2 4875.06 62.5690  11
   3   2  -2 4903.36 38.8419  10
  -3  -2   2 4636.58 64.6090   3
   3  -2  -2 4790.24 59.5254   2
   3   2  -2 4580.52 72.3683  12
  -3  -2   2 5167.80 74.8797   1
   3  -2  -2 4470.66 68.9108   9
  -3   2   2 5082.44 93.7534   8
  -3  -2   2 4597.29 44.4207   6
  -3  -2   2 4599.47 72.9304   1
  -3   2   2 5077.63 87.4788   5
   3  -2  -2 4892.42 59.9196   3
  -3   2   2 4621.60 70.0207   7
   3  -2  -2 4886.54 62.0914   7
   3   2  -2 4968.47 63.8864   1
  -3   2   2 4698.01 57.9213  12
   3   2  -2 4798.04 61.9777   1
  -3   2   2 4300.85 46.5524   1
   3   2  -2 4875.42 64.2615  13
   3  -2  -2 4169.30 58.8521   2
   3  -2  -2 4903.38 67.1137   1
  -3  -2   2 4919.97 69.2356   2
   3   2  -1 8644.99 57.9395  10
   3  -2  -1 8782.52 108.284  10
   3   2  -1 8403.27 94.9870   7
  -3  -2   1 8874.84 90.8653   1
   3   2  -1 8487.65 85.7058  12
   3   2  -1 9034.37 75.4984   1
  -3   2   1 8487.10 86.3256   7
  -3  -2   1 9004.75 83.9631   2
   3  -2  -1 8771.49 71.2641   2
  -3  -2   1 9047.32 81.1268   3
  -3   2   1 9078.06 82.8254   9
   3  -2  -1 8083.41 76.1565   9
   3  -2  -1 8949.06 76.7079  11
  -3  -2   1 9075.46 90.4251   1
   3   2  -1 8909.84 74.3827   1
  -3  -2   1 8357.51 56.2612  10
  -3   2   1 8764.33 70.6257  12
  -3   2   1 8867.76 115.020   8
   3  -2  -1 8438.01 69.2063   3
   3  -2  -1 8440.24 77.2837   7
  -3  -2   1 9026.71 85.2048   2
  -3   2   1 7698.77 57.9715  13
   3  -2  -1 8760.89 81.0666   1
   3  -2  -1 9189.06 81.5541   1
   3   2  -1 8858.51 78.3391  13
   3  -2   0 10637.4 114.984  10
  -3  -2   0 11251.5 97.1521   1
  -3   2   0 10242.1 75.5722  12
   3   2   0 11088.2 81.9607  10
   3   2   0 10392.1 77.6500   1
   3   2   0 10513.0 100.338   7
   3  -2   0 10359.5 82.2089  11
  -3   2   0 11016.8 120.680   8
  -3  -2   0 11033.6 97.2001   1
  -3  -2   0 11013.4 89.1548   2
   3   2   0 10616.3 89.1993  12
  -3  -2   0 10988.6 86.9823   3
   3  -2   0 10122.3 77.1382   2
   3  -2   0 10771.6 87.5252   1
   3  -2   0 9285.19 72.0779   3
   3  -2   0 9607.15 62.5949   9
   3  -2   0 11072.6 117.056   8
   3  -2   0 10588.9 86.2226   1
  -3   2   0 10551.0 94.5287   7
   3   2   0 10964.1 84.1693  13
   3  -2   0 9864.07 74.8375   2
   3   2   0 10625.6 79.7407   1
   3   2   0 10521.4 94.5943   4
  -3  -2   0 10730.6 90.3845   2
   3  -2   1 7976.27 78.2563   1
  -3   2  -1 6475.38 53.7846   1
  -3   2  -1 7223.59 70.2377  12
  -3  -2  -1 8266.85 79.4965   2
   3  -2   1 8399.52 99.5479   8
   3   2   1 7907.37 68.8371  11
   3  -2   1 7632.01 76.1437  11
   3   2   1 7902.54 78.3249  12
   3   2   1 7967.30 86.6160   4
  -3  -2  -1 8045.99 85.5846   1
  -3  -2  -1 8064.67 86.0162   1
  -3   2  -1 7746.88 98.1282   8
   3   2   1 8240.77 87.0418  10
   3   2   1 7845.43 71.4805   1
  -3  -2  -1 8781.17 110.257   8
   3   2   1 7893.13 88.6100   7
   3   2   1 7835.79 74.6722  13
  -3  -2  -1 7920.89 82.9679   2
  -3   2  -1 7638.44 87.1940   7
   3  -2   1 7103.82 70.2586   3
  -3  -2  -1 8228.03 80.0456   3
  -3   2  -1 7560.97 67.4139  13
   3   2   1 7796.95 71.5716   1
   3  -2   1 7735.11 97.8750  10
   3  -2   1 8138.26 72.4810   2
  -3  -2  -2 24619.3 146.667   3
  -3   2  -2 23626.5 143.899  12
   3   2   2 23457.3 126.178  11
   3  -2   2 23211.5 144.395  11
   3  -2   2 23915.9 134.189   2
   3  -2   2 23928.4 145.701   1
  -3   2  -2 23658.4 136.096  13
  -3  -2  -2 23633.2 143.927   2
   3  -2   2 23238.5 153.764   8
   3  -2   2 22584.2 138.738   3
  -3   2  -2 23816.4 124.277   1
   3   2   2 23697.3 132.296   1
   3   2   2 24479.9 140.263  13
   3   2   2 23719.8 142.818  12
  -3   2  -2 20828.6 119.522   1
  -3   2  -2 22416.7 122.303  11
   3   2   2 24471.6 166.172   7
   3   2   2 24217.0 138.080   1
  -3  -2  -2 24515.6 178.725   8
   3   2   2 24894.1 169.239  10
  -3   2  -2 23199.0 157.149   8
  -3  -2  -2 23866.1 156.955   1
   3  -2   2 23210.4 168.559  10
  -3  -2  -2 23772.1 154.997   1
   3   2   2 23514.3 156.420   4
  -3  -2  -3 4118.55 75.5616   8
   3  -2   3 4328.75 68.2756   2
   3  -2   3 3926.07 77.7490  10
  -3  -2  -3 3857.26 71.6049   2
   3  -2   3 4135.93 69.3232  13
  -3   2  -3 4143.80 65.7972  11
  -3  -2  -3 3924.78 72.1628   1
   3  -2   3 3867.29 62.6020   8
  -3  -2  -3 4170.97 71.0385   3
   3   2   3 4107.06 82.3989  10
   3   2   3 3813.00 66.9761  12
  -3  -2  -3 4002.10 75.1139   1
   3   2   3 4050.13 64.1853   1
  -3   2  -3 3941.57 62.1261   1
   3  -2   3 3823.96 67.6041   1
  -3   2  -3 3871.83 68.6276  13
   3   2   3 4125.60 68.9628  13
   3  -2   3 3975.18 47.1017   6
   3   2   3 3905.60 73.6770   4
  -3   2  -3 3784.49 64.0944   8
   3  -2   3 4132.51 72.1708  11
   3  -2   3 4012.01 69.4686   3
  -3   2  -3 3577.11 61.8828   1
   3   2   3 3798.31 65.3586   1
  -3  -2  -3 4013.94 71.6960  13
  -3   2  -3 4018.72 70.7400  12
  -3  -2  -3 3884.81 68.9175   2
   3   2   3 4019.41 61.9990  11
   3   2   4 1230.88 43.4802  11
  -3   2  -4 1238.75 47.7492  11
   3   2   4 1256.56 44.3474   1
  -3   2  -4 1031.13 48.4999  13
   3  -2   4 1183.92 48.4254   3
  -3  -2  -4 1095.85 48.0507  13
  -3   2  -4 1176.95 44.2057   1
  -3  -2  -4 1060.18 47.9864   3
   3   2   4 1109.74 54.6542  10
   3   2   4 1206.54 48.1219  12
  -3  -2  -4 1117.02 44.9638   8
   3  -2   4 1223.80 50.7498  10
  -3  -2  -4 1205.99 46.9492   2
   3   2   4 1179.62 42.8618   1
   3  -2   4 1188.61 47.7884  13
   3  -2   4 1166.19 46.7815   1
  -3  -2  -4 1232.58 58.2396   9
   3   2   4 1088.96 44.5729  13
   3  -2   4 1145.56 36.0876   8
  -3   2  -4 1087.77 36.3703   8
  -3   2  -4 1092.39 44.3855   1
   3   2   4 1248.34 40.4743   3
   3  -2   4 1206.59 30.6368   9
  -3   2  -4 1164.77 51.5971  12
  -3  -2  -4 1010.12 47.7996   2
  -3  -2  -4 1142.73 50.1201   1
   3   2   4 1113.96 50.5127   4
   3  -2   4 1151.79 49.3117  11
   3  -2   4 1194.88 45.6190   2
   3  -2   4 1156.21 35.4509   6
  -3   2  -5 1063.20 49.3411   1
   3  -2   5 1134.10 50.4107  13
   3  -2   5 1253.75 54.0023  11
   3   2   5 1230.04 49.9822  12
  -3   2  -5 1371.36 52.9002  11
  -3   2  -5 1089.01 47.9556   1
  -3  -2  -5 1099.19 51.7261   3
  -3   2  -5 1181.41 54.2421  12
  -3  -2  -5 1153.78 59.8425   9
   3  -2   5 1129.34 49.2302   1
  -3  -2  -5 1159.71 54.2895   1
   3  -2   5 1201.41 33.6531   8
  -3  -2  -5 1083.56 42.8446   8
   3   2   5 1169.54 42.8633   3
   3   2   5 1162.29 47.3191   1
  -3  -2  -5 1209.99 53.5098   2
   3  -2   5 1212.97 49.0685   2
   3   2   5 1159.05 52.5812   4
   3  -2   5 1101.08 51.9612   3
   3  -2   5 1120.10 39.2386   6
  -3   2  -5 1120.00 52.6907  13
   3   2   5 1253.14 61.1942  10
  -3  -2  -5 1059.08 53.1478  13
   3  -2   5 1107.66 51.7812  10
   3   2   5 1244.21 46.9953  11
   3   2   5 1064.51 48.0006  13
   3   2   5 1018.26 44.7190   1
  -3   2  -6-34.9751 29.8156   1
  -3  -2  -6 84.3491 35.4641   2
   3  -2   6 32.6842 33.8211   3
   3  -2   6-20.3691 31.0509  10
  -3   2  -6-36.5389 36.7523  12
   3   2   6-42.8452 30.4702  13
  -3   2  -6-24.8053 29.4443   1
   3   2   6-13.5171 29.1085  11
  -3   2  -6-13.0173 31.9144  11
   3   2   6-31.6434 28.4953   3
   3   2   6 8.33109 29.8983   1
   3   2   6-21.4620 28.9847   1
  -3   2  -6 25.4745 28.2729   3
  -3  -2  -6 39.2799 33.7137  12
   3  -2   6 28.6365 34.9875  13
   3   2   6 29.3371 36.9460  10
   3  -2   6 0.21261 28.5630   2
  -3  -2  -6-2.89410 34.2005   3
  -3  -2  -6-9.57703 39.4093   9
  -3   2  -6 63.4434 36.0977  13
  -3   2  -6 8.85602 24.3259   9
  -3  -2  -6 11.9436 22.3626   8
   3  -2   6 9.65266 13.6872   8
  -3  -2  -6-12.1600 33.9461  13
   3   2   6 10.9871 32.0870  12
  -3  -2  -6 11.5798 30.9288   1
   3   2   6 30.5343 35.2935   4
   3  -2   6 44.3332 32.5383  11
   3  -2   6-20.9189 30.2090   1
  -3  -2  -7 701.897 51.2985   2
   3   2   7 868.242 49.7175   1
   3   2   7 755.068 51.7184  13
  -3   2  -7 884.748 59.2073  12
   3  -2   7 914.165 55.9566  10
   3  -2   7 758.770 53.6777  11
   3   2   7 790.350 48.0231  11
   3   2   7 846.591 55.0375  12
   3   2   7 855.347 48.1088   3
  -3   2  -7 813.996 50.7204   1
  -3  -2  -7 853.016 56.0091   3
   3  -2   7 951.625 56.5670  13
   3   2   7 760.513 61.6494  10
  -3   2  -7 954.224 55.4499  11
  -3  -2  -7 811.528 62.2246   9
  -3   2  -7 836.246 45.0079   9
   3  -2   7 680.022 20.9832   8
  -3  -2  -7 709.562 36.9938   8
   3  -2   7 663.721 50.0808   1
  -3  -2  -7 667.265 53.9378  13
  -3   2  -7 704.266 52.7976   1
   3   2   7 911.457 52.2409   1
   3   2   7 709.307 54.1444   4
   3  -2   7 717.922 52.8804   3
  -3  -2  -7 805.106 54.9591   1
   3  -2   7 868.405 51.5155   2
  -3  -2  -7 841.777 56.2824  12
  -3   2  -7 836.550 47.6109   3
  -3   2  -7 785.595 56.0700  13
   3   2   8 1339.56 62.7420   1
  -3   2  -8 1639.97 71.7224  11
  -3  -2  -8 1246.04 70.1988   1
  -3   2  -8 1590.63 77.4715  12
   3   2   8 1368.47 63.7820   1
   3   2   8 1571.97 71.2663  12
  -3  -2  -8 1318.14 69.7755   2
  -3   2  -8 1240.85 60.2576   3
   3  -2   8 1385.07 69.0661  11
   3  -2   8 1357.97 66.3001   4
  -3   2  -8 1242.06 64.3440   1
   3  -2   8 1244.90 66.6846  13
   3   2   8 1219.14 68.5299   4
  -3   2  -8 1446.78 60.7855   9
  -3  -2  -8 1352.64 72.3856  12
   3  -2   8 1244.15 67.8878  10
   3   2   8 1409.11 64.4075  11
   3  -2   8 1367.54 68.2600   1
  -3   2  -8 1239.00 68.1557   1
   3  -2   8 1238.66 68.4774   3
   3   2   8 1302.80 59.2238   3
  -3   2  -8 1205.21 72.1515  13
  -3  -2  -8 1218.90 75.4442   9
  -3  -2  -8 1433.12 72.1877   3
  -3  -2  -8 1080.30 71.7573  13
   3   2   8 1344.84 66.8676  13
   3  -2   9-2.36470 45.6997  13
   3   2   9-3.16942 36.7522   1
  -3   2  -9 0.92706 41.1410   1
   3  -2   9 57.9081 41.2460   1
   3  -2   9 52.0808 45.5526  11
  -3  -2  -9 43.0688 46.6687  13
  -3   2  -9-15.9074 42.4988   1
  -3   2  -9-13.7675 43.9613  11
  -3   2  -9 71.5971 52.8841  12
  -3  -2  -9 48.3882 44.0668   2
   3   2   9 29.2496 37.4065   3
  -3  -2  -9 8.62364 49.9107   9
  -3  -2  -9-42.0739 47.1882   3
  -3   2  -9 43.0213 39.0665   9
  -3  -2  -9 31.6610 39.5287   1
   3   2   9 1.14150 43.0054  11
  -3   2  -9 10.2416 12.1677   6
   3   2   9-18.8886 39.0007   1
  -3   2  -9-4.52752 38.9255   3
   3  -2   9-1.72062 44.2417   3
   3   2   9 51.0033 47.5886   4
   3  -2   9 8.54725 40.8407  10
   3   2   9-9.69163 45.3149  12
  -3   2  -9-15.9863 47.0406  13
   3   2   9-2.80708 41.8284  13
   3   2  10 498.005 59.4441  12
  -3  -2 -10 486.340 58.7971   2
  -3   2 -10 367.670 56.7459   1
  -3   2 -10 448.666 53.8566   9
  -3  -2 -10 264.941 56.7077   3
  -3   2 -10 445.490 58.5203   1
   3  -2  10 525.826 61.3009  10
   3  -2  10 367.180 57.8436  13
   3   2  10 444.290 55.8073  11
   3   2  10 500.052 49.5245   3
  -3  -2 -10 412.227 62.9840   9
  -3   2 -10 595.325 68.9247  12
   3  -2  10 527.993 65.5361   3
  -3   2 -10 340.816 62.2678  13
   3   2  10 582.110 62.9557   4
   3   2  10 482.412 54.5631   1
   3   2  10 428.055 55.0768  13
   3   2  11 1934.63 98.0406   4
  -3  -2 -11 1538.98 90.9046   3
  -3  -2 -11 2051.64 106.052  13
   3   2  11 1929.33 86.7000  11
   3  -2  11 1745.93 91.3839  10
   3   2  11 1703.58 82.7761   1
   3   2  11 1943.38 92.3511  13
  -3   2 -11 1867.19 100.233  13
  -3  -2 -11 1784.76 101.454   9
  -3   2 -11 1389.79 82.4830   1
  -3   2 -11 2026.22 87.9003   9
  -3   2 -11 1684.86 83.1883   3
   3  -2  11 1927.44 98.8513   3
  -3   2 -11 1772.03 97.7071  12
   3   2  11 1858.27 82.5590   3
   3  -2  11 1867.21 94.6036  13
  -3  -2 -12 1228.75 92.1636   3
  -3   2 -12 1446.67 93.3160  12
   3  -2  12 1383.65 91.4713  13
   3   2  12 1340.38 80.7469  11
  -3  -2 -12 1332.55 98.2506  13
  -3   2 -12 1408.00 81.5928   3
  -3   2 -12 1323.66 82.0873   9
  -3   2 -12 1131.82 83.9179   1
  -3  -2 -12 1298.51 94.6816   9
  -3   2 -12 1190.67 92.1213  13
   3  -2  12 1158.70 90.4081   3
   3   2  12 1510.93 80.7276   3
   3  -2  12 1285.85 89.8728  10
   3   2  12 1271.96 86.9844  13
   3   2  12 1312.62 90.9438   4
   3   2  13 205.869 60.8878  13
  -3   2 -13 62.8832 69.0748  12
   3   2  13 139.885 52.4243  11
   3  -2  13 148.135 62.8387  10
   3  -2  13 238.146 71.4200   3
   3   2  13 60.1527 50.5811   3
   3  -2  13-1.04605 65.7341  13
  -3   2 -13 207.240 61.6417   9
  -3  -2 -13 43.4115 63.9170   9
  -3  -2 -13 122.323 70.2216  13
  -3   2 -13 116.472 54.3913   3
  -3  -2 -13-23.3585 63.6362   3
  -3   2 -13 36.0839 64.4417  13
   3   2  13 117.496 65.3845   4
   3   2  14 1903.51 107.883  13
  -3   2 -14 1714.19 99.3701   3
  -3  -2 -14 1698.92 118.164  13
   3   2  14 1890.30 113.271   4
  -3  -2 -14 1722.04 114.622   9
  -3  -2 -14 1820.81 117.850   3
   3   2  14 1869.53 94.5773   3
   3  -2  14 1684.98 108.532   3
   3   2  14 1281.86 87.7247  11
  -3   2 -14 1732.72 116.659  13
  -3   2 -14 1778.39 104.130   9
   3  -2  14 1821.53 113.401  13
   3  -2  15-88.5623 72.8653  13
  -3   2 -15-46.9531 58.3759   3
   3  -2  15 62.3886 72.7826   3
   3   2  15 30.5447 63.1899  13
  -3  -2 -15 15.9799 67.8110   3
  -3  -2 -15-21.3789 77.9690  13
  -3  -2 -15-117.572 78.1357   9
  -3   2 -15-97.2338 68.6715   9
   3   2  15 103.788 74.5101   4
  -3   2 -15 52.2416 72.4740  13
   3   2  15 84.4049 63.9041  11
   3   3 -15-48.7166 72.3852  13
  -3  -3  15-40.9267 70.1169  13
   3  -3 -15 84.9010 70.9579   3
   3  -3 -15-31.8222 71.6971  13
  -3   3  15 42.9737 53.5441  11
  -3  -3  15 25.2874 75.5211   3
   3  -3 -15 10.2859 73.2552   9
  -3  -3  15-121.382 79.1498   3
  -3   3  15 158.201 77.1163   4
  -3   3  14 470.122 64.5835  11
   3  -3 -14 605.883 86.3033   9
   3  -3 -14 471.081 80.4274   3
  -3  -3  14 525.614 85.8908  13
  -3   3  14 574.189 78.9905  12
   3  -3 -14 463.440 84.6228  13
   3   3 -14 506.109 79.0388  13
  -3   3  14 526.326 86.5962   4
  -3   3  13 230.290 67.4410  12
   3  -3 -13 430.775 81.2509   9
  -3  -3  13 270.132 71.3121  13
   3   3 -13 348.415 58.2662   1
  -3   3  13 342.092 75.9073   4
  -3   3  13 368.240 55.9313  11
   3  -3 -13 158.164 64.2393   3
  -3   3  13 296.108 60.9239   8
   3   3 -13 335.666 67.2855  13
  -3  -3  13 397.192 79.9968   3
   3  -3 -13 447.680 78.1672  13
  -3   3  12 933.499 85.8079   4
  -3   3  12 940.715 79.5325  12
  -3   3  12 797.127 63.6664  11
   3   3 -12 986.093 80.2570  13
  -3  -3  12 731.738 85.6468   3
   3  -3 -12 726.829 75.3295   3
   3  -3 -12 775.782 82.4156   9
   3   3 -12 699.065 62.6740   1
  -3   3  12 762.393 70.6607   8
  -3  -3  12 788.315 82.2841  13
   3  -3 -12 624.804 76.6832  13
  -3   3  12 835.384 64.0890  11
  -3   3  12 752.304 62.1223   1
   3  -3 -12 873.292 74.6021   2
   3   3 -11 13.1413 37.9116   3
  -3   3  11 60.0138 55.8232   4
   3  -3 -11 31.2400 45.7959   2
   3   3 -11-24.8846 46.0947   1
  -3   3  11-17.4287 39.9339  11
  -3   3  11 0.58180 42.5243  11
   3  -3 -11-5.65466 48.4109   3
   3  -3 -11 29.7983 59.3545   9
  -3   3  11-31.2071 48.0745  12
  -3   3  11-1.09549 50.5026  12
  -3  -3  11 45.6450 57.5611   3
   3   3 -11-39.9590 51.7019  13
  -3   3  11 67.2821 47.2298   8
   3  -3 -11-0.42143 52.3189  13
  -3  -3  11-26.9999 53.6460  13
   3   3 -11-22.5431 42.9840   1
  -3   3  11 41.6023 41.2445   1
  -3   3  10 10082.7 168.508  12
  -3   3  10 10476.7 174.143  12
  -3  -3  10 10297.9 190.785   3
  -3   3  10 10524.1 153.113  11
   3  -3 -10 10161.5 180.393   1
   3  -3 -10 9795.20 178.265   3
   3   3 -10 10844.8 152.106   3
   3  -3 -10 9958.39 172.990   2
   3  -3 -10 10054.0 197.362   9
   3   3 -10 10586.2 166.865   1
  -3   3  10 10238.5 185.746   8
  -3   3  10 9981.26 190.457   4
  -3  -3  10 10063.7 187.153  13
  -3   3  10 9815.32 150.768   1
   3  -3 -10 10305.5 186.423  13
  -3   3  10 10249.1 149.648  11
   3   3 -10 9964.36 162.830   1
   3   3 -10 10171.8 174.261  13
  -3   3   9 142.067 36.0583   1
  -3  -3   9 131.155 44.3860   1
   3   3  -9 154.729 35.1569   3
  -3   3   9 121.987 44.7250  12
  -3  -3   9 227.141 52.8389   3
   3   3  -9 160.702 37.3100   1
   3   3  -9 95.8018 37.3001   1
  -3   3   9 177.629 38.5769  11
   3  -3  -9 126.139 50.9725   9
  -3   3   9 139.796 46.6822  12
   3  -3  -9 139.510 48.4493   3
   3  -3  -9 130.911 46.2884   1
   3  -3  -9 234.795 45.0458   1
   3  -3  -9 197.824 44.0516   2
  -3   3   9 36.6166 43.9371   8
  -3   3   9 178.302 49.5068   4
  -3   3   9 138.011 38.1202  11
   3   3  -9 169.915 45.8051  13
  -3  -3   9 95.6218 43.7958   1
   3   3  -9 173.787 25.1570   5
  -3  -3   9 100.540 51.8504  13
   3  -3  -9 96.4001 45.7175  13
  -3  -3   8 2216.56 83.8565  13
   3  -3  -8 2180.64 80.0614   1
  -3   3   8 2181.76 75.1060  12
  -3   3   8 2235.91 90.6198   8
  -3  -3   8 2114.98 85.4535   3
   3  -3  -8 2104.30 77.2552   2
  -3   3   8 2303.87 70.3511  13
   3   3  -8 2200.73 64.9589   3
   3  -3  -8 2055.97 79.8532  13
  -3   3   8 1977.78 62.8034   1
   3   3  -8 2116.74 76.0256  13
   3   3  -8 1935.68 49.6299   5
  -3   3   8 1937.99 82.6644   4
  -3   3   8 2019.80 63.1887  11
  -3   3   8 2379.65 79.7200  12
  -3   3   8 2036.65 62.0344  11
   3  -3  -8 2004.95 91.4652   9
   3  -3  -8 1926.41 77.8228   3
   3   3  -8 2302.59 73.5549   1
  -3  -3   8 2178.27 86.5048   1
   3  -3  -8 2152.27 80.7337   1
   3   3  -8 2192.46 73.2130   1
  -3  -3   8 2222.55 83.0304   1
  -3  -3   7-8.17435 40.5054  13
  -3   3   7 13.6436 39.7140   8
  -3   3   7 33.7776 38.5148   4
   3   3  -7 45.0169 32.7091  13
  -3   3   7 24.6095 33.3130  12
   3   3  -7 11.2476 23.1800   5
   3  -3  -7 37.0662 34.9296   2
   3   3  -7 0.60375 29.8689   1
  -3  -3   7 91.3759 38.8229   2
  -3  -3   7 121.971 41.9057  11
   3   3  -7 66.1115 31.2369   1
  -3   3   7 28.5132 27.7120  11
  -3   3   7 56.3165 27.0983  11
  -3  -3   7 111.369 37.5697   1
  -3   3   7 76.9235 29.5079  13
  -3   3   7 28.3245 34.0799  12
   3  -3  -7 31.1335 33.9461   1
  -3  -3   7 0.58246 36.4504   1
   3   3  -7-7.55380 26.6110   3
   3  -3  -7 24.7416 41.5143   9
   3  -3  -7 9.30952 34.4743   3
  -3   3   7 21.6362 26.3672   1
   3  -3  -7 50.8997 32.5248   1
  -3  -3   7-42.3979 36.2692   2
   3  -3  -7-0.74537 35.2995  13
  -3  -3   7-27.6048 37.2954   3
  -3   3   6 39.6644 20.1925  11
  -3   3   6-30.7801 34.6609   5
  -3   3   6 81.2604 33.4056   4
   3   3  -6 52.2863 25.1850   1
  -3   3   6 5.71202 29.3811  12
   3  -3  -6 71.5241 30.0597   2
  -3   3   6 23.4834 19.9437  11
  -3   3   6 35.9927 21.0530   1
  -3  -3   6 5.97165 32.0134   1
   3  -3  -6 66.6430 31.9596   3
   3   3  -6 2.84437 24.5670   1
  -3  -3   6 71.2615 32.6915   2
  -3  -3   6 74.7279 35.9262  13
   3   3  -6 5.93575 22.4314   3
   3  -3  -6 74.8878 38.8070   9
   3   3  -6 57.3223 29.4024  13
  -3   3   6-0.93862 40.8505   8
   3  -3  -6 27.9987 30.2509   1
  -3   3   6 29.7184 23.6349  13
   3   3  -6 10.7998 24.4044   5
   3  -3  -6 12.1439 31.0718   1
  -3  -3   6 45.3587 32.9650  11
  -3   3   6 54.7186 29.9335  12
  -3  -3   6 12.4464 30.8356   2
   3  -3  -6 26.0465 23.2305   7
  -3  -3   6 3.70614 33.1825   3
  -3  -3   6 43.3600 31.4142   1
   3  -3  -6 46.5492 31.4169  13
  -3  -3   5 2231.46 67.3798  13
  -3   3   5 1944.80 62.1164   4
  -3  -3   5 1884.04 59.1011   3
   3   3  -5 2134.03 54.3773   5
  -3  -3   5 2058.28 65.0737   1
  -3  -3   5 2158.64 65.4487   2
   3  -3  -5 1827.80 53.5501   2
  -3   3   5 1365.14 24.9542  11
  -3  -3   5 2096.79 66.2071  11
   3  -3  -5 2023.19 59.6164   1
  -3   3   5 2033.73 43.9635  13
  -3   3   5 1951.67 51.2543  12
  -3  -3   5 2017.66 65.1460   1
   3  -3  -5 1992.13 55.3996   3
   3  -3  -5 2320.73 64.0088   1
  -3   3   5 2161.91 81.8435   8
   3   3  -5 2107.88 52.3500   1
  -3   3   5 1624.74 31.4306   1
   3   3  -5 2085.16 51.1352   1
   3  -3  -5 2339.13 54.8572   7
  -3   3   5 1901.39 69.7675   5
   3  -3  -5 2039.05 60.2721  13
   3   3  -5 2039.37 55.1387  13
  -3  -3   5 2191.08 65.2528   2
   3  -3  -5 1951.15 71.4149   9
  -3   3   5 2076.78 51.2805  12
  -3   3   4 159.985 30.1415   4
  -3   3   4 113.401 19.6690  12
   3   3  -4 191.242 21.3876   1
  -3  -3   4 168.568 30.1855   1
  -3  -3   4 111.971 28.2970   2
  -3   3   4 85.7449 11.5331  13
  -3   3   4 25.2981 11.3122  13
  -3  -3   4 141.193 27.4263   3
  -3   3   4 171.514 21.1175  12
   3  -3  -4 155.101 24.4821   2
  -3   3   4 148.081 36.5283   5
  -3  -3   4 74.0225 27.5735   1
   3  -3  -4 143.150 23.6097   3
   3   3  -4 122.073 26.2516   5
   3  -3  -4 124.809 24.7607   1
  -3  -3   4 122.781 30.7672  13
   3  -3  -4 122.595 34.4730   9
   3   3  -4 155.951 21.2745   1
   3   3  -4 165.210 23.5831  13
   3  -3  -4 122.905 26.2425   1
   3  -3  -4 131.321 18.9328   7
  -3   3   4 139.276 38.8998   8
  -3   3   3 2042.98 74.3081   8
  -3  -3   3 1955.56 52.6087   2
   3  -3  -3 1776.56 57.5385   9
  -3  -3   3 1978.93 54.8783   1
   3   3  -3 1630.96 28.3459   1
   3  -3  -3 1825.65 40.8341   2
   3   3  -3 1891.10 55.6290   5
   3   3  -3 1982.52 39.7223  13
  -3  -3   3 1978.36 49.9752   3
   3  -3  -3 1890.84 45.7925   1
   3  -3  -3 1960.22 42.5365   3
   3  -3  -3 1886.80 47.4407   1
  -3  -3   3 2033.94 55.5989   1
  -3   3   3 1940.40 51.2111   4
  -3   3   3 1897.19 68.7875   5
  -3  -3   3 1997.37 51.8710   2
   3  -3  -2 65.3991 16.3682   3
  -3  -3   2 90.9709 24.1865   1
   3  -3  -2 64.7954 15.1147   2
  -3  -3   2 140.999 25.9487   1
  -3  -3   2 122.667 22.4818   2
   3  -3  -2 21.9883 25.8804   9
  -3   3   2 184.470 40.8235   8
  -3   3   2 88.7119 20.7325   7
  -3   3   2 61.3851 35.9255   5
   3  -3  -2 82.0108 18.6053   1
  -3  -3   2 141.591 24.0883   2
   3  -3  -2 62.1985 19.6744   1
  -3  -3   1 12220.1 90.8971   3
   3  -3  -1 11128.4 83.7460   1
  -3   3   1 11576.5 152.711   5
   3  -3  -1 11902.5 85.0883   1
   3  -3  -1 11373.0 134.615  10
  -3  -3   1 11796.7 92.1170   2
  -3   3   1 11877.8 153.323   8
  -3  -3   1 11668.2 101.881   1
  -3   3   1 11564.1 99.1652   7
   3   3  -1 11553.9 112.910   7
  -3  -3   1 12178.6 103.592   1
  -3  -3   1 11181.9 89.9973   2
   3  -3  -1 11659.1 104.376   9
  -3  -3   0 9567.36 78.7809   2
  -3  -3   0 10545.6 93.5033   1
   3  -3   0 9714.87 77.0205   1
   3  -3   0 9809.36 120.142  10
   3  -3   0 9541.65 81.7630   9
  -3  -3   0 9931.33 80.3281   3
   3   3   0 10119.6 94.9275   4
  -3   3   0 10522.1 139.859   8
   3   3   0 10201.8 100.872   7
  -3  -3   0 9370.61 80.0151   2
  -3   3   0 9902.81 91.9628   7
  -3  -3   0 10114.5 92.7550   1
  -3  -3  -1 4165.93 57.5952   2
   3   3   1 4451.70 67.4574   4
  -3  -3  -1 4572.28 65.4326   1
  -3  -3  -1 4644.19 59.1542   3
  -3  -3  -1 4547.19 65.3270   1
   3  -3   1 3441.23 44.8378   3
  -3  -3  -1 4534.87 57.3552   2
   3  -3   1 3564.06 43.4939   9
   3  -3   1 4433.23 81.3772  10
  -3   3  -1 4684.29 93.2399   8
   3   3   1 4620.83 70.5273   7
   3  -3   1 4172.10 44.2223   2
   3  -3   1 4544.45 57.1431   1
   3  -3   2 6694.88 69.2001   2
  -3  -3  -2 6051.20 76.1433   2
   3   3   2 6273.37 59.0202  12
  -3  -3  -2 6618.00 75.4063   2
   3  -3   2 5485.25 66.2405   3
   3  -3   2 6958.43 100.020  10
   3  -3   2 6522.26 75.3946   1
  -3  -3  -2 6735.99 85.1850   1
  -3   3  -2 6725.59 107.708   8
   3   3   2 6977.27 92.4028   7
  -3  -3  -2 6955.39 84.4645   1
  -3  -3  -2 7007.16 78.8266   3
   3   3   2 6794.75 87.5434   4
   3  -3   3 2666.76 55.9302   1
   3   3   3 2577.12 62.3978   4
  -3  -3  -3 2526.75 56.4398   3
  -3  -3  -3 2437.64 57.6246   2
   3  -3   3 2687.09 66.3126  10
   3  -3   3 1909.00 29.5927   9
  -3  -3  -3 2438.09 59.2477   1
  -3   3  -3 1707.29 32.9030  13
  -3   3  -3 2312.19 63.4932   8
  -3  -3  -3 2681.11 59.6520   1
   3  -3   3 2650.46 51.8743   2
  -3  -3  -3 2629.75 55.4717   2
   3   3   3 2544.07 47.7757  12
  -3   3  -3 2308.84 44.4907  12
   3  -3   3 2339.68 52.7775   3
   3   3   3 2425.32 40.5385  13
  -3   3  -4 8635.90 72.7005   1
   3  -3   4 9578.39 125.031  10
   3   3   4 9196.35 73.0376  11
  -3   3  -4 9568.99 96.8557  13
  -3  -3  -4 9220.13 110.017   2
   3  -3   4 9211.59 110.952   1
   3   3   4 9031.58 79.1809   1
   3  -3   4 8390.58 70.8819   9
  -3  -3  -4 9376.15 120.522   1
  -3   3  -4 9071.02 115.351   8
  -3  -3  -4 8896.15 150.485   9
  -3  -3  -4 9682.10 114.916   3
  -3   3  -4 7571.84 65.5323  11
   3  -3   4 8358.56 106.439   3
  -3  -3  -4 9687.52 115.904  13
   3  -3   4 9341.11 110.648  13
  -3   3  -4 9345.57 101.741  12
  -3  -3  -4 9017.09 113.454   2
   3   3   4 9759.45 123.882   4
   3  -3   4 8961.04 65.8426   6
   3  -3   4 9994.28 109.767   2
   3   3   4 9545.70 100.033  12
   3   3   4 9638.43 93.6803  13
   3   3   5 427.235 28.0144  11
  -3   3  -5 361.051 36.3420  12
   3   3   5 267.503 27.0033   1
  -3  -3  -5 297.216 50.2381   9
  -3  -3  -5 369.750 36.4286   2
  -3   3  -5 271.790 31.7907  13
   3  -3   5 303.155 35.2159  10
   3  -3   5 306.173 35.5779  13
   3   3   5 269.555 26.7276   1
   3  -3   5 289.622 36.8209   3
  -3   3  -5 339.260 29.0658  11
  -3  -3  -5 361.384 37.4505   1
  -3  -3  -5 294.776 35.8908  13
  -3  -3  -5 352.188 38.8619   2
   3  -3   5 291.877 36.6507  11
  -3   3  -5 298.498 31.5090   8
  -3   3  -5 295.712 28.1694   1
   3  -3   5 292.268 32.6573   1
   3   3   5 293.856 29.9613  13
  -3  -3  -5 302.211 35.5211   3
   3   3   5 276.289 32.1978  12
   3  -3   5 359.702 25.7916   6
  -3   3  -5 316.885 27.1756   1
   3  -3   5 300.307 32.8669   2
   3   3   5 310.280 37.9248   4
   3   3   6 2820.26 62.5500  11
   3  -3   6 2690.72 73.8754   2
  -3   3  -6 2600.06 63.3830   1
   3  -3   6 2761.06 76.8827  13
  -3  -3  -6 2635.90 77.6552  13
  -3  -3  -6 2616.69 96.6221   9
   3  -3   6 2405.15 57.3881   8
   3  -3   6 2528.11 76.5314  10
   3  -3   6 2455.93 75.1820   3
   3   3   6 2653.28 69.5555  12
  -3  -3  -6 2592.09 79.3471   1
  -3   3  -6 3006.15 69.0353  11
   3  -3   6 2429.10 56.3729   6
   3   3   6 2770.57 83.0971   4
   3  -3   6 2688.21 77.8550  11
   3   3   6 2650.57 77.6965   8
  -3  -3  -6 2675.02 77.9267   3
   3  -3   6 2717.84 75.3343   1
  -3   3  -6 2499.08 66.0497   1
   3   3   6 2741.85 62.9137   1
  -3   3  -6 2871.17 76.5513  12
   3   3   6 2603.41 62.2591   1
  -3  -3  -6 2447.48 75.5789   2
   3   3   6 2708.79 68.6904  13
  -3   3  -6 2652.22 72.6356  13
   3   3   7 9452.74 134.208  12
   3   3   7 9287.96 122.428   1
  -3  -3  -7 8884.05 173.723   9
   3   3   7 9527.55 122.468   1
  -3  -3  -7 9376.60 147.933   2
   3  -3   7 9547.67 141.794   2
   3  -3   7 9143.83 145.715  10
  -3  -3  -7 9222.17 145.537   3
   3  -3   7 9757.66 150.824  11
  -3   3  -7 9599.62 142.237  13
   3   3   7 9332.93 153.869   4
   3   3   7 9728.52 120.674  11
   3  -3   7 9423.02 144.784  13
  -3  -3  -7 9711.36 154.532   1
   3  -3   7 9372.19 145.649   1
  -3   3  -7 8897.28 122.886   1
   3   3   7 9566.10 139.802   8
   3   3   7 9852.24 104.891   3
   3   3   7 9443.39 130.194  13
  -3   3  -7 9305.81 141.699  12
   3  -3   7 9599.97 148.895   3
  -3   3  -7 10288.8 133.778  11
  -3   3  -7 9931.19 133.158   1
  -3  -3  -7 9843.56 153.824  13
   3  -3   7 9357.72 102.656   8
   3  -3   8 2591.02 88.4442  10
   3   3   8 2438.08 72.8175   1
   3  -3   8 2432.00 88.7190   3
  -3   3  -8 2549.54 77.3208   1
   3   3   8 2814.29 78.0116   1
  -3  -3  -8 2520.21 104.555   9
  -3   3  -8 2614.04 88.3165  12
  -3   3  -8 2513.57 87.2348  13
  -3   3  -8 2666.26 80.3903  11
   3   3   8 2534.23 78.5233  13
   3   3   8 2486.33 80.9863  12
   3   3   8 2922.09 98.4667   4
   3  -3   8 2631.24 88.8423   1
   3   3   8 2525.44 78.4370   8
   3   3   8 2821.90 66.7898   3
  -3   3  -8 2719.65 82.8435   1
  -3  -3  -8 2817.17 92.1585   3
   3   3   8 2591.62 73.1597  11
  -3  -3  -8 2661.93 91.7594   2
  -3  -3  -8 2487.67 90.3757   1
  -3  -3  -8 2652.08 96.2395  13
   3  -3   8 2610.54 90.1564  13
  -3  -3  -9 1127.68 72.0818   2
   3   3   9 1186.85 59.1644   1
  -3   3  -9 1443.11 68.6050  11
   3   3   9 1209.26 60.1404  11
   3   3   9 1320.45 68.7627  12
  -3   3  -9 1089.52 61.7706   1
  -3   3  -9 1206.11 73.4161  12
   3  -3   9 1076.63 67.3672  10
  -3  -3  -9 1094.05 72.5254   3
  -3  -3  -9 1406.79 77.3285   1
   3   3   9 1197.96 60.7629   1
   3   3   9 1154.65 59.1293   8
   3  -3   9 1139.15 74.5475   3
  -3  -3  -9 1136.43 83.7807   9
   3  -3   9 1298.26 73.3143   1
  -3   3  -9 1293.86 67.8473   1
  -3   3  -9 1201.91 73.9159  13
   3   3   9 1261.65 77.5057   4
  -3  -3  -9 1188.79 76.4064  13
   3  -3   9 1380.68 76.0213  13
   3   3   9 1212.17 64.3696  13
   3  -3  10 34.5017 43.8276  10
   3   3  10 104.231 50.6464  12
  -3   3 -10-0.95694 42.8261  11
  -3  -3 -10 3.11022 49.9516   3
   3   3  10 98.6975 44.6233  13
   3   3  10-44.4227 39.9978   1
  -3  -3 -10-22.0396 46.5627   2
   3   3  10 64.6198 41.7811  11
  -3  -3 -10 166.465 61.9727   9
  -3   3 -10-2.19950 36.2092   3
  -3   3 -10 29.3704 43.5334   1
   3   3  10 4.22780 37.9476   1
  -3  -3 -10 29.0047 51.4909  13
   3  -3  10 32.4427 49.7060  13
   3   3  10-59.6328 51.9381   4
   3  -3  10-10.3341 52.8582   3
  -3   3 -10-45.7613 54.8226  12
  -3   3 -10 7.92507 48.0675  13
  -3   3 -10 86.2160 46.3422   1
  -3   3 -11 1033.30 79.7253  12
  -3  -3 -11 1057.24 78.2469   2
   3   3  11 1247.41 69.5539   1
   3   3  11 1007.64 72.3440  12
   3  -3  11 921.566 72.1992  10
   3   3  11 1088.28 67.2878   1
   3   3  11 1047.28 64.6794  11
   3  -3  11 1126.29 83.9986   3
  -3  -3 -11 970.687 86.0029   9
  -3  -3 -11 947.230 79.5952   3
   3   3  11 982.902 71.3091  13
  -3   3 -11 988.790 70.8047   1
  -3   3 -11 839.276 69.7467   1
  -3  -3 -11 1192.89 89.0356  13
   3  -3  11 1250.02 82.4225  13
  -3   3 -11 1011.49 80.5445  13
   3   3  11 1138.50 85.6619   4
   3   3  12 243.674 63.2651  12
  -3   3 -12 218.390 65.6438  13
  -3  -3 -12 95.1695 64.4623   9
   3  -3  12 309.966 61.6083  10
   3  -3  12 275.487 65.3441  13
   3   3  12 196.190 64.3586   4
  -3  -3 -12 279.799 69.3265  13
  -3  -3 -12 172.019 65.9402   3
   3   3  12 257.431 59.0830  13
   3   3  12 289.812 55.2579   1
   3  -3  12 302.995 70.0900   3
  -3   3 -12 246.238 54.4989   1
   3   3  12 277.443 52.2197  11
  -3   3 -13 17.2045 67.4961  12
   3   3  13 73.3045 65.8033  12
   3  -3  13-1.65131 65.9162   3
   3   3  13-17.7188 46.9417  11
   3  -3  13 42.0687 57.1181  10
  -3  -3 -13 32.3638 65.4323   9
  -3  -3 -13-84.5764 65.9082   3
  -3  -3 -13 111.010 67.9644  13
  -3   3 -13-2.98118 64.2002  13
   3  -3  13-58.2689 61.7294  13
   3   3  13 82.8548 67.1759   4
   3   3  13 12.0581 56.3562  13
  -3  -3 -14 61.1453 72.5228   9
   3   3  14 149.151 62.4845  13
   3  -3  14 75.7178 68.3710  13
   3   3  14 133.654 71.8892   4
   3   3  14 167.270 69.7631  12
  -3  -3 -14 116.578 74.7447   3
   3  -3  14 68.0889 71.0749   3
  -3   3 -14 139.432 67.6307  12
   3   3  14 190.330 61.8563  11
  -3  -3 -14 245.506 74.6393  13
  -3   3 -14 66.6009 71.7093  13
   3  -4 -14 831.186 95.3238   3
  -3   4  14 881.177 71.3764  13
   3  -4 -14 1021.66 100.405   9
  -3   4  14 1040.48 84.7772  12
  -3  -4  14 734.450 95.4544  13
   3   4 -14 1067.74 86.2543  13
  -3   4  14 941.542 62.1666  11
  -3  -4  14 774.447 95.3751   3
  -3   4  14 986.639 60.7428  11
  -3   4  14 1047.53 100.797   4
   3   4 -13 2318.21 104.475  13
  -3   4  13 2091.60 99.2374  12
  -3  -4  13 2201.94 122.912   3
  -3   4  13 2041.79 74.2359  11
  -3   4  13 2300.44 89.5576  13
   3  -4 -13 1944.26 108.797   3
   3  -4 -13 1891.19 118.932   9
  -3   4  13 2214.73 111.554   8
  -3   4  13 1958.28 94.0361  12
  -3   4  13 2018.48 73.4746  11
  -3  -4  13 2299.40 120.033  13
  -3   4  13 2312.21 124.960   4
   3  -4 -12 115.437 53.7225   2
  -3   4  12 151.414 53.5601  12
  -3  -4  12 14.8293 64.3601   3
   3   4 -12 66.2228 45.7871   1
  -3   4  12 92.9468 35.6709  11
  -3   4  12 94.1672 34.4561  11
   3  -4 -12 77.6504 65.6765   9
  -3   4  12 228.552 68.9300   4
   3   4 -12 74.7544 52.3776  13
  -3   4  12 72.4480 59.7254   8
  -3   4  12 138.915 55.2519  12
   3  -4 -12 128.907 60.6795   3
  -3   4  12 68.1732 44.6839  13
  -3  -4  12 89.5081 64.9457  13
  -3   4  11 892.279 44.8411  11
   3  -4 -11 877.489 69.6908   2
  -3  -4  11 967.758 86.5560   3
  -3   4  11 944.574 46.1201  11
  -3   4  11 880.623 64.6707  12
   3  -4 -11 970.695 76.9354   3
  -3  -4  11 925.422 80.0390  13
   3  -4 -11 878.816 85.0992   9
  -3   4  11 1066.94 83.1866   8
  -3   4  11 755.500 62.3173  12
  -3   4  11 959.765 84.5928   4
   3   4 -11 1157.32 72.3863  13
   3   4 -11 1155.19 65.3572   1
  -3   4  11 1002.74 59.1786  13
   3   4 -10-1.76205 40.8633  13
  -3   4  10 15.8271 33.7757  13
  -3   4  10 31.1448 52.1667   4
  -3   4  10 36.8494 25.9491   1
   3   4 -10 37.7657 35.7948   1
  -3   4  10 16.6739 21.9333  11
  -3  -4  10-44.3824 51.6724   3
  -3   4  10 56.7057 41.3521  12
   3  -4 -10-16.8949 46.3111   2
   3  -4 -10 44.9541 53.4104   9
   3  -4 -10 14.4282 44.9046   3
  -3   4  10 1.83000 52.2857   8
  -3  -4  10-27.4422 53.0148  13
   3   4 -10-21.0766 35.4697   1
  -3   4  10-14.5214 21.3641  11
  -3   4  10 21.2282 42.7960  12
  -3  -4   9 353.143 56.4594  13
  -3   4   9 318.015 44.6930  12
  -3   4   9 163.415 21.6253   1
  -3  -4   9 366.672 54.2550   1
  -3   4   9 330.010 56.9100   4
   3   4  -9 353.651 38.7725   5
  -3   4   9 273.002 22.7680   1
  -3   4   9 132.012 13.4184  11
   3  -4  -9 296.779 49.2715   3
   3  -4  -9 349.021 63.1421   9
   3   4  -9 343.049 39.4474   1
  -3   4   9 297.846 60.7043   8
  -3   4   9 354.816 35.7507  13
   3  -4  -9 513.400 53.8644   2
   3   4  -9 359.616 39.4968   1
   3  -4  -9 335.899 54.3636   1
   3   4  -9 370.304 44.3848  13
  -3   4   8 2108.56 87.7810   4
   3   4  -8 2181.36 59.9561   1
   3  -4  -8 2034.28 79.0223   3
   3  -4  -8 2083.32 77.4454   2
   3   4  -8 2260.65 69.4489  13
  -3   4   8 2067.59 49.1322  13
   3   4  -8 2178.39 65.2853   5
   3   4  -8 2115.45 60.0508   1
   3  -4  -8 2020.41 92.5260   9
   3  -4  -8 2462.85 84.7115   1
  -3  -4   8 2273.89 93.7848   2
  -3   4   8 2174.10 65.6746  12
  -3   4   8 2553.47 106.264   8
   3  -4  -8 2314.57 84.0441   1
  -3  -4   8 2407.39 91.7686   1
  -3  -4   8 2335.22 88.7607  13
  -3   4   8 2183.54 63.1036  12
  -3  -4   8 2473.96 89.4121   1
  -3   4   7 3723.32 64.6971  12
  -3   4   7 3565.39 64.6689  12
  -3  -4   7 3722.23 99.1500   3
  -3  -4   7 3764.89 101.734   2
  -3  -4   7 4039.06 102.532   1
   3   4  -7 3764.66 64.3343   1
   3  -4  -7 3893.94 95.2557   1
   3  -4  -7 3931.36 95.9025   3
   3   4  -7 4184.92 80.0182  13
   3  -4  -7 4038.28 92.4891   2
   3  -4  -7 3733.27 111.834   9
  -3  -4   7 3994.99 106.974   2
   3   4  -7 3858.30 65.0378   1
  -3   4   7 3798.60 121.121   8
  -3  -4   7 3901.28 102.373  13
  -3   4   7 3764.21 101.780   4
   3  -4  -7 4134.06 99.9528   1
  -3  -4   7 4178.22 107.761   1
   3   4  -7 4113.56 86.1636   5
  -3  -4   6 1917.15 68.5322   1
  -3  -4   6 1591.32 66.2420   2
  -3  -4   6 1881.75 66.9310   3
   3   4  -6 1554.88 31.0511   1
  -3  -4   6 1802.45 69.5274   2
   3  -4  -6 1896.42 65.2761   1
   3  -4  -6 1741.66 77.3549   9
   3   4  -6 1319.32 29.2122   1
  -3   4   6 1927.23 89.7038   8
   3   4  -6 1856.47 48.8482  13
  -3   4   6 1760.67 82.6156   5
   3  -4  -6 1828.35 65.2714   1
  -3  -4   6 1829.10 71.0475  13
  -3  -4   6 1951.15 73.4937   1
   3  -4  -6 1679.57 60.1003   3
  -3   4   6 1903.80 70.4796   4
   3   4  -6 1736.66 61.3603   5
   3  -4  -6 1682.66 58.3831   2
  -3   4   6 1120.37 24.6801  12
  -3   4   5 1579.30 59.6933   4
   3   4  -5 1414.27 57.2581   5
  -3  -4   5 1425.67 56.1521   1
  -3  -4   5 1288.21 54.1160   3
  -3  -4   5 1476.97 58.2573   2
   3  -4  -5 1475.55 49.6244   3
  -3  -4   5 1405.60 58.3750   1
   3  -4  -5 1450.00 52.5131   1
   3  -4  -5 1371.18 65.9725   9
  -3   4   5 1559.16 79.5320   8
   3  -4  -5 1395.18 52.7433   1
  -3  -4   5 1307.05 55.3859   2
  -3  -4   5 1456.45 58.8226  13
  -3   4   5 1214.74 70.7414   5
   3   4  -5 1435.43 32.7904  13
   3  -4  -5 1545.87 49.1458   2
  -3  -4   4 3721.54 74.9052   2
  -3  -4   4 3532.65 72.1077   3
   3  -4  -4 3833.81 62.2448   2
  -3  -4   4 3560.96 75.6696   2
   3  -4  -4 3688.48 91.4987   9
  -3  -4   4 4138.47 81.7794   1
  -3   4   4 4238.12 112.549   5
   3  -4  -4 3756.04 62.6529   3
  -3   4   4 4025.44 113.933   8
   3  -4  -4 3972.06 70.8074   1
   3  -4  -4 3958.23 72.7150   1
  -3   4   4 3650.77 74.1854   4
   3   4  -4 4109.97 90.6349   5
  -3  -4   4 3979.46 81.8817   1
  -3   4   3 344.192 30.8924   4
  -3  -4   3 397.965 31.1049   2
   3  -4  -3 345.107 20.6029   2
  -3  -4   3 399.275 32.5964   1
  -3  -4   3 362.366 30.0289   2
   3  -4  -3 376.091 22.0668   3
   3  -4  -3 470.134 27.5527   1
   3  -4  -3 431.276 27.7311   1
   3   4  -3 325.505 41.1069   5
   3  -4  -3 349.608 38.0881   9
  -3   4   3 390.184 49.7303   5
  -3   4   3 297.678 48.6598   8
  -3  -4   3 527.817 35.8838   1
   3  -4  -2 107.692 16.2465   1
  -3  -4   2 96.6450 20.2717   3
   3  -4  -2 59.4417 10.2855   3
   3   4  -2 135.446 24.3746   4
   3  -4  -2 90.1600 29.1199   9
  -3  -4   2 75.4251 20.1962   2
  -3   4   2 103.173 41.3080   8
  -3   4   2 80.1747 20.1967   7
   3  -4  -2 74.8924 16.5153   1
  -3  -4   2 120.039 23.4051   1
  -3  -4   2 83.5621 19.9675   2
  -3  -4   2 87.7093 22.1856   1
  -3   4   2 180.974 46.8980   5
   3   4  -2 94.4234 34.7640   5
  -3  -4   1 5190.36 59.5073   3
  -3  -4   1 5526.53 72.7261   1
   3  -4  -1 4104.08 48.3972   1
   3  -4  -1 5109.44 99.1225  10
  -3  -4   1 4421.44 55.7804   2
   3  -4  -1 5107.77 81.8212   9
  -3  -4   1 5570.57 72.3770   1
  -3   4   1 5484.40 121.188   8
   3   4  -1 4949.70 78.9808   7
  -3   4   1 5275.80 121.224   5
   3   4  -1 4693.42 104.833   5
  -3   4   1 4846.05 65.5518   7
  -3  -4   1 3992.34 53.0707   2
   3   4  -1 5398.95 75.8978   4
   3  -4   0 12599.7 115.154   9
  -3  -4   0 10666.6 81.7128   3
   3  -4   0 12472.8 146.162  10
  -3  -4   0 12891.1 103.992   1
  -3   4   0 13018.6 178.077   8
  -3  -4   0 13343.3 105.096   1
   3   4   0 12475.6 115.399   7
  -3   4   0 12540.6 104.019   7
   3   4   0 12709.5 110.257   4
  -3   4   0 13359.4 190.488   5
  -3  -4  -1 2800.25 42.8746   2
  -3  -4  -1 2657.25 44.4417   3
  -3  -4  -1 3073.06 54.8040   1
   3  -4   1 3070.08 46.1130   1
  -3   4  -1 3188.45 90.9060   8
   3   4   1 3088.72 60.6048   7
   3  -4   1 2993.27 53.0212   9
   3  -4   1 3278.10 76.1435  10
  -3  -4  -1 3051.08 54.2995   1
   3   4   1 3022.23 58.2339   4
  -3   4  -1 3029.27 53.2077   4
  -3  -4  -2-7.69284 20.4549   1
   3  -4   2-7.44806 13.4435   2
   3  -4   2 14.8648 17.9114   1
  -3  -4  -2-0.25675 20.7155   1
  -3  -4  -2 15.9968 19.6457   3
  -3  -4  -2 9.94773 19.2223   2
   3   4   2 5.69465 22.5979   4
   3  -4   2 22.3361 15.8575   3
  -3   4  -2 37.0025 33.4017   8
   3   4   2 5.29002 21.3645   7
  -3   4  -2-5.52864 21.8888   4
   3  -4   2-2.87404 25.1513  10
  -3  -4  -3 3304.70 64.3845   2
   3   4   3 3898.98 75.6102   4
  -3  -4  -3 4143.42 73.1845   1
  -3  -4  -3 3882.74 72.9968   1
  -3  -4  -3 3725.27 63.6652   2
   3  -4   3 3748.65 51.2782   9
   3  -4   3 3748.80 81.2822  10
   3  -4   3 3907.48 58.6987   2
  -3   4  -3 3766.78 93.7289   8
  -3   4  -3 4085.71 76.2052   4
   3  -4   3 3920.46 66.3638   1
  -3  -4  -3 3698.70 65.5947   3
   3  -4   4 701.608 27.5585   9
  -3  -4  -4 688.453 41.0211   2
   3  -4   4 746.914 38.5154   1
   3   4   4 819.398 45.5674   4
  -3  -4  -4 726.493 60.2773   9
  -3  -4  -4 798.919 43.7645   1
   3  -4   4 906.727 39.5583   2
  -3  -4  -4 800.462 41.2986   3
  -3   4  -4 707.089 49.6392   8
   3  -4   4 840.535 46.1673  10
  -3  -4  -4 839.297 40.5937   2
   3  -4   4 696.808 39.1160   3
  -3  -4  -4 756.572 41.2764   1
  -3  -4  -5 1655.78 62.2186   2
   3   4   5 1740.05 37.8461  12
   3  -4   5 1687.22 33.6031   6
   3  -4   5 1820.30 64.4974  10
  -3  -4  -5 1651.81 58.2767   2
  -3  -4  -5 1746.08 60.2490   3
  -3  -4  -5 1695.39 84.4897   9
   3  -4   5 1814.07 59.2060   1
  -3  -4  -5 1646.67 62.4877   1
   3  -4   5 1931.52 59.4827   2
   3  -4   5 1869.89 62.1175   3
  -3   4  -5 1800.26 65.7768   8
  -3  -4  -5 1678.22 60.3049  13
   3   4   5 1600.52 38.5346  12
   3  -4   5 1859.16 61.4425  13
   3   4   5 1946.17 68.5414   4
   3   4   6 6911.89 92.4256  12
   3  -4   6 6631.15 111.467   2
   3   4   6 6251.41 67.1027  13
   3  -4   6 6433.49 80.3909   6
   3  -4   6 6549.60 118.469  10
  -3  -4  -6 6194.77 115.758   2
  -3  -4  -6 6663.30 117.626   3
  -3  -4  -6 6606.71 119.943   2
   3  -4   6 6635.19 115.361   1
  -3  -4  -6 7024.95 125.640   1
  -3  -4  -6 7164.26 122.203  13
   3   4   6 6697.47 135.495   8
  -3  -4  -6 6288.42 152.277   9
   3  -4   6 5917.54 111.312   3
   3   4   6 6482.30 86.0454  12
  -3   4  -6 6299.16 78.9970  13
   3  -4   6 6754.44 116.321  13
  -3   4  -6 6724.18 78.3837  13
   3   4   6 6593.18 123.537   4
  -3  -4  -7 1340.59 68.8125   2
   3  -4   7 1267.89 64.5735  13
   3  -4   7 1316.16 62.2779   2
  -3  -4  -7 1283.70 84.7946   9
   3  -4   7 1270.93 62.8177  10
   3   4   7 1016.69 27.4765   1
  -3   4  -7 938.065 32.4977   1
  -3  -4  -7 1212.74 63.3775   3
   3   4   7 1162.26 49.1948  12
  -3  -4  -7 1277.41 65.8568   1
   3  -4   7 1239.40 63.5253   1
   3   4   7 1316.76 70.8238   8
   3   4   7 1173.66 52.6840  12
  -3   4  -7 1067.69 32.6432   1
   3   4   7 1210.18 42.3450  13
  -3   4  -7 1197.48 50.5238  13
   3   4   7 1172.00 66.4406   4
   3  -4   7 1305.37 66.7855   3
   3   4   8 4174.13 82.4507  13
  -3   4  -8 4040.77 74.1837   1
  -3   4  -8 4040.43 75.7856   1
  -3   4  -8 4405.20 95.6612  13
   3   4   8 4175.10 60.6209  11
   3   4   8 4218.22 67.1513   1
  -3  -4  -8 3782.87 133.701   9
  -3  -4  -8 4061.84 109.741   3
   3   4   8 3674.31 65.7320   1
   3  -4   8 4025.03 106.786  10
  -3  -4  -8 4065.99 113.234   1
   3   4   8 4076.47 110.483   8
  -3  -4  -8 4289.51 115.669   2
   3  -4   8 4230.87 109.814   1
   3   4   8 4009.48 59.4459  11
   3   4   8 4075.44 116.045   4
   3   4   8 4124.73 90.4018  12
   3  -4   8 4226.97 112.833   3
   3   4   8 4210.90 95.4660  12
   3  -4   8 4268.34 111.448  13
   3   4   9 195.426 38.3695  13
   3  -4   9 125.968 45.7358   1
   3   4   9 165.728 43.2718  12
   3   4   9 190.544 45.7314  12
  -3  -4  -9 156.438 50.5150   3
  -3   4  -9 115.584 34.2092  11
   3  -4   9 213.856 52.6977  13
   3  -4   9 238.464 44.8847  10
   3   4   9 137.181 29.5943   1
  -3  -4  -9 234.618 53.1503   2
  -3  -4  -9 95.1793 55.9571   9
  -3   4  -9 264.057 44.0737  13
   3   4   9 178.301 29.1127  11
   3   4   9 198.172 45.6519   8
  -3   4  -9 151.692 36.4403   1
   3   4   9 170.531 31.0828   1
   3   4   9 122.759 52.1054   4
   3  -4   9 110.788 51.7547   3
   3   4  10-33.7370 53.9062   4
   3   4  10 75.0946 34.0051   1
   3   4  10-17.7847 44.7045  12
   3   4  10 22.7446 33.7078  11
   3   4  10 71.9118 45.8742  12
   3  -4  10 61.7475 44.2323  10
  -3   4 -10-20.5195 44.0975  13
  -3  -4 -10 24.6327 50.8072   3
  -3   4 -10 19.2689 36.7924   1
  -3  -4 -10 63.4060 60.3754   9
  -3   4 -10 36.8013 36.2150   1
  -3  -4 -10 49.5572 46.4893   2
   3   4  10-13.4357 38.3115  13
   3  -4  10 9.39221 51.0499   3
  -3   4 -10-24.8153 35.8705  11
  -3   4 -11 1403.97 80.5036  13
  -3  -4 -11 1336.57 88.2552   2
   3   4  11 1340.74 75.6522  12
  -3   4 -11 1328.97 68.3111  11
   3   4  11 1247.18 76.1658  12
   3  -4  11 1419.27 80.9659  10
   3   4  11 1272.24 89.4244   4
  -3  -4 -11 1097.03 85.0484   3
  -3   4 -11 1238.14 69.6980   1
  -3  -4 -11 1402.53 102.331   9
   3  -4  11 1304.25 91.7437   3
   3   4  11 1342.60 70.2182  13
   3   4  11 1348.75 60.6757  11
   3   4  12 224.895 63.5255   4
   3   4  12 263.247 58.4404  12
  -3   4 -12 269.933 51.4264  11
   3   4  12 333.852 48.3387  11
   3  -4  12 333.891 67.6832   3
   3  -4  12 311.014 58.3164  10
  -3  -4 -12 147.508 63.4903   3
   3   4  12 308.583 53.4614  13
  -3   4 -12 272.388 62.7804  13
  -3  -4 -12 238.483 75.7709   9
   3   4  13 101.184 51.6452  13
   3  -4  13 119.191 60.3874  10
   3   4  13 102.115 57.8826  12
   3   4  13 98.3570 45.9754  11
   3   4  13 92.2346 67.8309   4
  -3  -4 -13 110.653 64.7466   3
  -3  -4 -13 73.8604 73.3012   9
   3  -4  13 10.2632 65.9536   3
  -3   4 -13 127.430 63.9031  13
   3   4  14-39.3450 56.4738  13
   3   4  14 47.0946 68.3285   4
   3   4  14 216.181 67.8909  12
  -3  -4 -14 28.5947 69.8291   3
  -3  -4 -14 124.269 86.0317   9
   3  -4  14 153.370 78.6555   3
   3   4  14 91.8687 45.1535  11
  -3   4 -14 134.917 63.8463  13
  -3   5  13-25.7240 71.5203   4
  -3   5  13 81.7986 43.8977  12
  -3  -5  13 170.999 74.2451   3
   3   5 -13-30.1361 46.5332  13
   3  -5 -13 25.3305 55.5055   2
   3  -5 -13 11.8451 68.7747   9
  -3   5  13 47.9712 66.7730   8
  -3   5  13 28.1474 43.2230  12
   3  -5 -13 116.897 65.0076   3
  -3  -5  12 379.160 75.2192   3
   3  -5 -12 294.259 61.9002   2
  -3   5  12 182.747 39.3698  12
  -3   5  12 298.862 41.1213  12
   3   5 -12 387.289 49.9256  13
   3  -5 -12 357.887 74.8630   9
  -3   5  12 326.014 74.4643   8
  -3   5  12 353.835 76.1407   4
  -3   5  11 222.363 32.0859  12
   3  -5 -11 286.364 56.8213   2
  -3  -5  11 145.680 64.8856   3
   3  -5 -11 287.928 62.0388   3
  -3   5  11 369.890 69.9802   4
   3  -5 -11 266.384 72.4090   9
  -3   5  11 236.458 69.5379   8
  -3   5  11 223.721 31.3112  12
   3   5 -11 342.882 45.3328  13
  -3   5  10 590.302 71.2068   4
   3  -5 -10 556.733 75.7213   9
   3  -5 -10 526.817 63.4133   3
  -3   5  10 570.938 78.4024   8
  -3   5  10 416.623 24.2516  12
   3  -5 -10 517.262 60.3011   2
  -3   5  10 394.648 23.5654  12
   3   5 -10 574.888 44.2774  13
   3  -5  -9 1115.73 70.2414   2
   3  -5  -9 974.535 80.8805   9
   3  -5  -9 980.429 67.3304   3
  -3   5   9 1119.38 76.5920   4
  -3   5   9 921.824 82.8731   8
   3   5  -9 1030.38 42.8468  13
   3   5  -8 924.220 58.3261   5
  -3  -5   8 867.747 66.3357   3
   3  -5  -8 957.756 61.7387   3
   3   5  -8 803.695 27.3250  13
   3  -5  -8 904.436 58.6014   2
  -3   5   8 960.172 69.4433   4
   3  -5  -8 953.826 76.0861   9
   3  -5  -8 981.132 60.4509   1
  -3   5   8 1079.38 85.9820   8
  -3  -5   8 938.547 68.9777   2
  -3   5   7 19.0947 52.8428   5
  -3  -5   7 9.44973 40.5195   3
   3  -5  -7-17.3973 33.8233   2
   3  -5  -7-4.62984 45.0806   9
   3  -5  -7 55.9422 36.3687   3
   3   5  -7 50.5645 41.3343   5
  -3   5   7 112.955 56.8582   8
   3  -5  -7-23.5721 33.4389   1
  -3  -5   7 23.3790 38.0415   1
  -3  -5   7-7.42439 38.7186   1
  -3  -5   7 28.6213 40.9140   2
  -3   5   7 38.1355 42.4713   4
  -3  -5   7-19.7205 40.0162   2
  -3   5   6 802.583 74.5778   8
  -3   5   6 719.513 71.9781   5
  -3  -5   6 719.669 52.6263   2
   3  -5  -6 949.897 49.0070   2
  -3   5   6 706.543 53.3405   4
  -3  -5   6 887.401 53.6955   3
   3  -5  -6 901.595 50.0177   1
   3  -5  -6 853.108 47.8727   3
  -3  -5   6 793.408 56.3081   2
  -3  -5   6 1006.66 56.5517   1
  -3  -5   6 971.518 58.5937   1
   3   5  -6 968.617 59.9204   5
   3  -5  -6 770.914 63.5821   9
  -3   5   5 3840.76 124.049   5
   3  -5  -5 3645.27 71.0794   2
  -3   5   5 3750.52 85.8710   4
   3  -5  -5 3825.47 79.7194   1
   3   5  -5 3850.60 101.532   5
   3  -5  -5 3640.90 104.148   9
   3  -5  -5 3656.52 71.2509   3
  -3   5   5 3567.76 124.625   8
  -3  -5   5 3744.15 92.0935   1
  -3  -5   5 3527.42 85.4675   2
  -3  -5   5 3854.90 88.8324   1
  -3  -5   5 3471.79 85.7240   2
  -3  -5   4 119.637 31.9520   1
   3  -5  -4 108.084 41.9491   9
  -3  -5   4 98.5372 32.9153   1
   3   5  -4 83.7845 41.2500   5
  -3   5   4 213.725 33.5572   4
  -3  -5   4 118.820 30.7782   2
   3  -5  -4 112.839 21.4723   2
  -3  -5   4 145.412 31.3644   2
   3  -5  -4 111.019 22.7406   3
   3  -5  -4 157.966 27.0782   1
  -3   5   4 181.334 56.7797   8
  -3   5   4 96.3243 52.7553   5
   3  -5  -3 9395.02 93.2476   1
   3   5  -3 9751.49 120.360   4
  -3  -5   3 10154.6 118.591   1
  -3  -5   3 8577.12 102.116   2
  -3  -5   3 9840.00 119.185   1
  -3   5   3 10173.8 188.031   5
   3  -5  -3 9094.21 140.578   9
   3   5  -3 9481.91 157.364   5
  -3   5   3 10971.7 195.852   8
   3  -5  -3 8550.11 72.6292   3
  -3   5   3 9487.52 104.559   4
  -3  -5   3 9283.47 104.615   2
  -3  -5   2 12.4798 22.7475   1
   3   5  -2 44.2290 26.1484   4
  -3  -5   2-18.8090 23.4783   1
  -3  -5   2 6.07795 18.9562   2
  -3  -5   2-7.60628 18.7589   2
   3  -5  -2 72.1342 33.4153   9
   3   5  -2 7.71387 41.1309   5
  -3   5   2 73.2169 50.3974   8
  -3   5   2 48.5557 51.8155   5
   3  -5  -2 28.3116 14.2563   1
   3  -5  -2 22.6382 15.3274   1
  -3  -5   2 63.6610 21.0848   3
  -3   5   1 8312.63 168.454   5
  -3  -5   1 8284.40 91.1711   1
  -3  -5   1 7563.48 72.8913   3
  -3   5   1 7731.07 81.4427   7
  -3  -5   1 8351.29 90.6930   1
   3  -5  -1 8341.23 133.740  10
  -3   5   1 8116.65 164.964   8
   3  -5  -1 8157.94 116.736   9
   3   5  -1 8842.01 157.738   5
   3   5  -1 8556.72 98.5645   4
   3   5  -1 8029.66 102.271   7
  -3  -5   0 2537.19 42.0617   3
  -3  -5   0 3128.62 55.7201   1
   3  -5   0 3293.79 84.1083  10
   3  -5   0 3304.59 71.4469   9
  -3   5   0 3188.74 54.3267   7
  -3   5   0 3606.87 111.830   8
  -3  -5   0 3241.04 56.6071   1
   3   5   0 3228.22 63.5332   7
  -3   5   0 3240.74 112.587   5
  -3  -5  -1 297.924 19.6022   2
  -3  -5  -1 529.002 29.7270   1
   3  -5   1 529.960 42.1454  10
  -3  -5  -1 416.404 20.0110   2
   3  -5   1 564.036 34.0631   9
  -3   5  -1 578.686 56.8706   8
   3   5   1 578.366 33.0939   7
  -3  -5  -1 570.492 30.2103   1
  -3   5  -1 511.499 30.3279   7
  -3  -5  -1 410.039 22.5507   3
   3  -5   1 569.738 22.9058   1
  -3   5  -1 681.020 66.3314   5
   3  -5   2 171.323 25.8614   9
   3  -5   2 135.900 20.6164   1
  -3  -5  -2 140.803 19.6893   2
   3  -5   2 218.476 33.5365  10
  -3  -5  -2 169.650 25.1461   1
  -3  -5  -2 173.820 25.1718   1
  -3   5  -2 148.761 44.5273   8
  -3   5  -2 107.742 26.1409   4
  -3  -5  -2 83.9696 20.1090   2
   3   5   2 139.834 26.8264   4
  -3  -5  -2 136.876 21.6613   3
  -3   5  -2 165.541 53.2678   5
  -3  -5  -3 215.702 30.0240   1
  -3  -5  -3 180.964 26.8230   1
   3  -5   3 211.042 26.5932   1
   3  -5   3 251.496 35.3328  10
  -3  -5  -3 157.519 26.9473   2
  -3   5  -3 186.361 45.4427   8
  -3  -5  -3 156.799 26.5966   3
  -3   5  -3 233.305 32.4253   4
   3   5   3 178.067 31.0646   4
   3  -5   4 487.618 33.5132   2
  -3  -5  -4 392.801 36.8425   2
  -3  -5  -4 544.451 38.8864   1
  -3  -5  -4 440.954 63.3506   9
  -3  -5  -4 365.606 37.4765   1
  -3   5  -4 478.314 52.0446   8
   3  -5   4 478.383 42.3538  10
  -3  -5  -4 462.972 37.7994   3
   3   5   4 513.439 42.6956   4
  -3  -5  -5 369.512 40.6893   2
  -3  -5  -5 402.363 63.2431   9
   3  -5   5 437.756 40.4465  10
  -3  -5  -5 412.602 38.7108   3
  -3  -5  -5 416.687 42.2165   1
  -3   5  -5 448.780 48.9863   8
   3  -5   5 401.503 36.6515   2
   3   5   5 448.513 45.0251   4
   3  -5   6 107.248 37.2368   3
   3   5   6 148.887 43.4557   4
   3  -5   6 171.218 38.6101   3
  -3  -5  -6 226.660 41.0811   3
   3  -5   6 201.332 37.8269  10
  -3  -5  -6 144.118 54.0297   9
  -3  -5  -6 151.987 38.3225   2
  -3  -5  -6 152.860 39.2349   2
  -3  -5  -6 105.778 36.4243   1
   3   5   7 69.4399 43.4477   4
   3  -5   7 1.42307 40.6097   3
  -3  -5  -7 1.45774 56.2062   9
   3  -5   7 41.5829 35.3338  10
   3  -5   7 71.6942 35.8751   2
  -3  -5  -7 10.0540 38.9876   2
  -3  -5  -7 88.2865 41.6164   3
   3  -5   7-22.5579 41.0788   3
  -3  -5  -7 20.1799 35.4274   1
  -3  -5  -8 860.924 65.9006   2
  -3  -5  -8 884.267 87.1517   9
   3  -5   8 858.192 65.0807   3
  -3  -5  -8 958.140 64.6051   3
   3   5   8 854.330 67.7804   4
   3  -5   8 991.007 67.0130   3
   3  -5   8 773.910 56.2093  10
   3  -5   9 213.506 52.9705   3
   3   5   9 129.547 25.8282  12
   3  -5   9 231.818 46.1884  10
   3   5   9 118.069 25.5780  12
  -3  -5  -9 100.378 50.3912   2
  -3  -5  -9 83.2831 48.4892   3
  -3  -5  -9 142.686 65.9096   9
  -3   5  -9 135.281 21.3823  13
   3   5   9 172.780 57.7221   4
   3  -5  10 254.069 58.1780   3
  -3  -5 -10 256.117 60.7810   2
   3   5  10 293.807 63.9201   4
   3  -5  10 149.748 44.5015  10
  -3  -5 -10 281.845 59.4339   3
  -3  -5 -10 246.296 75.5793   9
   3   5  10 348.515 38.3307  12
  -3   5 -10 254.491 34.7045  13
   3   5  10 268.886 37.2873  12
   3   5  11 683.048 53.2600  12
  -3  -5 -11 713.523 72.9262   2
  -3  -5 -11 670.173 77.9532   3
   3  -5  11 758.041 65.9835  10
  -3  -5 -11 964.811 98.0742   9
   3   5  11 733.054 52.2714  12
  -3   5 -11 794.713 55.6159  13
   3  -5  11 803.302 82.1882   3
   3   5  11 776.083 81.8573   4
   3   5  12-59.8500 65.1110   4
  -3  -5 -12-82.7332 79.8494   9
  -3  -5 -12 69.3545 61.1356   3
   3   5  12-47.5165 45.6199  12
  -3  -5 -12 135.749 60.6749   2
   3   5  12 28.4193 43.4554  12
   3  -5  12 122.909 64.9637   3
  -3   5 -12 51.2870 42.8682  13
   3   5  13 935.943 66.3421  12
   3   5  13 1070.71 69.2959  12
  -3  -5 -13 1011.10 97.6887   3
  -3  -5 -13 937.415 106.466   9
   3  -5  13 1011.25 101.861   3
   3   5  13 956.660 95.8450   4
  -3   5 -13 1047.18 69.5390  13
  -3  -6  12 294.875 74.8090   3
   3  -6 -12 312.106 64.7600   2
   3  -6 -12 418.252 72.8869   3
  -3   6  12 314.708 82.8773   8
   3  -6 -12 175.209 74.9508   9
  -3   6  12 386.488 79.0243   4
   3  -6 -11 1256.27 87.4009   2
   3  -6 -11 1089.83 84.2098   3
   3  -6 -11 1208.78 101.170   9
  -3   6  11 1203.00 103.650   8
  -3   6  11 1476.62 101.050   4
  -3  -6  10 113.206 62.9639   3
   3  -6 -10 171.594 50.8581   2
   3  -6 -10 120.051 67.8539   9
   3  -6 -10 78.1681 51.5759   3
  -3   6  10-25.8128 56.8388   4
  -3   6  10 123.475 70.8278   8
   3  -6  -9 936.758 84.3358   9
   3  -6  -9 814.509 69.3106   3
   3  -6  -9 1105.17 71.3923   2
  -3   6   9 1108.63 79.8221   4
  -3   6   9 1110.59 96.1172   8
  -3   6   8 358.697 56.3866   4
   3  -6  -8 307.186 64.7120   9
  -3  -6   8 383.582 56.0878   3
  -3  -6   8 337.957 55.7140   2
   3  -6  -8 220.309 46.6421   3
  -3   6   8 365.190 73.9803   8
   3   6  -8 333.584 53.4050   5
   3   6  -7 3979.04 114.869   5
  -3  -6   7 3874.92 111.425   2
  -3  -6   7 3958.23 109.727   3
   3  -6  -7 3771.39 125.168   9
   3  -6  -7 3725.77 98.3140   3
  -3   6   7 4192.96 111.239   4
  -3  -6   7 3828.70 108.985   2
   3  -6  -7 3559.37 92.7046   2
  -3   6   6 118.371 40.1867   4
   3  -6  -6 120.100 32.0537   2
  -3  -6   6 107.812 39.9178   2
   3  -6  -6 248.579 57.4025   9
  -3  -6   6 196.663 42.6374   2
  -3   6   6 185.756 67.2412   5
  -3   6   6 87.3124 60.0655   8
   3   6  -6 264.564 52.3190   5
  -3  -6   6 117.601 39.4636   3
   3  -6  -5 1701.72 52.7692   2
  -3   6   5 1707.40 65.8220   4
  -3  -6   5 1610.38 63.0879   3
   3   6  -5 1742.18 83.8298   5
   3  -6  -5 1692.24 54.1158   3
  -3  -6   5 1494.52 63.8613   2
  -3   6   5 1574.31 99.1862   5
   3  -6  -5 1732.65 83.1250   9
  -3  -6   5 1597.45 65.0557   2
  -3   6   4 5490.64 93.8770   4
   3  -6  -4 5070.88 69.7646   2
  -3  -6   4 4807.37 91.4506   2
   3  -6  -4 5586.43 128.560   9
   3   6  -4 5679.71 139.332   5
  -3  -6   4 5137.55 90.4184   3
  -3   6   4 6313.22 172.815   8
  -3   6   4 5540.38 161.308   5
  -3  -6   4 5536.88 97.1307   2
  -3   6   3 739.450 37.5864   4
   3  -6  -3 505.057 18.6310   2
  -3   6   3 876.540 80.8112   5
   3   6  -3 742.558 66.0304   5
   3  -6  -3 621.923 54.6052   9
  -3   6   3 1002.56 83.6610   8
  -3  -6   3 714.916 37.1955   3
  -3  -6   3 595.767 37.2644   2
  -3  -6   3 652.787 38.5337   2
  -3  -6   2 1218.44 39.1108   2
  -3  -6   2 1087.09 37.7670   2
   3  -6  -2 1521.72 71.0212  10
  -3   6   2 1354.21 41.0690   4
   3   6  -2 1428.17 52.1712   7
   3  -6  -2 1496.95 66.4451   9
  -3   6   2 1502.96 91.5550   8
  -3   6   2 1440.80 94.9506   5
   3   6  -2 1598.98 84.8883   5
  -3   6   1 199.617 61.5426   5
  -3  -6   1 86.2677 17.4571   2
  -3  -6   1 127.882 18.2572   2
   3  -6  -1 202.108 39.4245  10
   3  -6  -1 234.597 37.2971   9
   3   6  -1 76.0034 53.3744   5
  -3   6   1 159.150 54.6825   8
  -3   6   1 192.051 19.9538   7
   3   6  -1 234.372 27.8164   7
  -3   6   0 2919.43 120.837   5
   3  -6   0 2559.91 81.0632  10
   3  -6   0 2549.89 72.8007   9
  -3   6   0 2490.33 106.989   8
   3   6   0 2717.02 60.7638   7
  -3   6   0 2437.25 48.4535   7
  -3   6  -1 6639.75 81.0578   4
  -3   6  -1 7828.06 184.338   5
  -3   6  -1 7606.43 171.734   8
   3  -6   1 7373.61 110.853   9
   3   6   1 7120.15 96.6243   7
  -3   6  -1 6130.48 82.9710   7
   3   6   1 7078.81 93.6856   4
   3  -6   1 6638.57 119.044  10
  -3  -6  -2-10.1466 16.9149   2
   3  -6   2 0.71562 31.1529  10
   3   6   2-50.8278 28.8677   4
  -3  -6  -2 13.9640 19.1695   2
   3  -6   2-9.99033 27.1662   9
  -3   6  -2 67.3865 52.4878   8
  -3   6  -2 35.1186 58.8090   5
  -3   6  -2 43.7773 24.4862   4
  -3  -6  -3 7416.92 91.5178   2
   3  -6   3 8702.55 131.740  10
  -3   6  -3 8467.45 191.723   5
  -3  -6  -3 7740.38 96.6834   3
   3  -6   3 7874.72 84.0943   2
   3   6   3 8408.25 115.625   4
  -3   6  -3 8728.18 176.618   8
   3  -6   4 118.831 33.4682   3
   3  -6   4 225.033 37.3949  10
   3  -6   4 241.672 30.1474   2
  -3  -6  -4 205.309 33.6481   3
  -3  -6  -4 146.593 30.5136   2
  -3   6  -4 343.766 57.9669   8
   3   6   4 219.002 38.2762   4
  -3   6  -4 361.162 69.2563   5
  -3  -6  -5 2783.29 79.3413   2
  -3  -6  -5 2955.64 123.321   9
  -3   6  -5 3333.62 131.303   5
   3  -6   5 3038.21 83.2898  10
  -3  -6  -5 2897.33 78.1208   3
   3   6   5 3215.75 88.9780   4
   3  -6   5 3009.63 75.9075   2
   3  -6   6 537.784 46.3584   2
  -3   6  -6 386.558 73.3945   5
   3  -6   6 483.747 45.8711  10
  -3  -6  -6 509.258 49.0366   3
  -3  -6  -6 563.361 74.1866   9
  -3  -6  -6 396.384 47.5400   2
   3  -6   6 438.280 48.5362   3
   3   6   6 422.627 48.5740   4
   3  -6   7 2295.72 80.1035  10
  -3  -6  -7 2443.92 86.1159   3
   3  -6   7 2559.40 84.3696   2
  -3  -6  -7 2062.05 115.264   9
  -3  -6  -7 2038.61 83.6341   2
   3  -6   7 2390.63 86.5386   3
   3   6   7 2380.98 90.7163   4
   3   6   8 193.908 53.1204   4
  -3  -6  -8 273.478 52.1286   2
   3  -6   8 295.246 54.8205   3
   3  -6   8 230.110 51.8408   3
  -3  -6  -8 132.475 49.1134   3
  -3  -6  -8 255.278 72.7783   9
  -3  -6  -9 84.1805 50.1686   2
  -3  -6  -9 68.6632 52.9099   3
  -3  -6  -9 130.747 71.0459   9
   3  -6   9 200.097 58.6579   3
   3   6   9 131.438 58.3211   4
   3   6  10 48.4579 56.3477   4
   3  -6  10 9.27323 56.0750   3
  -3  -6 -10 35.2586 55.7148   2
  -3  -6 -10 8.06918 53.2294   3
  -3  -6 -10-34.1867 69.1219   9
   3   6  11-47.1589 63.6492   4
  -3  -6 -11-75.1534 59.8166   2
   3  -6  11 0.98551 59.3811   3
  -3  -6 -11 90.9454 60.6683   3
  -3  -6 -11 63.1500 71.6261   9
  -3   7  10 12.6148 55.9223   4
  -3  -7  10 8.69976 62.1981   3
   3  -7 -10 42.5903 52.2510   2
  -3   7  10 133.861 78.9044   8
   3  -7 -10-29.6232 64.2566   9
   3  -7 -10 37.3512 50.7275   3
  -3   7   9 82.2689 54.9423   4
  -3  -7   9 96.1683 59.7869   3
   3  -7  -9 350.295 74.7207   9
   3  -7  -9 2.61078 45.9277   2
   3  -7  -9 90.5722 48.6958   3
  -3   7   9 289.582 83.4960   8
  -3   7   8 172.503 53.1336   4
  -3  -7   8 127.718 54.3423   3
  -3  -7   8 139.737 54.9807   2
   3  -7  -8 221.339 65.5663   9
   3  -7  -8 115.064 45.0953   3
   3  -7  -8 189.372 48.5085   2
  -3   7   8 146.243 71.8220   8
  -3   7   7 855.668 64.1327   4
   3  -7  -7 813.771 56.7121   2
   3  -7  -7 931.983 83.5917   9
  -3   7   7 1032.60 99.6028   8
   3   7  -7 975.277 77.0844   5
   3  -7  -6-62.4701 55.4345   9
  -3   7   6 57.7087 71.6557   5
  -3   7   6 33.6033 38.8028   4
  -3  -7   6-29.9906 37.0062   3
  -3  -7   6 43.0614 38.1174   2
  -3  -7   6 18.5880 40.4019   2
   3  -7  -6-42.4538 32.9025   2
  -3   7   6 13.9721 64.4463   8
   3   7  -6 51.2062 54.2872   5
  -3   7   5 999.570 55.0031   4
   3  -7  -5 829.464 42.2103   2
   3  -7  -5 1015.80 74.4035   9
  -3  -7   5 945.768 57.9322   2
  -3   7   5 1075.07 100.141   8
  -3  -7   5 779.073 54.2886   2
  -3   7   5 845.025 93.9889   5
  -3  -7   5 1023.95 56.3579   3
   3   7  -5 856.841 79.7298   5
   3  -7  -4 710.260 32.1108   2
  -3  -7   4 665.953 47.4113   2
   3  -7  -4 640.249 62.8812   9
  -3   7   4 710.896 44.7692   4
  -3   7   4 866.560 91.7623   8
  -3   7   4 859.719 93.3713   5
   3   7  -4 748.239 73.8179   5
  -3   7   3 131.876 26.5244   4
   3  -7  -3 70.7415 12.7568   2
   3  -7  -3 114.374 42.8087  10
  -3  -7   3 53.6663 28.2767   2
   3  -7  -3 132.380 45.1208   9
  -3   7   3 29.2084 69.8601   5
  -3   7   3 145.012 65.7848   8
   3   7  -3 116.052 32.4601   7
  -3  -7   3 86.9459 29.6580   2
   3   7  -3 97.9300 57.6071   5
  -3   7   2-8.17206 20.0687   4
   3  -7  -2 88.8976 37.8875   9
   3   7  -2 97.6586 58.9740   5
  -3   7   2-57.9560 66.1556   5
   3  -7  -2 81.4968 40.0948  10
  -3  -7   2 62.5503 22.8595   2
  -3  -7   2 20.4044 22.0559   2
   3   7  -2 8.62643 26.0605   7
   3  -7  -1 1921.65 79.1750  10
   3  -7  -1 1955.68 75.6109   9
   3   7  -1 1964.54 56.8665   7
  -3   7   1 1924.89 114.713   5
  -3   7   0 655.750 89.8429   5
  -3   7   0 431.657 24.4967   4
   3  -7   0 570.947 48.0584   9
  -3   7   0 571.857 74.6206   8
  -3   7   0 387.798 22.5859   7
   3   7   0 512.608 33.0357   7
   3  -7   0 450.775 46.1639  10
  -3   7  -1 107.052 21.2684   4
  -3   7  -1 133.602 64.3303   8
  -3  -7  -1 69.4029 19.1739   2
  -3   7  -1 163.913 21.1986   7
   3   7   1 218.174 27.8583   7
   3  -7   1 205.421 38.9262  10
  -3   7  -1 176.461 68.7221   5
   3  -7   2 469.370 45.9143  10
  -3  -7  -2 270.920 27.2092   2
  -3   7  -2 487.683 69.2358   8
  -3   7  -2 325.603 30.3827   7
  -3   7  -2 369.023 77.1579   5
  -3  -7  -2 341.037 27.1640   2
   3  -7   3 344.476 26.2961   2
  -3   7  -3 387.915 69.8793   8
  -3   7  -3 289.374 73.9834   5
   3   7   3 428.751 41.0265   4
  -3  -7  -4 49.6001 58.5108   9
   3  -7   4 82.5591 27.4527   2
  -3  -7  -4 88.8462 32.9427   2
   3   7   4 89.9180 34.7369   4
  -3  -7  -4 97.3866 30.6388   2
  -3   7  -4 180.500 70.2714   5
   3   7   5-15.2130 36.6237   4
  -3  -7  -5-79.0003 59.4483   9
   3  -7   5-12.9245 31.3410   2
  -3  -7  -5 30.1700 36.0188   2
  -3  -7  -5-8.62094 33.7516   2
  -3   7  -5 61.8580 66.8105   5
   3  -7   6 1127.06 60.5663   2
   3  -7   6 1296.10 66.9909   3
  -3  -7  -6 993.080 61.4551   3
  -3  -7  -6 1009.18 96.2973   9
  -3  -7  -6 1097.12 62.7619   2
   3   7   6 1188.28 68.0078   4
  -3   7  -6 1179.58 102.793   5
  -3  -7  -6 1080.81 65.2678   2
   3  -7   7 63.1374 45.9636   3
   3  -7   7-0.31145 43.5682   3
  -3   7  -7 26.8202 68.9860   5
  -3  -7  -7 89.1588 44.0353   2
  -3  -7  -7-35.5970 44.7680   3
  -3  -7  -7-34.9823 66.2595   9
   3   7   7-40.9153 47.5154   4
   3  -7   8 1251.14 77.5066   3
  -3  -7  -8 1485.01 80.0590   3
   3   7   8 1296.52 79.5726   4
  -3   7  -8 1494.66 110.098   5
  -3  -7  -8 1251.38 79.3866   2
   3  -7   9 38.3726 54.0012   3
  -3  -7  -9-28.4461 54.4619   3
  -3  -7  -9-70.3435 69.9133   9
  -3   7  -9 132.576 70.9657   5
   3   7   9 146.103 56.1537   4
  -3  -8   7 896.314 74.3253   2
  -3  -8   7 903.397 72.2026   3
   3  -8  -7 978.860 62.1188   2
   3  -8  -7 964.382 87.9090   9
  -3   8   7 869.437 108.649   8
   3   8  -7 1024.69 89.7925   5
  -3   8   7 1210.04 73.3813   4
  -3   8   6 29.6719 40.4786   4
  -3  -8   6 47.6073 46.8154   2
   3   8  -6 8.94019 60.0795   5
  -3   8   6 37.2839 80.3197   8
   3  -8  -6-25.8377 59.8723   9
   3  -8  -6-43.2213 35.8913   2
  -3   8   6-78.6351 79.8207   5
  -3   8   5 203.005 82.2780   8
   3   8  -5 237.522 68.5797   5
  -3   8   5 327.601 87.0387   5
  -3  -8   5 141.458 41.8447   2
   3  -8  -5 158.082 56.5353  10
  -3   8   5 107.634 36.5299   4
  -3  -8   5 90.7694 41.5974   2
   3  -8  -5 180.232 57.4544   9
  -3  -8   4 43.0635 34.6968   2
   3  -8  -4-5.22623 48.0289  10
   3   8  -4 49.3895 62.6808   5
  -3  -8   4-17.3758 36.2578   2
   3  -8  -4-11.1313 51.3835   9
  -3   8   4-78.0020 73.9905   8
   3   8  -4 57.2761 33.1975   7
  -3   8   4 100.672 80.7854   5
  -3   8   4-0.55161 29.1967   4
   3  -8  -3 56.0976 15.4281   2
  -3   8   3 53.9397 23.3317   4
  -3  -8   3 66.7285 30.6787   2
   3  -8  -3 83.4781 48.2897  10
  -3  -8   3 63.5687 31.8198   2
   3   8  -3 149.797 33.7786   7
  -3   8   3 127.838 76.1353   5
  -3  -8   2 17.7100 25.2792   2
  -3  -8   2-33.9552 25.8984   2
  -3   8   2 74.3222 74.8859   5
   3   8  -2 24.8390 25.1184   7
   3  -8  -2-24.1201 41.2644  10
  -3   8   2-14.1068 17.5093   4
  -3  -8   1 137.355 24.6860   2
  -3   8   1 223.496 82.2045   5
  -3   8   1 220.805 72.4203   8
  -3   8   1 116.996 16.1961   4
  -3  -8   0 288.538 26.5373   2
  -3   8   0 656.342 87.9747   8
   3   8   0 442.180 33.5026   7
  -3   8   0 688.878 100.413   5
  -3  -8  -1 2723.70 56.3371   2
  -3   8  -1 3726.17 155.192   8
  -3   8  -1 2833.21 49.5021   7
  -3  -8  -1 2292.10 53.9234   2
  -3   8  -1 4099.34 168.374   5
  -3  -8  -2 746.513 86.5428   9
  -3  -8  -2 692.927 35.8041   2
  -3   8  -2 678.995 94.0793   5
  -3   8  -2 906.955 93.0813   8
  -3   8  -2 720.093 34.4623   7
  -3  -8  -2 499.002 35.3374   2
  -3   8  -3 2081.12 129.329   5
  -3  -8  -3 1879.84 57.1539   2
  -3  -8  -3 1561.76 55.5368   2
   3   8   3 2324.77 68.1209   4
  -3  -8  -3 1749.40 115.223   9
   3   8   4 109.675 37.9677   4
   3  -8   4 67.7146 30.9072   2
  -3  -8  -4-5.29732 34.2665   2
  -3  -8  -4 84.5325 33.8919   2
  -3  -8  -4 165.448 72.6237   9
  -3   8  -4 138.845 76.3536   5
  -3  -8  -5 5777.21 186.593   9
   3   8   5 5308.42 114.163   4
   3  -8   5 5280.85 108.605   2
  -3   8  -5 5763.49 197.104   5
   3   8   6 344.965 50.8352   4
  -3   8  -6 387.855 85.3583   5
  -3  -8  -6 396.844 83.7960   9
  -3  -8  -6 261.898 49.6576   2
  -3  -8  -6 495.511 53.7837   2
  -3  -8  -7 199.071 53.1088   2
  -3  -8  -7 104.869 75.8299   9
  -3   8  -7 230.547 83.5519   5
  -3   9   1 473.791 97.4662   5
  -3   9   1 642.609 98.0763   8
  -3  -9   0 289.310 31.9626   2
  -3   9   0 716.915 103.954   5
  -3  -9   0 366.657 32.1606   2
  -3   9   0 651.638 98.3926   8
  -4   0  16 214.067 82.1047  13
   4   0 -16 210.037 81.4655  13
   4   0 -16 321.989 84.0511   9
   4   0 -15-35.5263 70.8144   9
   4   0 -15 8.86651 64.7307   3
   4   0 -15-19.5442 69.5965  13
  -4   0  15 19.9125 70.8075   3
  -4   0  15 49.8941 71.6669  13
   4   0 -14 2530.02 125.809  13
  -4   0  14 2491.28 127.656  13
   4   0 -14 2790.39 122.967   3
   4   0 -14 2671.15 129.719   9
  -4   0  14 2745.41 133.203   3
  -4   0  13-47.4849 62.4651  13
   4   0 -13 38.3987 58.0002  13
  -4   0  13 61.2704 55.9829  11
   4   0 -13-8.97810 57.7884   3
   4   0 -13-11.4933 60.3719   9
  -4   0  13 32.1432 47.4518   8
  -4   0  13 2.74192 57.5885   4
  -4   0  13-40.1948 60.1598   3
  -4   0  13 29.5715 64.0531   3
  -4   0  12 498.766 71.0827  13
  -4   0  12 629.736 73.2113  11
   4   0 -12 538.118 66.4579  13
   4   0 -12 523.296 68.0940   3
   4   0 -12 574.229 75.7590   9
  -4   0  12 728.187 73.7764   3
  -4   0  12 458.589 70.0632   3
  -4   0  12 685.669 75.4423   4
  -4   0  11 67.4750 55.3573   4
  -4   0  11-54.6357 60.0526  12
  -4   0  11-12.5956 51.6141  11
   4   0 -11-39.6952 53.1308   3
  -4   0  11-24.7317 53.8938  13
  -4   0  11-73.4774 60.1606   3
  -4   0  11 43.0759 49.0046   1
   4   0 -11 15.9574 56.2725   9
   4   0 -11-35.7887 54.3278  13
   4   0 -10 15049.8 215.053   1
  -4   0  10 15628.0 220.540   3
  -4   0  10 15615.2 224.997  11
  -4   0  10 15931.1 221.298   1
  -4   0  10 15710.1 229.216  12
   4   0 -10 15231.3 214.392   3
   4   0 -10 14519.5 224.554   9
  -4   0  10 15630.3 226.011   1
   4   0 -10 14973.1 216.159   1
  -4   0  10 14709.8 217.845  13
   4   0 -10 15208.3 224.019  13
  -4   0  10 15203.5 228.229   4
   4   0  -9 18.1746 41.6826   1
  -4   0   9 121.505 55.7910  11
  -4   0   9-54.9075 44.9212   1
   4   0  -9-22.4979 35.9669   2
   4   0  -9 19.7818 38.4489   1
   4   0  -9 121.544 52.1319   3
   4   0  -9 53.4947 50.6797  11
  -4   0   9 4.64833 40.3713   1
  -4   0   9 124.531 54.0822   4
   4   0  -8 21334.8 226.513  11
  -4   0   8 20443.2 226.428  13
   4   0  -8 21027.1 233.053  13
   4   0  -8 21081.2 218.844   2
   4   0  -8 20526.2 223.419   3
   4   0  -8 20196.6 235.732   9
  -4   0   8 20910.5 236.073   1
  -4   0   8 21335.3 235.524  12
  -4   0   8 20537.9 223.542   1
   4   0  -8 20655.7 226.798   1
  -4   0   8 21634.2 242.478   4
  -4   0   8 22360.1 239.303  11
  -4   0   8 21241.8 228.289   3
   4   0  -8 20144.8 225.172   1
  -4   0   7-25.2041 39.0168  11
  -4   0   7-6.05759 36.3695  11
  -4   0   7-44.6927 34.4289   1
  -4   0   7 146.675 40.6029  13
   4   0  -7 58.4592 36.0130  11
  -4   0   7-28.6327 39.2242   1
   4   0  -7-32.4635 34.4051   2
   4   0  -7 22.1785 34.5986   1
   4   0  -7 14.3955 40.9598   9
   4   0  -7 16.1886 36.9479   3
   4   0  -7-1.30311 31.4189   1
  -4   0   7 59.5975 41.9578  12
  -4   0   7 9.47167 38.2674   3
   4   0  -7 32.0138 38.9764  13
  -4   0   7 41.3573 36.4211   4
   4   0  -6 859.581 51.1483  11
  -4   0   6 894.504 54.2913  11
   4   0  -6 933.383 56.3297  12
  -4   0   6 960.447 56.6248  12
   4   0  -6 988.726 52.1233   2
   4   0  -6 883.154 51.2950   3
   4   0  -6 839.608 52.7100  13
  -4   0   6 933.872 55.5657  11
   4   0  -6 837.028 53.6687   9
  -4   0   6 1010.25 54.6626   1
   4   0  -6 918.628 52.9505   1
  -4   0   6 979.160 57.1127   1
  -4   0   6 909.600 54.3753  13
   4   0  -6 819.912 49.2298   1
  -4   0   6 901.513 54.4837   4
  -4   0   6 906.700 53.9415   3
  -4   0   5-52.0827 34.3584   3
   4   0  -5 21.1414 30.2984   1
  -4   0   5-12.4891 32.2460   4
   4   0  -5 24.2675 35.9060  12
  -4   0   5-62.9562 36.7345  11
  -4   0   5 9.31702 34.4562  11
  -4   0   5 36.7041 29.7524   1
   4   0  -5 17.0583 32.8739   3
   4   0  -5-27.5555 29.3977   2
   4   0  -5 24.7840 34.3010  13
   4   0  -5-33.5084 36.8239   9
  -4   0   5 54.8268 37.5968   1
  -4   0   5 4.03316 39.5759  12
   4   0  -5-9.98105 29.5466   1
   4   0  -4 5065.77 85.8378   2
  -4   0   4 5444.09 90.4901   3
  -4   0   4 5611.17 98.0634   4
  -4   0   4 5447.42 98.6496   1
   4   0  -4 5278.38 90.0085   3
  -4   0   4 5208.32 43.9053   5
  -4   0   4 5863.69 100.374  11
   4   0  -4 5199.24 95.5665   9
  -4   0   4 5187.22 93.0175   1
  -4   0   4 5941.07 108.937  12
   4   0  -4 5227.97 92.4214   1
   4   0  -4 5150.68 92.5969  13
   4   0  -4 4986.39 92.1511  12
  -4   0   3 9.66063 32.0996  12
  -4   0   3-17.4556 30.5067   4
   4   0  -3-15.9068 28.9300  12
  -4   0   3-20.7385 28.2924  13
   4   0  -3 12.8292 27.4588   1
  -4   0   3-8.16831 29.0330  11
  -4   0   3 31.7990 28.2846  11
   4   0  -3-3.26652 27.5261  11
   4   0  -3-21.4658 28.6534  13
   4   0  -3 14.9487 26.5257   2
   4   0  -3 30.0813 27.7869   3
   4   0  -3-12.1171 24.1895   7
   4   0  -3-33.5250 25.6508   6
  -4   0   3-8.82231 27.1000   3
  -4   0   3 21.7630 29.5477   1
  -4   0   2 5545.72 84.4673   1
   4   0  -2 5472.71 83.1765  13
  -4   0   2 5679.41 79.7583   3
   4   0  -2 5345.54 78.9568  10
  -4   0   2 5412.21 83.8872  11
  -4   0   2 5524.56 86.9347  12
   4   0  -2 5414.53 78.1184   3
   4   0  -2 5346.43 77.5953   2
   4   0  -2 5418.67 82.3863  11
   4   0  -2 5401.72 84.9081   7
  -4   0   2 5455.32 82.3270  13
   4   0  -2 5721.38 70.9952   6
  -4   0   2 5320.86 88.0939   1
   4   0  -2 5309.45 82.3615  12
  -4   0   2 5427.91 85.8126   4
   4   0  -2 5575.78 84.9001   1
   4   0  -1 38.5045 25.9768  12
   4   0  -1 6.57823 22.1324   6
   4   0  -1 6.77039 23.4209   2
  -4   0   1 10.7651 30.1949  12
   4   0  -1-27.7812 25.8022   1
  -4   0   1-12.1208 27.1863  11
  -4   0   1 0.70950 27.5673   1
   4   0  -1 4.89391 25.2972  11
  -4   0   1-10.3837 26.8838  13
   4   0  -1-5.50396 24.8120  10
   4   0  -1 1.61147 27.1250  13
   4   0  -1 33.6790 25.1437   3
  -4   0   1-8.86336 24.7944   7
   4   0  -1 6.66818 22.0675   7
  -4   0   1 14.2548 26.7342   1
  -4   0   1 25.0824 26.7289   3
   4   0   0 8881.62 83.7181   6
   4   0   0 8323.84 96.9605  12
  -4   0   0 9057.11 93.7509   3
   4   0   0 8672.28 97.0667  11
  -4   0   0 7864.06 99.6710  11
   4   0   0 8769.42 98.4182   1
   4   0   0 8786.40 94.2979   2
   4   0   0 8625.95 97.0239  10
  -4   0   0 8670.85 101.032  12
  -4   0   0 9197.91 85.1577   6
   4   0   0 8716.32 95.3817   3
  -4   0   0 8861.71 103.623   1
  -4   0   0 8564.71 103.192   7
   4   0   0 8866.55 99.7435   7
  -4   0   0 8515.74 99.0013   1
  -4   0   0 9071.78 99.8574  13
   4   0   0 8681.79 95.8968  13
  -4   0  -1-19.1396 27.9939  11
  -4   0  -1-23.7308 30.4481  12
   4   0   1 5.10537 24.3821  12
  -4   0  -1-45.1883 26.4258   3
  -4   0  -1-11.6620 24.5559   7
   4   0   1-15.3467 25.7797   3
   4   0   1-22.7893 22.1255   6
   4   0   1 62.3683 26.5056  11
  -4   0  -1 0.82459 26.3744   1
  -4   0  -1 9.54590 28.1848   1
   4   0   1-31.7937 26.2172   1
   4   0   1-5.83431 25.0644   4
   4   0   1-10.8551 24.0430   2
  -4   0  -1-3.15940 29.8264  13
   4   0   1-3.58104 24.2972   7
   4   0   1 34.9423 27.1932  13
  -4   0  -1-3.25193 23.0931   6
   4   0   1 3.80790 24.8823  10
  -4   0  -2 1298.40 46.8264   3
   4   0   2 1421.14 40.5239   6
  -4   0  -2 1361.52 53.8412  12
  -4   0  -2 1366.47 48.9153  11
   4   0   2 1373.67 48.0942  13
  -4   0  -2 1435.84 50.4029   1
   4   0   2 1452.17 47.7830   2
   4   0   2 1459.96 47.4403   1
   4   0   2 1304.14 47.1860  12
  -4   0  -2 1406.07 41.5903   6
   4   0   2 1275.98 45.1682   3
  -4   0  -2 1459.59 50.1622  13
  -4   0  -2 1530.78 53.0395   7
   4   0   2 1390.73 50.2334  10
   4   0   2 1496.68 48.2049   4
   4   0   2 1297.90 47.9154  11
  -4   0  -3 17.3549 23.6336   9
   4   0   3-33.3245 28.8812   4
  -4   0  -3 1.19719 29.2801   3
  -4   0  -3-5.68897 34.7546  12
   4   0   3 14.3417 27.5923  12
  -4   0  -3-12.0460 27.6289   7
   4   0   3 3.91051 31.2434   1
   4   0   3-36.3467 31.1407  13
  -4   0  -3-24.7094 29.8410  11
   4   0   3-4.78454 29.3331   3
  -4   0  -3 17.4438 26.0674   2
   4   0   3 3.36325 29.2004  10
  -4   0  -3-20.0840 32.2016   1
   4   0   3-10.6417 28.1499   2
   4   0   3 15.0480 28.4690  11
   4   0   3 20.5709 28.7387   1
  -4   0  -3 13.3097 24.7164   6
  -4   0  -3 2.94727 30.3722  13
   4   0   4 12026.0 138.706   4
   4   0   4 12226.4 138.749  11
  -4   0  -4 12740.0 145.405  11
  -4   0  -4 12179.6 135.716   3
[truncated: 1,437,146 more chars]
