# Supplementary material for: Crystal structures of the synthetic inter­mediate 3-[(6-chloro-7H-purin-7-yl)meth­yl]cyclo­butan-1-one, and of two oxetanocin derivatives: 3-[(6-chloro-8,9-di­hydro-7H-purin-7-yl)meth­yl]cyclo­butan-1-ol and 3-[(6-chloro-9H-purin-9-yl)meth­yl]cyclo­butan-1-ol
Source: Acta Crystallogr E Crystallogr Commun. 2019 May 3;75(Pt 6):732–7. doi: 10.1107/S2056989019004432 (PMC6658957; doi:10.1107/S2056989019004432)
Supplement: Supplementary file 2 [file e-75-00732-Isup2.hkl]

data_I                          
_shelx_title ' b17132 in P21/c No14' 
_shelx_refln_list_code          4                                               
_shelx_F_calc_maximum      152.00                                               
_exptl_crystal_F_000       488.00                                               
_reflns_d_resolution_high  0.7500                                               
                                                                                
loop_                                                                           
 _space_group_symop_operation_xyz                                               
 'x, y, z'                                                                      
 '-x, y+1/2, -z+1/2'                                                            
 '-x, -y, -z'                                                                   
 'x, -y-1/2, z-1/2'                                                             
                                                                                
_cell_length_a    11.9736                                                       
_cell_length_b     6.8854                                                       
_cell_length_c    12.2746                                                       
_cell_angle_alpha  90.000                                                       
_cell_angle_beta   92.938                                                       
_cell_angle_gamma  90.000                                                       
                                                                                
_shelx_F_squared_multiplier     1.000                                           
                                                                                
loop_                                                                           
 _refln_index_h                                                                 
 _refln_index_k                                                                 
 _refln_index_l                                                                 
 _refln_F_squared_calc                                                          
 _refln_F_squared_meas                                                          
 _refln_F_squared_sigma                                                         
 _refln_observed_status                                                         
   2   0   0       1792.83       1567.01         8.05 o                         
   3   0   0       1083.72       1119.63         7.53 o                         
   4   0   0       1300.36       1264.80         7.65 o                         
   5   0   0       1548.84       1500.17        10.44 o                         
   6   0   0         37.11         48.43         1.34 o                         
   7   0   0        151.43        132.75         1.78 o                         
   8   0   0       5113.32       5144.20        24.12 o                         
   9   0   0         85.25         79.07         2.66 o                         
  10   0   0        607.26        575.54         5.88 o                         
  11   0   0         55.19         52.92         2.63 o                         
  12   0   0        214.51        193.32         6.16 o                         
  13   0   0        157.18        155.42         4.73 o                         
  14   0   0        137.52        146.25         5.76 o                         
  15   0   0        228.70        235.54         7.64 o                         
   1   1   0          8.37         12.73         1.51 o                         
   2   1   0        215.02        164.50         1.24 o                         
   3   1   0       7594.84       8111.15        26.44 o                         
   4   1   0        256.12        401.11         2.25 o                         
   5   1   0         48.19         79.55         5.48 o                         
   6   1   0       1191.27       1110.13         5.28 o                         
   7   1   0        100.86         99.14         1.40 o                         
   8   1   0        139.34        148.76         2.09 o                         
   9   1   0        586.36        544.55         5.21 o                         
  10   1   0        166.49        167.42         1.99 o                         
  11   1   0        562.91        579.94         4.60 o                         
  12   1   0         41.18         40.56         2.16 o                         
  13   1   0        215.94        226.28         4.77 o                         
  14   1   0          8.09         10.31         2.55 o                         
  15   1   0        123.58        128.40         6.68 o                         
   0   2   0      18535.17      19358.43        37.97 o                         
   1   2   0       1525.98       1547.50        32.88 o                         
   2   2   0       1190.50       1174.16        17.94 o                         
   3   2   0       1535.92       1519.28        11.50 o                         
   4   2   0         77.60         80.50         1.29 o                         
   5   2   0        642.46        630.92         4.00 o                         
   6   2   0        111.22        103.43         1.26 o                         
   7   2   0        453.52        421.23         2.64 o                         
   8   2   0        932.70        984.35         6.55 o                         
   9   2   0          0.85          0.86         1.03 o                         
  10   2   0        771.46        745.20         6.25 o                         
  11   2   0         12.36         12.16         1.70 o                         
  12   2   0        548.10        545.72         9.13 o                         
  13   2   0          6.09          6.49         1.99 o                         
  14   2   0          0.06          6.10         2.39 o                         
  15   2   0        132.20        152.47         4.86 o                         
   1   3   0       1761.27       1854.25        12.48 o                         
   2   3   0        720.73        810.20        14.08 o                         
   3   3   0       1476.19       1430.96        12.95 o                         
   4   3   0          9.46         18.77         0.82 o                         
   5   3   0        335.13        333.61         5.07 o                         
   6   3   0         88.74         84.89         2.15 o                         
   7   3   0        215.86        194.29         3.23 o                         
   8   3   0         28.21         40.85         1.27 o                         
   9   3   0        544.93        522.44         5.62 o                         
  10   3   0        103.92        109.74         2.42 o                         
  11   3   0        111.20        113.03         3.15 o                         
  12   3   0          8.50          8.44         1.72 o                         
  13   3   0          0.17          3.71         2.07 o                         
  14   3   0         66.44         78.54         3.18 o                         
  15   3   0          8.39          4.48         2.92 o                         
   0   4   0        651.28        707.66        20.73 o                         
   1   4   0         69.19         50.73         9.62 o                         
   2   4   0        233.32        190.57        11.77 o                         
   3   4   0       1777.20       1800.19        25.31 o                         
   4   4   0         35.60         29.51         1.27 o                         
   5   4   0        437.82        403.83         5.68 o                         
   6   4   0         91.82         92.16         2.56 o                         
   7   4   0          9.72          7.39         0.91 o                         
   8   4   0        559.39        519.12        10.56 o                         
   9   4   0        601.65        561.50         7.88 o                         
  10   4   0         62.70         55.72         2.59 o                         
  11   4   0         43.84         42.62         2.29 o                         
  12   4   0          0.65          3.21         1.84 o                         
  13   4   0         73.96         75.77         5.11 o                         
  14   4   0          0.79          3.92         2.57 o                         
   1   5   0          6.41          6.66         1.84 o                         
   2   5   0         16.32         14.36         2.00 o                         
   3   5   0        442.09        448.03        11.53 o                         
   4   5   0        128.40        120.16         5.79 o                         
   5   5   0        265.00        216.24         4.21 o                         
   6   5   0         20.99         16.33         1.54 o                         
   7   5   0        169.50        167.14         2.70 o                         
   8   5   0         26.01         24.87         2.13 o                         
   9   5   0          0.34          4.28         2.49 o                         
  10   5   0         85.09         67.80         6.52 o                         
  11   5   0          5.36          6.13         1.89 o                         
  12   5   0          6.43          7.32         2.49 o                         
  13   5   0         81.38         74.53         7.34 o                         
   0   6   0         13.55          5.58         4.88 o                         
   1   6   0         11.21         10.57         2.30 o                         
   2   6   0         92.92         91.60         5.25 o                         
   3   6   0        378.46        372.42         8.04 o                         
   4   6   0         18.93         15.40         1.72 o                         
   5   6   0         51.64         46.24         3.03 o                         
   6   6   0          3.70          8.12         1.52 o                         
   7   6   0         10.82          7.87         1.92 o                         
   8   6   0         90.64        101.47         6.02 o                         
   9   6   0          0.48          5.52         2.57 o                         
  10   6   0        179.59        189.26         5.64 o                         
  11   6   0          4.66          6.42         3.25 o                         
  12   6   0          4.09          5.10         3.51 o                         
   1   7   0         39.79         43.36         4.35 o                         
   2   7   0         20.69         16.60         1.60 o                         
   3   7   0         61.50         66.71         4.90 o                         
   4   7   0         47.22         41.77         3.82 o                         
   5   7   0         13.91         11.01         1.95 o                         
   6   7   0          0.53          0.65         2.60 o                         
   7   7   0         42.17         47.42         4.60 o                         
   8   7   0          0.03          3.43         2.55 o                         
   9   7   0         36.39         44.02         5.98 o                         
  10   7   0         33.97         45.59         4.11 o                         
   0   8   0         92.96        111.27        14.31 o                         
   1   8   0        133.98        110.17         6.76 o                         
   2   8   0         25.70          7.14         2.89 o                         
   3   8   0         64.47         59.78        14.06 o                         
   4   8   0         21.65         20.07         2.84 o                         
   5   8   0         16.69         22.25         1.91 o                         
   6   8   0         57.83         65.77         3.72 o                         
   7   8   0          0.47          1.29         2.59 o                         
   1   9   0         15.49         27.35         8.34 o                         
   2   9   0          0.24          6.29         7.41 o                         
   3   9   0         69.75         56.92        14.89 o                         
 -15   1   1          5.83          1.31         2.66 o                         
 -14   1   1         27.93         28.78         2.65 o                         
 -13   1   1          2.21          1.93         2.20 o                         
 -12   1   1        163.60        154.97         3.32 o                         
 -11   1   1         33.81         34.77         1.76 o                         
 -10   1   1         38.46         41.85         1.51 o                         
  -9   1   1        200.66        194.73         1.84 o                         
  -8   1   1         42.99         52.44         1.15 o                         
  -7   1   1        180.23        165.77         1.64 o                         
  -6   1   1         48.05         54.32         1.30 o                         
  -5   1   1       1729.30       1791.49        10.08 o                         
  -4   1   1         31.95         26.65         0.68 o                         
  -3   1   1         91.21         93.48         1.07 o                         
  -2   1   1        278.81        310.72         2.59 o                         
  -1   1   1       1893.55       1825.05        13.17 o                         
   0   1   1       3332.92       3544.92        35.46 o                         
   1   1   1        812.97        803.24         5.97 o                         
   2   1   1       1395.72       1604.50         5.15 o                         
   3   1   1       8979.84       9313.94        27.19 o                         
   4   1   1       2476.25       2677.10         8.20 o                         
   5   1   1          1.96          4.09         0.73 o                         
   6   1   1        380.29        405.50         2.35 o                         
   7   1   1         17.13         20.34         0.96 o                         
   8   1   1          0.72          1.17         0.98 o                         
   9   1   1         52.88         55.07         1.59 o                         
  10   1   1          2.54          4.08         1.26 o                         
  11   1   1         65.68         59.65         2.22 o                         
  12   1   1         53.29         59.35         2.32 o                         
  13   1   1         40.08         38.45         2.55 o                         
  14   1   1          5.10          3.52         2.56 o                         
  15   1   1          4.47          2.12         2.73 o                         
 -15   2   1         47.24         50.59         3.46 o                         
 -14   2   1        162.42        167.61         5.85 o                         
 -13   2   1         11.88         15.23         2.00 o                         
 -12   2   1        285.12        283.29         4.31 o                         
 -11   2   1          4.31          3.52         1.65 o                         
 -10   2   1        104.94        108.43         2.23 o                         
  -9   2   1         16.72         23.45         1.15 o                         
  -8   2   1        131.55        148.73         1.92 o                         
  -7   2   1        438.84        446.95         2.89 o                         
  -6   2   1        331.64        337.78         2.40 o                         
  -5   2   1         35.85         42.36         1.15 o                         
  -4   2   1         33.39         44.23         0.75 o                         
  -3   2   1       1261.58       1256.19         8.51 o                         
  -2   2   1          0.96          0.57         0.58 o                         
  -1   2   1          3.89          6.73         0.98 o                         
   0   2   1       7096.33       7233.21        46.13 o                         
   1   2   1       4353.89       4365.37        29.76 o                         
   2   2   1         28.23         29.32         1.15 o                         
   3   2   1       1082.94       1125.87         9.56 o                         
   4   2   1         15.85          7.81         0.69 o                         
   5   2   1        696.79        732.74         3.90 o                         
   6   2   1        875.25        956.43         4.72 o                         
   7   2   1         25.65         35.45         1.12 o                         
   8   2   1        700.29        686.80         5.56 o                         
   9   2   1        499.77        478.73         4.85 o                         
  10   2   1         16.24         18.88         1.33 o                         
  11   2   1          0.26          3.33         1.63 o                         
  12   2   1         57.39         63.42         2.81 o                         
  13   2   1         56.93         67.53         3.94 o                         
  14   2   1         56.33         55.86         4.99 o                         
  15   2   1         20.82         17.51         2.67 o                         
 -15   3   1         11.81         13.18         2.89 o                         
 -14   3   1          3.14          8.11         3.17 o                         
 -13   3   1        124.14        145.77         5.04 o                         
 -12   3   1        219.47        203.03         4.75 o                         
 -11   3   1          8.07          9.13         1.50 o                         
 -10   3   1        170.95        162.12         3.01 o                         
  -9   3   1         61.03         59.61         1.40 o                         
  -8   3   1        150.24        133.91         2.37 o                         
  -7   3   1        539.63        502.69         6.85 o                         
  -6   3   1        304.52        255.79         5.93 o                         
  -5   3   1       1359.30       1276.02        11.43 o                         
  -4   3   1         90.02         75.16         2.50 o                         
  -3   3   1       1644.35       1689.57        10.57 o                         
  -2   3   1          1.32         -0.23         0.94 o                         
  -1   3   1         40.10         83.92         3.08 o                         
   0   3   1        517.25        526.72         6.31 o                         
   1   3   1          4.71          6.79         1.27 o                         
   2   3   1          6.10         -0.64         0.69 o                         
   3   3   1        693.55        614.59        14.33 o                         
   4   3   1          4.82          2.55         0.48 o                         
   5   3   1       1177.04       1233.43        12.58 o                         
   6   3   1        373.31        375.05         5.68 o                         
   7   3   1          1.67          2.32         0.81 o                         
   8   3   1        114.67        107.75         1.74 o                         
   9   3   1        394.25        388.07         4.44 o                         
  10   3   1        265.38        260.11         3.81 o                         
  11   3   1        121.60        126.06         2.98 o                         
  12   3   1         44.63         42.14         2.21 o                         
  13   3   1         33.38         38.10         2.69 o                         
  14   3   1         19.79         20.41         2.66 o                         
 -14   4   1         46.17         48.14         3.54 o                         
 -13   4   1         17.49         14.49         2.88 o                         
 -12   4   1         90.97         82.87         6.20 o                         
 -11   4   1         93.86         92.36         4.18 o                         
 -10   4   1          2.93          3.27         1.24 o                         
  -9   4   1         43.61         38.00         1.86 o                         
  -8   4   1        357.67        336.19         9.22 o                         
  -7   4   1        124.21        109.76         3.36 o                         
  -6   4   1       1087.47        999.12        12.61 o                         
  -5   4   1        133.70        111.98         1.99 o                         
  -4   4   1          9.58          2.14         0.76 o                         
  -3   4   1        666.01        702.90        17.58 o                         
  -2   4   1        558.55        591.45         4.12 o                         
  -1   4   1          3.33          2.87         1.14 o                         
   0   4   1       2112.87       2411.05        16.27 o                         
   1   4   1        272.98        223.04         2.98 o                         
   2   4   1       2144.90       2165.33        10.55 o                         
   3   4   1        443.18        431.79         6.05 o                         
   4   4   1        269.20        231.37         5.12 o                         
   5   4   1          6.01          9.38         1.05 o                         
   6   4   1        490.59        442.07         5.22 o                         
   7   4   1         44.91         39.81         1.78 o                         
   8   4   1        826.06        762.02        14.90 o                         
   9   4   1         68.07         53.08         2.97 o                         
  10   4   1          7.25         10.40         1.33 o                         
  11   4   1         40.39         41.65         1.91 o                         
  12   4   1          9.70          9.11         2.51 o                         
  13   4   1         16.31         12.39         2.34 o                         
  14   4   1          6.11          2.79         2.46 o                         
 -13   5   1         99.40        100.32         8.88 o                         
 -12   5   1         46.34         41.87         3.83 o                         
 -11   5   1          8.61          6.98         2.00 o                         
 -10   5   1        260.65        259.87        11.14 o                         
  -9   5   1         44.34         32.70         4.04 o                         
  -8   5   1        206.91        221.78         4.93 o                         
  -7   5   1          2.87          1.32         1.49 o                         
  -6   5   1         68.88         74.18         1.89 o                         
  -5   5   1        880.96        789.06        11.02 o                         
  -4   5   1          5.71          4.20         1.02 o                         
  -3   5   1       1161.32       1173.66        12.88 o                         
  -2   5   1        668.17        666.83         8.62 o                         
  -1   5   1          0.05          3.65         1.65 o                         
   0   5   1       1007.18        995.00        11.99 o                         
   1   5   1        148.74        116.72        13.54 o                         
   2   5   1         15.24         26.39         3.24 o                         
   3   5   1        102.92         71.38         3.74 o                         
   4   5   1         46.74         42.04         2.07 o                         
   5   5   1       1050.66       1026.70        12.56 o                         
   6   5   1          1.15          4.17         1.32 o                         
   7   5   1         44.77         45.51         3.26 o                         
   8   5   1         68.46         63.20         3.33 o                         
   9   5   1        135.23        148.26         4.66 o                         
  10   5   1        235.91        218.89         8.65 o                         
  11   5   1         40.23         42.25         2.57 o                         
  12   5   1        181.05        164.89         9.53 o                         
  13   5   1          0.05          1.10         2.63 o                         
 -12   6   1         44.37         58.34         5.36 o                         
 -11   6   1        119.59        124.97         5.65 o                         
 -10   6   1         20.27         23.36         3.21 o                         
  -9   6   1        192.92        200.24         8.29 o                         
  -8   6   1        266.56        295.29         7.66 o                         
  -7   6   1         67.57         56.43         3.12 o                         
  -6   6   1        304.54        305.10         9.07 o                         
  -5   6   1         12.45         12.36         1.78 o                         
  -4   6   1        135.01        124.89         6.72 o                         
  -3   6   1         34.47         24.68         2.52 o                         
  -2   6   1        641.09        654.59        18.36 o                         
  -1   6   1          4.19          3.94         1.36 o                         
   0   6   1          0.63          1.65         1.54 o                         
   1   6   1        419.60        338.57        22.88 o                         
   2   6   1        546.66        488.00        14.75 o                         
   3   6   1       1023.56        996.45        26.19 o                         
   4   6   1        110.06        115.19         3.58 o                         
   5   6   1          8.16          6.27         1.77 o                         
   6   6   1        459.15        474.56        12.86 o                         
   7   6   1         19.90         19.09         2.48 o                         
   8   6   1        173.70        163.87         4.99 o                         
   9   6   1         45.94         54.01         4.53 o                         
  10   6   1          3.25          4.18         3.93 o                         
  11   6   1        130.27        130.29         5.11 o                         
 -10   7   1         76.67         87.68         6.42 o                         
  -9   7   1         69.45         72.79         6.87 o                         
  -8   7   1        245.94        247.93         4.56 o                         
  -7   7   1         24.34         31.42         2.54 o                         
  -6   7   1        114.44        114.20         2.80 o                         
  -5   7   1        156.46        140.98         5.98 o                         
  -4   7   1          0.00          1.23         2.86 o                         
  -3   7   1        257.98        282.08         5.40 o                         
  -2   7   1        270.62        279.05        10.37 o                         
  -1   7   1        142.84        125.46         6.63 o                         
   0   7   1       1264.35       1202.49        15.59 o                         
   1   7   1         47.45         38.15         2.43 o                         
   2   7   1        164.62        158.99         4.94 o                         
   3   7   1         25.11         22.47         2.52 o                         
   4   7   1          0.05         -1.16         1.68 o                         
   5   7   1        343.58        331.05        10.37 o                         
   6   7   1         18.71         22.55         3.50 o                         
   7   7   1         92.51        105.09         4.76 o                         
   8   7   1        124.01        132.64         8.06 o                         
   9   7   1        120.18        150.28         4.34 o                         
  10   7   1          2.59          5.36         3.03 o                         
  -7   8   1          3.80          9.10         2.45 o                         
  -6   8   1         68.27         82.72         7.00 o                         
  -5   8   1         16.17         20.63         1.77 o                         
  -4   8   1         84.86         83.27         8.13 o                         
  -3   8   1         26.64         19.41         4.10 o                         
  -2   8   1        284.42        284.20        15.41 o                         
  -1   8   1        112.63        131.62         6.35 o                         
   0   8   1          2.68          8.53         6.51 o                         
   1   8   1        130.88        169.87         6.38 o                         
   2   8   1         77.04        110.12         9.56 o                         
   3   8   1        498.25        400.78        41.60 o                         
   4   8   1         11.42         17.92         3.54 o                         
   5   8   1          3.47          3.14         2.20 o                         
   6   8   1        121.06        133.62         5.60 o                         
   7   8   1         16.86         12.40         3.00 o                         
  -3   9   1         56.31         82.57        12.22 o                         
  -2   9   1         21.09         25.24        14.52 o                         
  -1   9   1          0.81         -1.32         4.64 o                         
   0   9   1        125.73        149.10        12.37 o                         
   1   9   1          3.65          0.83         6.99 o                         
   2   9   1         27.03         24.76        11.50 o                         
 -15   0   2        547.61        520.43        27.98 o                         
 -14   0   2         52.74         51.99         4.60 o                         
 -13   0   2        223.71        240.03        10.40 o                         
 -12   0   2        179.19        182.59         6.54 o                         
 -11   0   2        307.91        302.00         4.44 o                         
 -10   0   2         70.13         70.00         2.74 o                         
  -9   0   2        397.05        455.08         5.26 o                         
  -8   0   2       1677.60       1651.40        14.02 o                         
  -7   0   2        353.15        319.87         4.19 o                         
  -6   0   2       4035.29       4091.12        22.17 o                         
  -5   0   2        735.84        737.98         3.11 o                         
  -4   0   2        831.23        791.53         3.60 o                         
  -3   0   2       2958.22       2924.64        14.88 o                         
  -2   0   2          8.79         21.42         1.07 o                         
  -1   0   2       3114.04       3874.87        11.38 o                         
   0   0   2         76.43         77.71         2.09 o                         
   1   0   2       5634.43       6253.33        29.79 o                         
   2   0   2      15719.14      17100.38       129.76 o                         
   3   0   2         29.41         69.14         1.30 o                         
   4   0   2        191.05        202.26         2.32 o                         
   5   0   2        260.89        190.65         1.97 o                         
   6   0   2        568.73        661.79         5.47 o                         
   7   0   2        379.00        351.15         5.82 o                         
   8   0   2         72.57         69.38         1.71 o                         
   9   0   2       1553.75       1477.39         6.00 o                         
  10   0   2        822.65        775.32         6.00 o                         
  11   0   2          2.79          4.35         2.43 o                         
  12   0   2         67.54         65.52         4.26 o                         
  13   0   2        195.28        235.28         6.42 o                         
  14   0   2        109.69        101.59         5.44 o                         
  15   0   2         61.89         76.30         7.68 o                         
 -15   1   2          0.96          5.13         2.67 o                         
 -14   1   2         74.80         86.34         4.65 o                         
 -13   1   2         75.16         67.08         3.33 o                         
 -12   1   2        444.40        438.15         7.82 o                         
 -11   1   2        980.40        952.13         8.43 o                         
 -10   1   2        390.17        362.78         3.44 o                         
  -9   1   2        366.37        361.51         3.03 o                         
  -8   1   2        129.95        152.77         1.60 o                         
  -7   1   2        332.60        339.23         2.57 o                         
  -6   1   2        626.14        637.60         3.90 o                         
  -5   1   2       2462.43       2556.88        12.91 o                         
  -4   1   2       1918.05       1866.61         6.58 o                         
  -3   1   2        376.30        425.03         2.45 o                         
  -2   1   2       3497.74       3525.61        16.42 o                         
  -1   1   2       2388.48       2465.41         7.78 o                         
   0   1   2       2044.93       2239.16         8.72 o                         
   1   1   2       2378.52       2550.91         9.30 o                         
   2   1   2      13342.74      14730.81        40.87 o                         
   3   1   2      23104.94      24644.17        97.20 o                         
   4   1   2        848.76        847.63         3.68 o                         
   5   1   2        781.94        819.19         4.04 o                         
   6   1   2        195.38        145.82         1.48 o                         
   7   1   2        895.01        866.16         3.98 o                         
   8   1   2         13.18         14.18         1.11 o                         
   9   1   2        111.62        102.39         1.65 o                         
  10   1   2         74.12         78.26         1.79 o                         
  11   1   2        840.11        848.99         5.32 o                         
  12   1   2         79.91         88.17         4.07 o                         
  13   1   2        358.65        349.26         6.44 o                         
  14   1   2         21.52         29.85         3.29 o                         
  15   1   2        146.36        149.59         4.34 o                         
 -15   2   2        101.16        105.15         4.10 o                         
 -14   2   2         34.23         38.15         2.70 o                         
 -13   2   2         13.28         18.32         2.03 o                         
 -12   2   2          3.79          3.69         1.78 o                         
 -11   2   2         73.73         70.90         2.07 o                         
 -10   2   2        355.73        359.32         4.32 o                         
  -9   2   2         60.46         49.54         1.30 o                         
  -8   2   2       1144.08       1091.34         7.10 o                         
  -7   2   2         12.82          6.10         0.82 o                         
  -6   2   2        283.57        265.03         2.63 o                         
  -5   2   2       1840.64       1786.96        10.44 o                         
  -4   2   2         38.40         41.80         0.77 o                         
  -3   2   2        718.36        679.26         6.81 o                         
  -2   2   2        112.67        160.63         2.18 o                         
  -1   2   2        517.73        648.39         5.43 o                         
   0   2   2        861.86        864.87         7.40 o                         
   1   2   2       1948.90       2043.08        14.99 o                         
   2   2   2        801.69        685.36         3.91 o                         
   3   2   2       3324.10       3409.97        16.85 o                         
   4   2   2       2350.72       2562.61        10.15 o                         
   5   2   2        545.17        517.66         3.36 o                         
   6   2   2       3141.69       3382.38        13.85 o                         
   7   2   2        140.77        181.53         1.59 o                         
   8   2   2        169.00        179.25         2.34 o                         
   9   2   2        645.26        644.46         5.41 o                         
  10   2   2        294.32        297.75         3.42 o                         
  11   2   2         79.19         80.83         2.85 o                         
  12   2   2        395.62        401.51         6.81 o                         
  13   2   2        102.20        102.45         2.79 o                         
  14   2   2        327.06        343.22         8.18 o                         
  15   2   2         43.47         40.70         3.32 o                         
 -15   3   2          2.03          2.56         2.82 o                         
 -14   3   2        401.24        421.90        13.05 o                         
 -13   3   2         23.87         32.76         2.45 o                         
 -12   3   2        331.48        340.22        10.19 o                         
 -11   3   2          0.93          2.93         1.53 o                         
 -10   3   2         67.44         59.19         1.97 o                         
  -9   3   2        154.54        140.91         2.15 o                         
  -8   3   2        313.34        296.06         3.84 o                         
  -7   3   2        190.27        189.52         2.87 o                         
  -6   3   2        875.03        881.63         8.25 o                         
  -5   3   2        167.53        185.56         2.16 o                         
  -4   3   2        622.31        570.86         5.26 o                         
  -3   3   2         13.54         13.77         1.57 o                         
  -2   3   2       2169.82       2160.70        17.62 o                         
  -1   3   2        965.08        900.45        16.93 o                         
   0   3   2         31.52         44.75         1.30 o                         
   1   3   2       1142.66       1159.60        10.48 o                         
   2   3   2       1107.90       1132.32        10.11 o                         
   3   3   2        890.81        947.38        14.17 o                         
   4   3   2         25.38         15.90         0.93 o                         
   5   3   2        208.94        235.78         5.71 o                         
   6   3   2       2363.10       2368.91        14.45 o                         
   7   3   2         89.41         88.78         1.52 o                         
   8   3   2         76.60         83.67         1.80 o                         
   9   3   2         25.97         24.12         1.25 o                         
  10   3   2        136.03        134.96         3.73 o                         
  11   3   2        360.26        362.07         5.73 o                         
  12   3   2         38.80         41.70         2.38 o                         
  13   3   2         22.07         23.12         3.18 o                         
  14   3   2        102.92        112.50         5.05 o                         
 -14   4   2        117.19        117.47         6.15 o                         
 -13   4   2          7.96          9.53         2.49 o                         
 -12   4   2         54.79         51.62         3.54 o                         
 -11   4   2        238.56        207.74         9.17 o                         
 -10   4   2         39.20         38.98         2.01 o                         
  -9   4   2        159.05        146.62         4.46 o                         
  -8   4   2         11.20          9.86         1.07 o                         
  -7   4   2       1206.86       1177.84        19.58 o                         
  -6   4   2        584.77        558.22         7.06 o                         
  -5   4   2        230.14        231.27         2.89 o                         
  -4   4   2        383.77        377.76         5.72 o                         
  -3   4   2         18.26         13.35         0.82 o                         
  -2   4   2        587.76        586.87        18.45 o                         
  -1   4   2          1.22         -0.03         0.67 o                         
   0   4   2        722.08        726.06        12.25 o                         
   1   4   2        267.57        237.84         9.18 o                         
   2   4   2        430.69        418.35         6.02 o                         
   3   4   2          0.03          0.93         0.82 o                         
   4   4   2        684.33        683.53         8.57 o                         
   5   4   2        100.53         95.74         2.02 o                         
   6   4   2        495.13        513.38         6.88 o                         
   7   4   2          0.18          0.78         0.83 o                         
   8   4   2        150.96        141.86         2.72 o                         
   9   4   2         14.26         11.52         1.06 o                         
  10   4   2        147.98        143.12         4.91 o                         
  11   4   2         49.16         46.08         2.44 o                         
  12   4   2         86.06        103.70         4.08 o                         
  13   4   2         11.77          8.73         2.56 o                         
  14   4   2         11.01         13.13         2.55 o                         
 -13   5   2          0.27          2.65         2.58 o                         
 -12   5   2         33.56         32.88         3.79 o                         
 -11   5   2         52.40         41.53         2.75 o                         
 -10   5   2          0.28          1.56         1.48 o                         
  -9   5   2         98.14        103.70         6.95 o                         
  -8   5   2         90.84         72.93         4.90 o                         
  -7   5   2          0.10         -0.64         1.42 o                         
  -6   5   2        500.04        475.29         5.48 o                         
  -5   5   2         98.01        102.84         2.07 o                         
  -4   5   2        149.91        141.02         3.32 o                         
  -3   5   2          4.00          3.59         1.12 o                         
  -2   5   2         82.49         72.86         5.26 o                         
  -1   5   2        519.95        461.38        19.88 o                         
   0   5   2        172.54        149.70        14.20 o                         
   1   5   2          6.48          3.33         0.91 o                         
   2   5   2        178.88        163.12         6.66 o                         
   3   5   2         22.84         21.57         1.10 o                         
   4   5   2        249.05        245.29         5.88 o                         
   5   5   2          9.68          7.81         1.30 o                         
   6   5   2        454.56        405.07         3.58 o                         
   7   5   2          9.40          9.26         1.33 o                         
   8   5   2         63.71         63.10         3.87 o                         
   9   5   2         53.65         54.04         2.67 o                         
  10   5   2        130.71        106.24         8.89 o                         
  11   5   2         32.96         27.96         2.97 o                         
  12   5   2          0.10          2.41         2.44 o                         
  13   5   2         24.43         30.37         3.71 o                         
 -12   6   2         14.84          6.14         4.94 o                         
 -11   6   2         40.81         45.48         3.93 o                         
 -10   6   2         66.47         79.65         3.66 o                         
  -9   6   2         66.32         62.06         4.47 o                         
  -8   6   2          3.20          4.72         2.16 o                         
  -7   6   2          0.89          2.41         1.91 o                         
  -6   6   2         62.81         52.57         3.50 o                         
  -5   6   2        177.66        164.04         4.99 o                         
  -4   6   2         51.43         41.62         2.41 o                         
  -3   6   2        222.12        193.21         7.76 o                         
  -2   6   2        635.28        627.08         6.28 o                         
  -1   6   2         45.35         28.89         4.31 o                         
   0   6   2         33.13         31.48         3.72 o                         
   1   6   2          0.93          1.11         1.41 o                         
   2   6   2        188.87        163.91         3.71 o                         
   3   6   2          2.90          0.84         1.58 o                         
   4   6   2         13.63         16.65         1.43 o                         
   5   6   2        216.06        205.47         5.78 o                         
   6   6   2        137.33        122.41         3.38 o                         
   7   6   2          9.78         10.16         2.14 o                         
   8   6   2          3.19          5.74         2.50 o                         
   9   6   2         13.20         11.36         2.82 o                         
  10   6   2          6.41          3.94         3.62 o                         
  11   6   2         10.64         14.87         3.27 o                         
 -10   7   2         46.95         49.48         5.75 o                         
  -9   7   2          3.69          3.89         2.62 o                         
  -8   7   2         80.06         93.70         5.37 o                         
  -7   7   2          2.41          8.72         2.44 o                         
  -6   7   2        131.08        142.13         5.77 o                         
  -5   7   2        207.52        231.72         8.01 o                         
  -4   7   2          2.83          1.82         1.38 o                         
  -3   7   2          8.46          4.85         2.51 o                         
  -2   7   2         60.50         54.56         6.57 o                         
  -1   7   2          0.00          0.12         1.31 o                         
   0   7   2         16.97         16.04         2.44 o                         
   1   7   2          0.26         -0.62         1.67 o                         
   2   7   2        136.17        107.43         7.85 o                         
   3   7   2         53.10         50.67         4.19 o                         
   4   7   2         12.38         12.57         1.98 o                         
   5   7   2         14.21         18.00         3.67 o                         
   6   7   2          9.92         11.29         2.31 o                         
   7   7   2          0.49         -0.29         2.10 o                         
   8   7   2          0.05          3.52         2.58 o                         
   9   7   2         59.38         80.10         7.16 o                         
  10   7   2         63.18         59.61         4.06 o                         
  -7   8   2          2.18          8.48         2.54 o                         
  -6   8   2         61.75         70.32         5.34 o                         
  -5   8   2         83.06         79.40         3.62 o                         
  -4   8   2         16.18         16.61         2.73 o                         
  -3   8   2          0.08         -0.01         2.04 o                         
  -2   8   2         84.56         54.56         9.12 o                         
  -1   8   2          1.08         11.66         5.08 o                         
   0   8   2         12.94         12.82         4.71 o                         
   1   8   2          1.42         -1.79         3.33 o                         
   2   8   2          6.50          4.62         1.15 o                         
   3   8   2        117.66         97.57         5.93 o                         
   4   8   2         25.98         26.04         4.46 o                         
   5   8   2          0.70          6.54         3.00 o                         
   6   8   2         48.67         47.66         5.86 o                         
   7   8   2          1.14          3.90         3.39 o                         
  -2   9   2         68.06         82.78        13.29 o                         
  -1   9   2         67.57         62.39         4.06 o                         
   0   9   2         40.96         37.44         2.49 o                         
   1   9   2         27.90         16.96         3.54 o                         
   2   9   2         41.48         23.23        19.13 o                         
 -15   1   3          0.02          0.48         2.92 o                         
 -14   1   3          0.22         -0.97         2.41 o                         
 -13   1   3         24.42         18.23         2.06 o                         
 -12   1   3         47.78         50.81         3.17 o                         
 -11   1   3        175.48        166.28         3.52 o                         
 -10   1   3        431.89        431.08         3.31 o                         
  -9   1   3         38.32         52.16         1.47 o                         
  -8   1   3         11.73         12.88         0.95 o                         
  -7   1   3        171.04        169.77         1.98 o                         
  -6   1   3        809.45        876.46         4.13 o                         
  -5   1   3        175.87        173.92         1.89 o                         
  -4   1   3          9.27          4.55         0.75 o                         
  -3   1   3       1191.40       1324.46         6.33 o                         
  -2   1   3         34.39         39.53         0.80 o                         
  -1   1   3        182.06        220.67         1.32 o                         
   0   1   3        980.01       1093.50         5.98 o                         
   1   1   3        604.37        636.30         2.90 o                         
   2   1   3        194.94        249.28         1.89 o                         
   3   1   3         52.84         37.90         0.79 o                         
   4   1   3        274.04        277.04         2.73 o                         
   5   1   3        465.99        503.28         4.10 o                         
   6   1   3        496.50        555.34         4.20 o                         
   7   1   3        226.92        242.08         2.19 o                         
   8   1   3        421.78        439.09         2.65 o                         
   9   1   3          0.18          2.52         1.21 o                         
  10   1   3         56.72         62.16         2.11 o                         
  11   1   3         81.47         89.74         2.47 o                         
  12   1   3         25.95         25.77         2.69 o                         
  13   1   3          6.06          5.39         2.60 o                         
  14   1   3         50.70         44.27         3.25 o                         
  15   1   3         95.51        106.76         4.85 o                         
 -15   2   3          4.39          2.57         2.51 o                         
 -14   2   3        142.64        158.14         5.07 o                         
 -13   2   3          1.22          4.92         2.09 o                         
 -12   2   3          3.35          4.05         1.89 o                         
 -11   2   3        163.15        164.72         3.07 o                         
 -10   2   3          0.04          0.48         1.33 o                         
  -9   2   3        213.01        201.21         2.58 o                         
  -8   2   3        154.70        162.37         1.63 o                         
  -7   2   3         41.13         35.64         0.98 o                         
  -6   2   3         20.25         15.27         0.77 o                         
  -5   2   3          9.37          5.46         0.70 o                         
  -4   2   3       1380.04       1437.15         7.93 o                         
  -3   2   3          4.81          8.00         0.77 o                         
  -2   2   3       3543.73       3460.05        15.05 o                         
  -1   2   3        378.99        376.89         2.45 o                         
   0   2   3        306.67        321.69         3.84 o                         
   1   2   3         88.45        114.54         0.88 o                         
   2   2   3        841.79        821.70         5.01 o                         
   3   2   3        577.32        575.29         3.41 o                         
   4   2   3        108.72         87.84         1.28 o                         
   5   2   3       1830.16       2104.00         6.88 o                         
   6   2   3       1864.13       1943.34         7.94 o                         
   7   2   3         15.79         11.00         0.90 o                         
   8   2   3        584.56        657.13         4.28 o                         
   9   2   3        892.23        893.40         6.31 o                         
  10   2   3         20.64         22.14         1.59 o                         
  11   2   3        218.59        226.01         4.73 o                         
  12   2   3          0.03          1.10         1.98 o                         
  13   2   3         12.24         17.48         2.42 o                         
  14   2   3          0.35         -0.47         2.53 o                         
  15   2   3         15.01         16.33         3.08 o                         
 -14   3   3         20.42         26.58         3.58 o                         
 -13   3   3         27.06         31.05         2.61 o                         
 -12   3   3          1.96          3.92         1.82 o                         
 -11   3   3        409.63        383.75         7.55 o                         
 -10   3   3        835.77        795.71        11.24 o                         
  -9   3   3         17.97         19.59         1.23 o                         
  -8   3   3        262.49        252.47         3.43 o                         
  -7   3   3        472.48        468.10         5.42 o                         
  -6   3   3          0.37          0.46         0.71 o                         
  -5   3   3        819.53        891.33         7.62 o                         
  -4   3   3        756.44        744.92         8.65 o                         
  -3   3   3        337.98        273.34         3.09 o                         
  -2   3   3         35.01         31.40         1.26 o                         
  -1   3   3         70.28         53.51         1.43 o                         
   0   3   3        892.89        932.86         6.27 o                         
   1   3   3         28.90         28.97         1.64 o                         
   2   3   3        567.01        606.37         4.21 o                         
   3   3   3        333.89        339.69         8.42 o                         
   4   3   3        552.07        456.25         8.04 o                         
   5   3   3         35.19         24.90         0.88 o                         
   6   3   3         61.22         64.97         1.20 o                         
   7   3   3        617.32        603.31         5.05 o                         
   8   3   3        699.65        689.40         5.53 o                         
   9   3   3        168.36        171.77         2.85 o                         
  10   3   3         11.57         11.96         1.45 o                         
  11   3   3        169.95        178.75         3.64 o                         
  12   3   3         47.42         52.97         3.35 o                         
  13   3   3          5.34          3.81         2.51 o                         
  14   3   3          2.49          9.57         2.92 o                         
 -14   4   3         78.98         76.65         4.98 o                         
 -13   4   3         88.93         80.81         4.69 o                         
 -12   4   3         11.82         12.22         1.94 o                         
 -11   4   3          2.92          3.15         1.53 o                         
 -10   4   3         36.52         40.07         1.71 o                         
  -9   4   3        259.26        237.16         5.08 o                         
  -8   4   3         19.18         14.30         1.17 o                         
  -7   4   3        156.46        159.65         4.48 o                         
  -6   4   3        113.50        101.29         3.20 o                         
  -5   4   3         25.25         23.65         1.16 o                         
  -4   4   3        868.99        786.99         7.39 o                         
  -3   4   3         45.20         57.18         2.00 o                         
  -2   4   3        951.75        922.55        11.28 o                         
  -1   4   3        907.30        866.55         7.78 o                         
   0   4   3         80.36         79.44         3.10 o                         
   1   4   3         36.25         21.64         0.92 o                         
   2   4   3        142.04        146.51         2.48 o                         
   3   4   3        587.01        552.30         6.71 o                         
   4   4   3        237.76        229.25         3.57 o                         
   5   4   3         70.04         69.32         3.40 o                         
   6   4   3        197.34        163.36         4.50 o                         
   7   4   3          0.55          0.95         0.98 o                         
   8   4   3        262.48        253.03         3.67 o                         
   9   4   3         22.41         14.31         1.37 o                         
  10   4   3        194.07        181.14         6.79 o                         
  11   4   3        285.47        286.54         7.80 o                         
  12   4   3          2.21          3.16         2.32 o                         
  13   4   3        101.91        100.69         5.31 o                         
 -13   5   3        105.19        104.55        10.64 o                         
 -12   5   3          9.02          8.87         2.29 o                         
 -11   5   3        150.45        126.42         7.58 o                         
 -10   5   3        270.30        259.34         8.89 o                         
  -9   5   3        115.83        103.01         4.28 o                         
  -8   5   3        268.79        279.07         4.88 o                         
  -7   5   3         13.99         12.27         1.52 o                         
  -6   5   3         21.57         14.55         1.40 o                         
  -5   5   3        372.26        376.00         4.86 o                         
  -4   5   3        118.29        126.00         3.01 o                         
  -3   5   3       1433.00       1353.39        23.09 o                         
  -2   5   3        147.94        146.63         4.72 o                         
  -1   5   3        319.14        303.56         4.21 o                         
   0   5   3        511.68        502.67        16.07 o                         
   1   5   3        150.83        147.40         4.47 o                         
   2   5   3        150.95        134.93         3.68 o                         
   3   5   3         35.96         28.64         1.45 o                         
   4   5   3          6.99          3.40         1.14 o                         
   5   5   3       1238.77       1137.68        14.98 o                         
   6   5   3        609.69        576.05        10.01 o                         
   7   5   3        593.77        598.44        10.65 o                         
   8   5   3        136.58        132.68         4.57 o                         
   9   5   3         41.06         40.96         2.19 o                         
  10   5   3         45.50         43.76         3.94 o                         
  11   5   3         14.03         12.58         2.46 o                         
  12   5   3         15.82         22.53         3.03 o                         
 -11   6   3         42.85         50.71         3.49 o                         
 -10   6   3         54.02         54.22         5.79 o                         
  -9   6   3         48.21         56.52         4.64 o                         
  -8   6   3         32.75         31.27         2.54 o                         
  -7   6   3        277.46        313.02         6.48 o                         
  -6   6   3        360.87        390.90         6.15 o                         
  -5   6   3        260.34        265.71         6.10 o                         
  -4   6   3        126.93        111.51         4.22 o                         
  -3   6   3        105.14         91.86         6.27 o                         
  -2   6   3        192.05        148.05         7.45 o                         
  -1   6   3        264.29        208.24        18.29 o                         
   0   6   3        197.59        170.31        10.28 o                         
   1   6   3        310.58        327.99         7.27 o                         
   2   6   3        240.93        206.40        11.05 o                         
   3   6   3       1248.76       1159.54        27.55 o                         
   4   6   3          3.23          8.76         1.55 o                         
   5   6   3          8.04          2.83         1.73 o                         
   6   6   3          2.54         -0.43         1.98 o                         
   7   6   3         30.85         32.69         2.61 o                         
   8   6   3        221.90        238.78         8.43 o                         
   9   6   3         19.57         24.20         3.27 o                         
  10   6   3         61.93         66.85         4.89 o                         
  11   6   3        261.28        283.51         7.67 o                         
 -10   7   3        149.17        166.49         8.96 o                         
  -9   7   3          2.62          6.03         2.66 o                         
  -8   7   3        177.28        209.42         9.49 o                         
  -7   7   3        191.51        198.61         7.25 o                         
  -6   7   3        373.26        367.91         7.18 o                         
  -5   7   3         18.16         23.56         1.86 o                         
  -4   7   3         23.57         19.44         1.75 o                         
  -3   7   3         12.14         13.39         1.51 o                         
  -2   7   3        141.35        112.62        11.91 o                         
  -1   7   3        192.96        167.82        14.64 o                         
   0   7   3        489.92        445.91        29.41 o                         
   1   7   3        149.01        140.81        11.43 o                         
   2   7   3        139.98        137.58         4.75 o                         
   3   7   3         40.14         53.46         3.82 o                         
   4   7   3        137.97        136.01         3.71 o                         
   5   7   3        209.49        226.82         5.42 o                         
   6   7   3        134.63        140.16         5.61 o                         
   7   7   3        129.43        143.83         4.93 o                         
   8   7   3        164.19        147.58         4.33 o                         
   9   7   3        148.56        148.26         5.11 o                         
  -7   8   3        338.55        365.03         7.68 o                         
  -6   8   3          5.61          5.76         2.29 o                         
  -5   8   3          7.19          2.55         1.86 o                         
  -4   8   3        229.91        228.32         9.15 o                         
  -3   8   3          9.41         11.48         1.69 o                         
  -2   8   3        164.54        178.81         7.80 o                         
  -1   8   3          5.12          9.23         3.18 o                         
   0   8   3         12.59         13.71         4.25 o                         
   1   8   3        180.94        189.00         5.25 o                         
   2   8   3        176.76        188.31         5.74 o                         
   3   8   3        290.60        277.58        16.39 o                         
   4   8   3         15.45         24.87         4.41 o                         
   5   8   3         29.06         48.16         5.39 o                         
   6   8   3         64.01         61.22         6.14 o                         
   7   8   3         11.44         12.88         4.29 o                         
  -1   9   3         12.61          8.35         3.43 o                         
   0   9   3        185.89        192.92         6.41 o                         
   1   9   3         43.62         49.90         8.53 o                         
 -15   0   4        177.88        186.17         9.91 o                         
 -14   0   4         21.60         33.93         5.00 o                         
 -13   0   4        196.74        199.83        10.98 o                         
 -12   0   4        375.35        350.64         5.66 o                         
 -11   0   4         58.37         61.57         3.62 o                         
 -10   0   4        134.27        119.14         2.60 o                         
  -9   0   4         33.64         38.68         1.70 o                         
  -8   0   4        498.01        505.64         5.56 o                         
  -7   0   4       1417.67       1575.44        12.99 o                         
  -6   0   4       1292.65       1288.85         7.58 o                         
  -5   0   4        227.15        243.37         2.22 o                         
  -4   0   4        723.83        769.22         9.47 o                         
  -3   0   4        179.84        225.97         2.25 o                         
  -2   0   4          7.14         18.44         0.98 o                         
  -1   0   4       2174.70       2114.79        20.78 o                         
   0   0   4       4126.50       4449.85        22.94 o                         
   1   0   4         39.24         46.02         1.14 o                         
   2   0   4         24.94         26.87         1.33 o                         
   3   0   4       1132.27       1216.83        11.28 o                         
   4   0   4       1844.87       1773.31        11.57 o                         
   5   0   4       6609.78       6808.07        17.88 o                         
   6   0   4        277.03        263.61         4.13 o                         
   7   0   4        398.91        379.59         4.56 o                         
   8   0   4          1.05          1.40         1.55 o                         
   9   0   4         17.02         24.50         2.09 o                         
  10   0   4        263.02        269.46         4.47 o                         
  11   0   4         26.25         35.15         3.37 o                         
  12   0   4        182.56        186.01         6.46 o                         
  13   0   4        324.31        332.81         7.48 o                         
  14   0   4        132.46        136.73         5.91 o                         
  15   0   4         71.57         69.97         5.43 o                         
 -15   1   4          0.40         -2.76         2.76 o                         
 -14   1   4          2.06          5.96         2.24 o                         
 -13   1   4         79.77         74.17         3.67 o                         
 -12   1   4        602.84        594.83         7.49 o                         
 -11   1   4         40.79         42.88         1.94 o                         
 -10   1   4       1667.51       1604.36         8.88 o                         
  -9   1   4       1302.14       1228.82         6.81 o                         
  -8   1   4         27.11         31.29         1.13 o                         
  -7   1   4        277.62        266.42         2.27 o                         
  -6   1   4        730.64        758.77         4.39 o                         
  -5   1   4        597.14        613.96         3.53 o                         
  -4   1   4       2381.27       2478.73         8.99 o                         
  -3   1   4       1350.39       1475.28         6.53 o                         
  -2   1   4       3680.39       3955.72        17.27 o                         
  -1   1   4       2026.67       2127.19        10.27 o                         
   0   1   4       1590.14       1757.82         9.27 o                         
   1   1   4        741.68        659.08         3.35 o                         
   2   1   4        250.30        285.19         2.81 o                         
   3   1   4        604.76        661.35         4.63 o                         
   4   1   4        108.74        143.32         1.80 o                         
   5   1   4       2086.47       2165.16        11.57 o                         
   6   1   4        985.72        980.86         5.90 o                         
   7   1   4        681.67        716.28         4.50 o                         
   8   1   4       1496.49       1353.63         8.59 o                         
   9   1   4        109.11         98.34         2.01 o                         
  10   1   4         14.82         15.59         1.81 o                         
  11   1   4        345.82        332.95         4.84 o                         
  12   1   4        224.57        227.97         3.99 o                         
  13   1   4         98.18        106.22         4.26 o                         
  14   1   4        105.63        122.15         5.52 o                         
  15   1   4         58.21         59.92         5.55 o                         
 -15   2   4        146.62        153.04         6.28 o                         
 -14   2   4         67.23         67.39         3.38 o                         
 -13   2   4         18.43         23.26         2.51 o                         
 -12   2   4        723.60        706.84        12.72 o                         
 -11   2   4         53.13         63.78         2.13 o                         
 -10   2   4        274.03        272.34         3.61 o                         
  -9   2   4        160.09        183.57         2.33 o                         
  -8   2   4         40.63         44.03         1.21 o                         
  -7   2   4        105.72        104.81         1.81 o                         
  -6   2   4        234.27        194.56         1.90 o                         
  -5   2   4        130.09        126.28         1.60 o                         
  -4   2   4        612.19        702.35         4.88 o                         
  -3   2   4       2895.71       3019.69        11.08 o                         
  -2   2   4         21.52         26.09         0.80 o                         
  -1   2   4       1726.46       1715.26         6.75 o                         
   0   2   4        507.74        538.88         3.62 o                         
   1   2   4        275.20        263.00         2.40 o                         
   2   2   4        215.85        155.80         1.62 o                         
   3   2   4        159.19        168.18         1.41 o                         
   4   2   4          2.73          0.41         0.71 o                         
   5   2   4       5936.73       6189.87        22.13 o                         
   6   2   4        630.21        746.27         3.55 o                         
   7   2   4          9.26          6.28         0.80 o                         
   8   2   4          2.76          3.17         0.92 o                         
   9   2   4         15.71         17.79         1.33 o                         
  10   2   4         68.79         80.57         2.58 o                         
  11   2   4         52.77         56.65         2.23 o                         
  12   2   4         23.90         27.56         2.92 o                         
  13   2   4        212.16        211.61         4.37 o                         
  14   2   4        158.31        159.06         4.14 o                         
 -14   3   4          2.74          7.24         2.60 o                         
 -13   3   4         15.44         22.23         2.55 o                         
 -12   3   4        551.88        573.79        14.01 o                         
 -11   3   4         75.49         78.97         3.03 o                         
 -10   3   4         63.18         67.28         1.91 o                         
  -9   3   4        537.53        496.98         6.59 o                         
  -8   3   4         26.31         31.21         1.26 o                         
  -7   3   4        606.77        546.94         5.91 o                         
  -6   3   4          6.63          3.88         0.76 o                         
  -5   3   4        300.16        277.28         5.15 o                         
  -4   3   4       1219.30       1178.87         8.08 o                         
  -3   3   4         20.02         19.18         0.84 o                         
  -2   3   4       1607.78       1673.84        14.80 o                         
  -1   3   4          2.64         10.71         0.68 o                         
   0   3   4       1006.60        946.88         7.78 o                         
   1   3   4          0.16          0.80         0.79 o                         
   2   3   4        264.14        314.92         1.97 o                         
   3   3   4       1290.04       1310.89        13.36 o                         
   4   3   4          3.70          0.78         0.73 o                         
   5   3   4        113.51        108.17         1.65 o                         
   6   3   4        742.36        712.99         5.56 o                         
   7   3   4        255.74        245.98         3.23 o                         
   8   3   4       1941.92       1933.35        13.58 o                         
   9   3   4        284.00        302.31         3.98 o                         
  10   3   4         26.33         23.29         1.60 o                         
  11   3   4        222.04        209.55         5.49 o                         
  12   3   4         16.81         21.00         2.45 o                         
  13   3   4        148.22        156.63         3.95 o                         
  14   3   4          9.22         19.67         2.84 o                         
 -14   4   4         13.83         19.51         4.14 o                         
 -13   4   4        289.85        277.50        12.60 o                         
 -12   4   4         11.88         16.02         2.06 o                         
 -11   4   4        120.56        119.15         6.54 o                         
 -10   4   4        133.75        118.13         6.46 o                         
  -9   4   4        161.18        157.06         3.93 o                         
  -8   4   4        292.05        268.87         6.64 o                         
  -7   4   4          2.26          3.45         1.03 o                         
  -6   4   4          8.62          6.35         0.96 o                         
  -5   4   4       1176.78       1197.43        11.91 o                         
  -4   4   4         37.43         35.15         1.52 o                         
  -3   4   4        587.37        556.56         7.68 o                         
  -2   4   4         44.51         38.70         1.23 o                         
  -1   4   4          0.10          0.66         0.76 o                         
   0   4   4         86.08         95.12         1.64 o                         
   1   4   4        574.37        615.62         7.43 o                         
   2   4   4        354.04        352.66         4.35 o                         
   3   4   4        126.26        111.79         2.42 o                         
   4   4   4          3.76          3.33         0.69 o                         
   5   4   4         87.86         84.03         2.32 o                         
   6   4   4        105.57         91.18         1.93 o                         
   7   4   4          1.50          1.88         0.88 o                         
   8   4   4        604.73        560.33        10.34 o                         
   9   4   4        658.31        617.15        16.25 o                         
  10   4   4          4.45          6.38         1.68 o                         
  11   4   4         51.73         48.71         2.63 o                         
  12   4   4         53.33         45.51         2.76 o                         
  13   4   4         65.82         55.93         2.79 o                         
 -12   5   4        195.17        181.29        11.60 o                         
 -11   5   4          0.57         -0.07         2.23 o                         
 -10   5   4          4.09          7.09         1.76 o                         
  -9   5   4         45.76         46.48         2.93 o                         
  -8   5   4        264.73        281.44         4.58 o                         
  -7   5   4        135.49        131.10         2.42 o                         
  -6   5   4         73.73         74.10         2.17 o                         
  -5   5   4         26.95         29.00         1.62 o                         
  -4   5   4        437.86        414.51         5.03 o                         
  -3   5   4         25.08         19.40         1.40 o                         
  -2   5   4        954.88        966.57         8.30 o                         
  -1   5   4         64.65         69.07         4.39 o                         
   0   5   4        483.35        453.56         3.87 o                         
   1   5   4         38.00         46.09         1.37 o                         
   2   5   4         11.09          8.76         1.06 o                         
   3   5   4         59.31         67.76         2.11 o                         
   4   5   4         63.89         66.65         2.17 o                         
   5   5   4          8.35          5.95         1.74 o                         
   6   5   4        459.45        425.37         8.78 o                         
   7   5   4         53.82         62.51         4.20 o                         
   8   5   4        279.97        247.88         6.85 o                         
   9   5   4        102.76         82.10         5.59 o                         
  10   5   4          5.37          5.26         2.06 o                         
  11   5   4         87.25         87.39         4.30 o                         
  12   5   4         18.99         19.77         3.08 o                         
 -11   6   4        113.13        111.22         5.82 o                         
 -10   6   4          1.58         -2.79         2.79 o                         
  -9   6   4          0.66          4.77         2.59 o                         
  -8   6   4         26.20         21.39         2.65 o                         
  -7   6   4          5.64          8.31         2.04 o                         
  -6   6   4          6.45          2.94         1.70 o                         
  -5   6   4          0.02          0.81         1.52 o                         
  -4   6   4        328.68        326.30         8.05 o                         
  -3   6   4        777.15        770.56        17.97 o                         
  -2   6   4         20.55         22.05         1.99 o                         
  -1   6   4          6.93          7.69         1.23 o                         
   0   6   4        341.22        307.79         9.22 o                         
   1   6   4         47.69         40.45         2.46 o                         
   2   6   4         77.82         79.97         3.92 o                         
   3   6   4         37.07         32.42         3.30 o                         
   4   6   4        152.82        143.35         3.98 o                         
   5   6   4         48.38         35.53         2.39 o                         
   6   6   4          6.73          6.57         2.15 o                         
   7   6   4         59.02         55.19         3.20 o                         
   8   6   4          0.08          2.75         2.69 o                         
   9   6   4          0.28         -0.99         2.86 o                         
  10   6   4          3.09          9.76         3.65 o                         
  11   6   4         38.85         28.23         5.15 o                         
  -9   7   4         23.29         18.95         3.20 o                         
  -8   7   4        392.52        412.64         9.34 o                         
  -7   7   4        120.61        127.51         3.51 o                         
  -6   7   4         33.30         36.64         2.48 o                         
  -5   7   4          9.23         11.89         1.82 o                         
  -4   7   4         29.00         29.84         2.31 o                         
  -3   7   4         89.01        103.73         3.92 o                         
  -2   7   4         10.03          7.76         1.71 o                         
  -1   7   4         47.96         46.63         4.09 o                         
   0   7   4        326.30        285.70         4.42 o                         
   1   7   4         48.49         38.13         2.88 o                         
   2   7   4         61.34         62.24         3.26 o                         
   3   7   4         12.98         13.51         2.13 o                         
   4   7   4          2.41          5.08         2.64 o                         
   5   7   4          0.04          2.94         2.11 o                         
   6   7   4          0.41          3.10         2.41 o                         
   7   7   4        142.91        154.80         6.45 o                         
   8   7   4         17.23         18.56         3.68 o                         
   9   7   4          0.10          0.57         3.31 o                         
  -6   8   4          5.93         12.97         2.73 o                         
  -5   8   4         20.48         23.33         2.23 o                         
  -4   8   4          8.37          8.26         2.06 o                         
  -3   8   4          2.43          2.23         2.15 o                         
  -2   8   4          3.93          2.69         2.14 o                         
  -1   8   4         14.00         11.88         2.40 o                         
   0   8   4         24.73         15.25         2.29 o                         
   1   8   4         20.32         29.05         4.95 o                         
   2   8   4         54.63         77.58         5.60 o                         
   3   8   4          9.50         11.56         2.98 o                         
   4   8   4        127.25        132.06         9.84 o                         
   5   8   4          0.09          4.22         4.30 o                         
   6   8   4          5.74         11.58         3.91 o                         
 -15   1   5        103.48         99.64         5.56 o                         
 -14   1   5          9.45          6.70         2.28 o                         
 -13   1   5         22.82         29.30         2.31 o                         
 -12   1   5         17.79         22.43         2.62 o                         
 -11   1   5          0.08          0.65         1.77 o                         
 -10   1   5          3.15          6.79         1.50 o                         
  -9   1   5        346.75        347.79         3.04 o                         
  -8   1   5         39.49         42.90         1.24 o                         
  -7   1   5        109.22         93.70         1.64 o                         
  -6   1   5          0.55          1.97         0.64 o                         
  -5   1   5         96.27         97.82         1.72 o                         
  -4   1   5         85.19        101.14         1.55 o                         
  -3   1   5        402.71        466.63         2.31 o                         
  -2   1   5          0.28          5.00         0.86 o                         
  -1   1   5       2494.84       2851.77        11.73 o                         
   0   1   5         99.82        118.48         1.92 o                         
   1   1   5          5.11          6.60         0.76 o                         
   2   1   5         33.05         27.59         0.86 o                         
   3   1   5         85.49         81.65         1.42 o                         
   4   1   5        111.18        124.69         2.17 o                         
   5   1   5          0.74         -0.80         0.80 o                         
   6   1   5         10.28         13.42         0.94 o                         
   7   1   5         66.81         58.37         1.31 o                         
   8   1   5          0.20          0.06         1.08 o                         
   9   1   5         58.63         52.27         1.65 o                         
  10   1   5        151.18        172.38         3.95 o                         
  11   1   5         99.30        102.07         3.43 o                         
  12   1   5         30.09         32.11         3.60 o                         
  13   1   5         33.71         37.65         2.83 o                         
  14   1   5          0.03          1.41         3.19 o                         
 -15   2   5         36.11         56.15         8.74 o                         
 -14   2   5          2.32          5.75         2.60 o                         
 -13   2   5         19.72         17.59         2.32 o                         
 -12   2   5        308.19        297.55         3.67 o                         
 -11   2   5         41.10         41.47         2.01 o                         
 -10   2   5         63.42         53.59         2.08 o                         
  -9   2   5         63.79         53.03         1.75 o                         
  -8   2   5         38.20         39.29         1.24 o                         
  -7   2   5       1522.15       1535.42        10.07 o                         
  -6   2   5         63.85         66.78         1.09 o                         
  -5   2   5         96.87        111.31         2.06 o                         
  -4   2   5          0.14          0.44         0.76 o                         
  -3   2   5       1237.04       1419.25         7.08 o                         
  -2   2   5        286.88        345.08         2.26 o                         
  -1   2   5        142.35        130.79         1.65 o                         
   0   2   5       2111.39       2115.39         9.75 o                         
   1   2   5         52.60         45.35         0.95 o                         
   2   2   5        166.77        190.47         1.80 o                         
   3   2   5        138.87        167.30         1.71 o                         
   4   2   5         92.91         92.72         1.24 o                         
   5   2   5        528.55        542.99         4.56 o                         
   6   2   5         45.52         38.66         1.04 o                         
   7   2   5          8.56         14.13         1.04 o                         
   8   2   5        170.16        164.14         2.96 o                         
   9   2   5          0.74          1.18         1.49 o                         
  10   2   5         16.20         13.34         1.74 o                         
  11   2   5         25.91         29.81         2.14 o                         
  12   2   5          4.69          4.75         2.44 o                         
  13   2   5        198.26        207.51         6.73 o                         
  14   2   5          8.58          4.66         2.97 o                         
 -14   3   5        102.97        114.53         3.90 o                         
 -13   3   5        485.54        488.65        11.42 o                         
 -12   3   5          0.05         -1.38         2.11 o                         
 -11   3   5         76.45         72.48         2.27 o                         
 -10   3   5        180.21        164.42         3.16 o                         
  -9   3   5        214.02        199.79         4.02 o                         
  -8   3   5         94.10         98.87         1.72 o                         
  -7   3   5        191.42        182.01         2.89 o                         
  -6   3   5         22.48         15.02         0.88 o                         
  -5   3   5        554.52        560.70         4.80 o                         
  -4   3   5        314.67        326.32         4.19 o                         
  -3   3   5        293.38        281.31         4.74 o                         
  -2   3   5         92.05         91.28         1.67 o                         
  -1   3   5        385.03        334.86         2.29 o                         
   0   3   5       1471.31       1549.00         7.90 o                         
   1   3   5        518.45        531.08         4.71 o                         
   2   3   5        565.02        549.10         3.78 o                         
   3   3   5         54.56         46.21         0.95 o                         
   4   3   5          4.81          4.31         0.83 o                         
   5   3   5         80.60         88.78         1.65 o                         
   6   3   5         74.16         71.33         1.28 o                         
   7   3   5         45.74         52.52         1.39 o                         
   8   3   5        444.23        465.67         5.07 o                         
   9   3   5       1472.25       1450.36         9.01 o                         
  10   3   5        100.94        112.58         2.94 o                         
  11   3   5        343.40        311.20         5.82 o                         
  12   3   5        215.79        207.09         6.84 o                         
  13   3   5          0.16         -1.72         2.78 o                         
  14   3   5         63.44         75.00         5.57 o                         
 -13   4   5         13.64         10.93         2.44 o                         
 -12   4   5        439.10        396.42        19.08 o                         
 -11   4   5         60.44         55.09         2.84 o                         
 -10   4   5          1.15          1.14         1.46 o                         
  -9   4   5        160.60        117.85         6.63 o                         
  -8   4   5         59.38         57.91         1.99 o                         
  -7   4   5        310.48        307.04         7.20 o                         
  -6   4   5         23.42         22.73         1.22 o                         
  -5   4   5          2.17          2.42         0.86 o                         
  -4   4   5        595.37        584.38         5.89 o                         
  -3   4   5        180.80        207.48         2.70 o                         
  -2   4   5        610.24        599.90         3.94 o                         
  -1   4   5          3.44          2.37         1.00 o                         
   0   4   5       1108.41       1095.75        10.76 o                         
   1   4   5         57.89         58.46         2.08 o                         
   2   4   5         32.11         21.96         1.32 o                         
   3   4   5        257.45        252.25         3.34 o                         
   4   4   5         17.11         20.50         0.99 o                         
   5   4   5        293.49        263.03         4.53 o                         
   6   4   5        660.38        613.10         7.25 o                         
   7   4   5          0.18          0.98         1.02 o                         
   8   4   5        210.07        180.82         5.16 o                         
   9   4   5         10.77         12.68         1.46 o                         
  10   4   5         15.35         17.17         1.79 o                         
  11   4   5        157.82        173.15         4.11 o                         
  12   4   5        176.47        164.29         4.07 o                         
  13   4   5         28.08         44.22         3.01 o                         
 -12   5   5         77.80         71.62         4.71 o                         
 -11   5   5         40.47         37.67         3.47 o                         
 -10   5   5        157.94        135.17        14.16 o                         
  -9   5   5        327.21        306.92         6.86 o                         
  -8   5   5        225.82        224.54         4.70 o                         
  -7   5   5         80.28         78.27         3.63 o                         
  -6   5   5        503.75        477.21         9.00 o                         
  -5   5   5         71.21         68.96         1.95 o                         
  -4   5   5         32.65         43.90         1.92 o                         
  -3   5   5        522.72        534.91         4.93 o                         
  -2   5   5        148.53        137.33         2.52 o                         
  -1   5   5       1382.10       1352.06         6.17 o                         
   0   5   5         37.84         43.28         1.80 o                         
   1   5   5         16.73         18.38         1.42 o                         
   2   5   5        475.43        462.82         4.19 o                         
   3   5   5         62.87         60.40         2.20 o                         
   4   5   5        203.35        208.12         3.11 o                         
   5   5   5         51.77         47.27         2.20 o                         
   6   5   5        173.67        181.17         3.40 o                         
   7   5   5         20.06         13.32         2.23 o                         
   8   5   5        111.51         78.14         7.38 o                         
   9   5   5        120.25        117.21         5.27 o                         
  10   5   5         69.31         76.96         4.98 o                         
  11   5   5          0.10          0.71         2.47 o                         
  12   5   5        119.00        114.70         4.72 o                         
 -11   6   5          2.33          0.22         3.09 o                         
 -10   6   5         12.57         16.06         2.95 o                         
  -9   6   5        153.97        159.36         5.24 o                         
  -8   6   5          0.03         -1.82         2.45 o                         
  -7   6   5         46.35         48.62         2.67 o                         
  -6   6   5        139.05        125.97         4.85 o                         
  -5   6   5         93.18         99.24         3.03 o                         
  -4   6   5       1027.19       1000.48        11.65 o                         
  -3   6   5        276.35        239.56         3.66 o                         
  -2   6   5         19.90         22.25         2.28 o                         
  -1   6   5         72.67         84.46         2.99 o                         
   0   6   5         40.81         42.96         4.05 o                         
   1   6   5        225.49        215.18         4.74 o                         
   2   6   5        282.16        292.88         7.75 o                         
   3   6   5        416.70        435.35         8.05 o                         
   4   6   5          0.02         -0.50         1.95 o                         
   5   6   5        148.08        152.23         3.61 o                         
   6   6   5        288.46        292.48         8.40 o                         
   7   6   5         27.44         29.74         2.85 o                         
   8   6   5        243.64        268.96         5.68 o                         
   9   6   5          2.34          2.21         3.12 o                         
  10   6   5        102.96        103.15         5.09 o                         
  -9   7   5         78.19         79.31         5.74 o                         
  -8   7   5         84.03         93.30         5.40 o                         
  -7   7   5          4.99          7.77         2.39 o                         
  -6   7   5        183.70        183.38         3.85 o                         
  -5   7   5         66.61         80.24         5.10 o                         
  -4   7   5        320.97        341.08        10.84 o                         
  -3   7   5        129.03        133.57         4.70 o                         
  -2   7   5          2.21          5.46         2.02 o                         
  -1   7   5         88.32         79.59         3.20 o                         
   0   7   5        416.84        433.74         9.47 o                         
   1   7   5        141.98        160.25         6.21 o                         
   2   7   5        164.05        169.34        10.54 o                         
   3   7   5          1.91         -0.63         2.31 o                         
   4   7   5         41.52         50.16         3.16 o                         
   5   7   5        226.40        247.69         4.76 o                         
   6   7   5        275.94        273.64         5.26 o                         
   7   7   5          4.55         11.94         3.61 o                         
   8   7   5          3.19          6.16         3.57 o                         
  -6   8   5          6.56         11.43         2.48 o                         
  -5   8   5        161.57        189.39         6.98 o                         
  -4   8   5         58.59         76.94         4.68 o                         
  -3   8   5         19.54         24.06         3.08 o                         
  -2   8   5         75.91         93.51         4.91 o                         
  -1   8   5          5.95         12.30         2.74 o                         
   0   8   5          1.61          1.18         2.07 o                         
   1   8   5         40.59         44.44         6.97 o                         
   2   8   5          0.45          2.28         3.18 o                         
   3   8   5        665.72        784.80        19.88 o                         
   4   8   5          3.21          6.32         2.79 o                         
   5   8   5         46.29         45.60         7.12 o                         
 -15   0   6          2.80          1.04         4.25 o                         
 -14   0   6        371.78        423.00        14.25 o                         
 -13   0   6          2.01          4.49         3.05 o                         
 -12   0   6         16.63         10.26         2.85 o                         
 -11   0   6        569.97        541.61        11.88 o                         
 -10   0   6       1120.31       1070.12        10.09 o                         
  -9   0   6        282.06        274.33         3.33 o                         
  -8   0   6        313.10        290.36         3.17 o                         
  -7   0   6        584.27        579.84         5.82 o                         
  -6   0   6       5141.00       5326.46        29.53 o                         
  -5   0   6          9.50          5.84         1.40 o                         
  -4   0   6        153.05        131.95         1.94 o                         
  -3   0   6       4420.79       4622.37        25.56 o                         
  -2   0   6       1619.75       1831.46        15.38 o                         
  -1   0   6        743.12        718.86         5.46 o                         
   0   0   6         67.82         95.03         1.86 o                         
   1   0   6       1074.12        954.37         8.51 o                         
   2   0   6       5256.18       5308.39        32.78 o                         
   3   0   6        205.37        258.28         2.92 o                         
   4   0   6        666.05        664.33         6.14 o                         
   5   0   6         26.48         19.56         1.57 o                         
   6   0   6        867.21        905.55         8.81 o                         
   7   0   6        267.59        252.75         4.21 o                         
   8   0   6         25.85         25.16         2.15 o                         
   9   0   6       1040.50       1016.30         7.10 o                         
  10   0   6         46.93         36.70         2.92 o                         
  11   0   6        280.81        309.96         6.93 o                         
  12   0   6         31.48         43.08         5.07 o                         
  13   0   6         32.90         11.49         4.44 o                         
  14   0   6        692.00        682.90        14.40 o                         
 -15   1   6         88.75         84.04         5.38 o                         
 -14   1   6         72.58         73.74         4.68 o                         
 -13   1   6          9.70          3.97         2.22 o                         
 -12   1   6        233.62        246.28         6.02 o                         
 -11   1   6          3.69          5.12         1.86 o                         
 -10   1   6        191.45        185.67         2.62 o                         
  -9   1   6        323.49        327.15         3.63 o                         
  -8   1   6        105.65        111.28         2.03 o                         
  -7   1   6        995.60        939.62         4.99 o                         
  -6   1   6         23.71         24.00         1.08 o                         
  -5   1   6          3.35          4.69         0.94 o                         
  -4   1   6        513.47        527.21         4.15 o                         
  -3   1   6       1908.42       2107.75        12.51 o                         
  -2   1   6         71.41        127.01         2.06 o                         
  -1   1   6        268.68        279.21         2.44 o                         
   0   1   6        649.26        615.42         3.48 o                         
   1   1   6       1642.55       1692.43         9.98 o                         
   2   1   6        595.88        575.06         3.43 o                         
   3   1   6       1506.20       1603.94        10.18 o                         
   4   1   6          0.16          1.58         0.89 o                         
   5   1   6         12.81         26.19         1.04 o                         
   6   1   6        190.42        186.32         2.40 o                         
   7   1   6          0.29          2.08         0.97 o                         
   8   1   6        952.03        979.12         6.95 o                         
   9   1   6        246.55        244.83         3.81 o                         
  10   1   6        132.56        127.72         2.85 o                         
  11   1   6         71.02         82.22         2.88 o                         
  12   1   6          0.61          1.20         2.41 o                         
  13   1   6         71.29         78.59         3.63 o                         
  14   1   6          1.91          4.22         3.07 o                         
 -14   2   6        407.70        444.49        14.15 o                         
 -13   2   6          0.54          5.51         2.43 o                         
 -12   2   6         40.31         40.82         2.36 o                         
 -11   2   6         33.53         43.65         2.27 o                         
 -10   2   6       1332.47       1267.94        11.26 o                         
  -9   2   6        835.98        816.63        11.16 o                         
  -8   2   6        215.11        171.40         3.03 o                         
  -7   2   6        139.03        140.84         2.14 o                         
  -6   2   6       1817.37       1827.29        11.76 o                         
  -5   2   6        121.81        117.43         1.98 o                         
  -4   2   6        726.18        703.60         5.15 o                         
  -3   2   6       1361.39       1309.33         6.81 o                         
  -2   2   6       1216.93       1381.50         6.90 o                         
  -1   2   6       2575.80       2806.34        13.17 o                         
   0   2   6          5.80          4.55         0.83 o                         
   1   2   6        681.24        732.32         3.89 o                         
   2   2   6        343.35        319.49         2.38 o                         
   3   2   6          0.01          0.66         0.78 o                         
   4   2   6        533.72        510.64         3.59 o                         
   5   2   6        221.31        226.00         2.36 o                         
   6   2   6        595.35        642.74         5.24 o                         
   7   2   6        750.49        734.23         5.40 o                         
   8   2   6         18.03         26.00         1.47 o                         
   9   2   6        468.10        456.84         6.85 o                         
  10   2   6          8.73          6.70         1.92 o                         
  11   2   6        127.68        130.47         5.15 o                         
  12   2   6        119.24        141.70         6.81 o                         
  13   2   6          0.05         -2.13         2.68 o                         
  14   2   6        264.73        270.24         5.50 o                         
 -14   3   6         30.77         29.43         3.11 o                         
 -13   3   6        164.50        149.05         4.77 o                         
 -12   3   6         69.14         74.20         3.07 o                         
 -11   3   6         10.14          8.06         1.81 o                         
 -10   3   6        102.49        102.76         2.37 o                         
  -9   3   6        179.10        181.42         3.59 o                         
  -8   3   6         60.48         66.84         1.94 o                         
  -7   3   6        577.41        540.76         5.46 o                         
  -6   3   6        195.57        214.29         3.53 o                         
  -5   3   6         54.88         62.61         1.49 o                         
  -4   3   6         66.50         84.98         2.10 o                         
  -3   3   6          1.02          4.78         0.76 o                         
  -2   3   6        297.99        303.17         2.71 o                         
  -1   3   6        215.91        214.50         2.24 o                         
   0   3   6       1437.04       1440.31         8.20 o                         
   1   3   6        213.38        192.27         2.15 o                         
   2   3   6        216.23        202.18         3.01 o                         
   3   3   6        350.86        383.30         3.13 o                         
   4   3   6         21.88         27.02         1.13 o                         
   5   3   6         74.38         69.83         1.74 o                         
   6   3   6          0.84          0.51         1.05 o                         
   7   3   6         87.11         83.10         1.91 o                         
   8   3   6        197.41        190.68         2.77 o                         
   9   3   6          0.34          1.30         1.58 o                         
  10   3   6         37.84         34.10         2.14 o                         
  11   3   6         83.29         89.26         2.90 o                         
  12   3   6         26.50         29.03         3.44 o                         
  13   3   6         12.79         11.43         2.95 o                         
 -13   4   6        168.85        161.96         9.77 o                         
 -12   4   6         22.49         29.41         2.69 o                         
 -11   4   6        310.53        290.91        14.91 o                         
 -10   4   6         39.22         36.83         2.43 o                         
  -9   4   6        162.32        155.78         5.72 o                         
  -8   4   6         99.91         72.37         4.28 o                         
  -7   4   6        149.21        138.80         3.16 o                         
  -6   4   6        558.53        527.30         6.49 o                         
  -5   4   6         32.70         26.82         1.60 o                         
  -4   4   6        541.47        499.91        11.65 o                         
  -3   4   6        265.43        231.45         7.58 o                         
  -2   4   6         37.22         39.33         1.57 o                         
  -1   4   6        130.34        118.16         2.16 o                         
   0   4   6       1224.48       1247.78         8.39 o                         
   1   4   6        153.24        167.70         2.15 o                         
   2   4   6        324.61        293.85         2.79 o                         
   3   4   6       1004.18        947.45         7.83 o                         
   4   4   6          3.74          2.51         0.80 o                         
   5   4   6        231.61        206.22         6.26 o                         
   6   4   6        104.84        101.02         2.63 o                         
   7   4   6        126.26        117.41         2.93 o                         
   8   4   6        198.18        165.63         3.52 o                         
   9   4   6        358.66        341.27         7.10 o                         
  10   4   6        115.13        101.27         4.21 o                         
  11   4   6        778.98        711.29        15.55 o                         
  12   4   6         78.04         65.09         3.94 o                         
 -12   5   6          3.20          0.26         2.39 o                         
 -11   5   6          0.00          5.20         2.29 o                         
 -10   5   6         76.00         71.52         7.20 o                         
  -9   5   6        149.30        166.74         4.75 o                         
  -8   5   6        104.51        104.44         4.89 o                         
  -7   5   6          0.44          2.87         1.91 o                         
  -6   5   6        242.38        210.68         5.96 o                         
  -5   5   6         45.33         45.42         2.18 o                         
  -4   5   6         45.65         46.88         1.91 o                         
  -3   5   6        121.42        125.60         3.82 o                         
  -2   5   6        109.04        105.71         2.84 o                         
  -1   5   6        285.77        275.95         5.49 o                         
   0   5   6        885.93        858.23         5.80 o                         
   1   5   6         57.31         65.14         2.22 o                         
   2   5   6         34.17         28.33         2.38 o                         
   3   5   6         28.77         23.82         1.93 o                         
   4   5   6          0.21          4.43         1.91 o                         
   5   5   6         18.17         16.60         2.09 o                         
   6   5   6          0.03          3.70         1.96 o                         
   7   5   6         14.42          8.05         1.77 o                         
   8   5   6         17.25         13.05         2.39 o                         
   9   5   6         13.44         14.37         2.29 o                         
  10   5   6         15.83         19.16         2.08 o                         
  11   5   6         76.13         65.06         3.66 o                         
 -10   6   6         11.67         15.44         2.98 o                         
  -9   6   6        363.88        391.95        13.91 o                         
  -8   6   6          5.75          7.18         2.87 o                         
  -7   6   6          0.35         -2.23         2.23 o                         
  -6   6   6         95.08         96.03         4.20 o                         
  -5   6   6        124.32        144.97         4.62 o                         
  -4   6   6          5.35          7.01         1.95 o                         
  -3   6   6         22.57         23.84         2.89 o                         
  -2   6   6        269.00        264.34         3.74 o                         
  -1   6   6        828.97        824.23        11.37 o                         
   0   6   6         77.51         85.16         3.04 o                         
   1   6   6         95.69        100.35         4.72 o                         
   2   6   6          0.11          2.38         1.91 o                         
   3   6   6         66.99         68.51         3.08 o                         
   4   6   6         71.29         73.95         3.03 o                         
   5   6   6          0.40          2.11         2.44 o                         
   6   6   6         38.03         39.15         3.04 o                         
   7   6   6         18.17         14.63         3.47 o                         
   8   6   6         75.23         84.14         4.07 o                         
   9   6   6         69.91         62.19         7.07 o                         
  10   6   6         34.17         24.90         5.35 o                         
  -8   7   6          0.77          5.62         3.13 o                         
  -7   7   6         35.78         36.71         3.20 o                         
  -6   7   6         98.94        106.35         4.22 o                         
  -5   7   6          7.13          6.08         2.47 o                         
  -4   7   6         32.67         38.04         3.16 o                         
  -3   7   6          3.48          0.86         2.11 o                         
  -2   7   6         87.49         88.56         4.61 o                         
  -1   7   6          5.66          7.43         2.18 o                         
   0   7   6          6.27          5.38         2.34 o                         
   1   7   6          6.04          5.70         3.58 o                         
   2   7   6         82.53         94.04         6.29 o                         
   3   7   6        157.01        163.31         4.19 o                         
   4   7   6          0.44          3.05         2.36 o                         
   5   7   6         62.98         67.89         3.78 o                         
   6   7   6          0.65         -0.23         2.90 o                         
   7   7   6          8.47          1.42         2.95 o                         
   8   7   6          0.10          1.60         3.14 o                         
  -5   8   6         86.43         85.23         4.27 o                         
  -4   8   6         80.02         91.67         5.23 o                         
  -3   8   6          3.57         -0.28         2.78 o                         
  -2   8   6          0.00          1.83         2.48 o                         
  -1   8   6         15.31         12.27         2.52 o                         
   0   8   6         10.05         11.55         2.80 o                         
   1   8   6          1.81          8.07         2.82 o                         
   2   8   6         45.67         51.90         5.64 o                         
   3   8   6         59.77         56.10         4.14 o                         
   4   8   6          6.88          5.36         4.43 o                         
 -14   1   7          0.02          3.67         2.52 o                         
 -13   1   7         14.53         15.04         2.59 o                         
 -12   1   7         82.14         83.09         2.73 o                         
 -11   1   7          0.89          3.75         1.89 o                         
 -10   1   7        159.18        155.58         4.63 o                         
  -9   1   7          0.13          2.43         1.51 o                         
  -8   1   7        118.25        120.46         1.94 o                         
  -7   1   7         82.56         83.93         1.50 o                         
  -6   1   7         13.31         14.00         1.11 o                         
  -5   1   7        126.26        131.37         1.73 o                         
  -4   1   7        213.74        218.90         2.58 o                         
  -3   1   7         19.21         32.08         1.17 o                         
  -2   1   7         22.36         24.72         1.07 o                         
  -1   1   7         80.64         94.16         1.43 o                         
   0   1   7        226.22        264.28         2.36 o                         
   1   1   7        466.11        532.32         4.20 o                         
   2   1   7         12.31         18.18         0.98 o                         
   3   1   7         34.17         41.46         2.83 o                         
   4   1   7         11.63          8.22         1.07 o                         
   5   1   7        148.96        167.78         2.80 o                         
   6   1   7         66.63         74.30         1.43 o                         
   7   1   7         10.10         11.28         1.27 o                         
   8   1   7         87.64         90.45         2.19 o                         
   9   1   7          0.57          1.02         1.84 o                         
  10   1   7         11.03         10.54         2.17 o                         
  11   1   7          3.31         -0.17         2.30 o                         
  12   1   7         70.67         80.88         4.49 o                         
  13   1   7          4.39          6.59         3.07 o                         
 -14   2   7          8.60          9.69         3.00 o                         
 -13   2   7         51.87         43.92         3.19 o                         
 -12   2   7         42.97         37.39         3.08 o                         
 -11   2   7        138.35        144.61         4.28 o                         
 -10   2   7        708.00        653.36        14.41 o                         
  -9   2   7         62.16         64.03         2.18 o                         
  -8   2   7         66.90         73.66         1.91 o                         
  -7   2   7        304.38        295.91         4.92 o                         
  -6   2   7        274.03        275.89         3.94 o                         
  -5   2   7         18.02         16.26         0.96 o                         
  -4   2   7        167.93        160.37         2.04 o                         
  -3   2   7          3.73          0.91         0.78 o                         
  -2   2   7       1309.02       1366.16        10.32 o                         
  -1   2   7        609.48        660.56         4.46 o                         
   0   2   7        352.70        426.59         3.32 o                         
   1   2   7         65.56         75.38         1.64 o                         
   2   2   7        667.56        599.07         4.66 o                         
   3   2   7        122.99        114.27         1.96 o                         
   4   2   7         28.96         24.74         1.18 o                         
   5   2   7         20.17         23.79         1.19 o                         
   6   2   7          0.54          0.05         1.16 o                         
   7   2   7          0.10          2.19         1.26 o                         
   8   2   7          2.53          2.88         1.59 o                         
   9   2   7          9.73         10.56         1.88 o                         
  10   2   7         21.38         15.41         2.07 o                         
  11   2   7        110.22        104.49         3.33 o                         
  12   2   7        134.31        138.56         4.71 o                         
  13   2   7         46.67         55.17         4.70 o                         
 -13   3   7         35.25         37.37         3.11 o                         
 -12   3   7          1.62          1.60         2.40 o                         
 -11   3   7        523.95        531.61        12.37 o                         
 -10   3   7         24.15         19.78         1.73 o                         
  -9   3   7         91.98         91.03         2.02 o                         
  -8   3   7         23.44         18.17         1.34 o                         
  -7   3   7        182.93        167.94         3.21 o                         
  -6   3   7       1106.21       1111.39         8.79 o                         
  -5   3   7        184.04        189.46         2.36 o                         
  -4   3   7        174.38        190.13         2.44 o                         
  -3   3   7          4.56          4.34         0.93 o                         
  -2   3   7          8.98         11.33         0.96 o                         
  -1   3   7          1.28          6.92         0.94 o                         
   0   3   7        108.80        131.54         1.78 o                         
   1   3   7        267.52        278.55         2.87 o                         
   2   3   7       1028.60       1067.28         5.52 o                         
   3   3   7       1319.50       1377.73         7.06 o                         
   4   3   7         65.09         64.35         1.59 o                         
   5   3   7          0.10          3.85         1.14 o                         
   6   3   7          2.12          3.30         1.16 o                         
   7   3   7         74.59         77.99         2.16 o                         
   8   3   7         17.77         19.03         1.64 o                         
   9   3   7         67.09         62.95         2.62 o                         
  10   3   7         49.84         49.01         2.63 o                         
  11   3   7        320.10        335.72         6.82 o                         
  12   3   7         20.75         30.11         2.86 o                         
  13   3   7         10.21         18.79         3.24 o                         
 -12   4   7        140.13        125.01         8.10 o                         
 -11   4   7          2.55          6.03         1.95 o                         
 -10   4   7         59.53         52.44         3.50 o                         
  -9   4   7        377.18        327.60        13.77 o                         
  -8   4   7         60.08         48.49         2.73 o                         
  -7   4   7         28.24         23.69         2.00 o                         
  -6   4   7        313.04        295.56         5.56 o                         
  -5   4   7         51.98         61.22         1.53 o                         
  -4   4   7        413.66        377.45         7.11 o                         
  -3   4   7        586.70        561.78         5.09 o                         
  -2   4   7        788.51        777.16         8.47 o                         
  -1   4   7        200.96        180.97         2.93 o                         
   0   4   7        178.81        168.72         3.06 o                         
   1   4   7        175.63        156.04         1.80 o                         
   2   4   7        401.30        374.10         6.36 o                         
   3   4   7        167.63        166.74         3.71 o                         
   4   4   7         11.37         12.96         0.92 o                         
   5   4   7        112.62        107.89         2.52 o                         
   6   4   7         69.15         67.09         1.79 o                         
   7   4   7        148.79        143.83         2.92 o                         
   8   4   7         53.84         60.60         2.61 o                         
   9   4   7         21.17         24.59         1.99 o                         
  10   4   7          4.82          3.83         2.21 o                         
  11   4   7         93.67         83.43         4.54 o                         
  12   4   7        145.23        136.74         4.94 o                         
 -11   5   7        104.10        109.05         3.89 o                         
 -10   5   7        237.99        214.81        18.18 o                         
  -9   5   7        671.48        726.91        12.08 o                         
  -8   5   7         21.20         26.45         2.45 o                         
  -7   5   7         33.90         43.73         2.54 o                         
  -6   5   7        250.80        248.33         6.89 o                         
  -5   5   7        225.62        212.97         7.10 o                         
  -4   5   7          5.45          7.02         1.80 o                         
  -3   5   7          2.24          2.51         1.62 o                         
  -2   5   7        172.92        174.81         3.40 o                         
  -1   5   7       1171.22       1178.91        19.25 o                         
   0   5   7         11.40          8.12         1.64 o                         
   1   5   7        872.00        896.68         8.49 o                         
   2   5   7          4.54          1.71         1.89 o                         
   3   5   7          5.01          4.68         1.92 o                         
   4   5   7        369.10        358.34         7.28 o                         
   5   5   7          3.60          2.05         1.84 o                         
   6   5   7        240.72        235.55         5.36 o                         
   7   5   7         10.56          7.24         2.39 o                         
   8   5   7         11.36          9.05         2.13 o                         
   9   5   7        300.34        300.36         4.97 o                         
  10   5   7          0.28          1.53         2.34 o                         
  11   5   7         55.62         77.24         5.72 o                         
 -10   6   7          0.88         -1.19         2.99 o                         
  -9   6   7         29.93         35.11         3.17 o                         
  -8   6   7         12.95         13.39         2.97 o                         
  -7   6   7        481.56        532.68         6.95 o                         
  -6   6   7         60.95         60.66         4.15 o                         
  -5   6   7        235.88        233.68         5.09 o                         
  -4   6   7        125.43        126.54         3.73 o                         
  -3   6   7        551.71        557.50         7.66 o                         
  -2   6   7        287.16        286.04         5.48 o                         
  -1   6   7         11.70         11.13         3.19 o                         
   0   6   7         12.45         20.31         2.34 o                         
   1   6   7        561.81        580.96        10.83 o                         
   2   6   7         68.39         72.79         4.05 o                         
   3   6   7        313.97        338.30         8.79 o                         
   4   6   7         62.05         65.72         6.99 o                         
   5   6   7         69.67         74.43         4.85 o                         
   6   6   7        104.11        108.07         4.68 o                         
   7   6   7         77.10         73.97         4.43 o                         
   8   6   7        165.11        182.00         6.68 o                         
   9   6   7         20.12          9.81         3.41 o                         
  -8   7   7         61.39         69.03         4.44 o                         
  -7   7   7         14.71         25.19         2.97 o                         
  -6   7   7        292.21        312.65         8.61 o                         
  -5   7   7         35.78         29.41         4.74 o                         
  -4   7   7          4.75          7.93         2.68 o                         
  -3   7   7        116.57        130.16         5.37 o                         
  -2   7   7         26.71         32.98         3.21 o                         
  -1   7   7        317.11        338.88         6.92 o                         
   0   7   7        101.87        103.66         4.55 o                         
   1   7   7          4.16          6.39         2.41 o                         
   2   7   7        195.09        202.45         5.45 o                         
   3   7   7          0.70          1.65         2.69 o                         
   4   7   7        218.15        211.37        10.51 o                         
   5   7   7          2.11          2.42         3.68 o                         
   6   7   7        139.45        152.03         5.40 o                         
   7   7   7         24.44         26.65         5.50 o                         
  -4   8   7         68.42         70.11         5.84 o                         
  -3   8   7        124.35        144.40         5.19 o                         
  -2   8   7         96.78        121.99         4.89 o                         
  -1   8   7          2.22          3.74         3.39 o                         
   0   8   7        275.26        320.53         9.19 o                         
   1   8   7         18.61         21.97         3.83 o                         
   2   8   7          2.20         -3.89         3.89 o                         
   3   8   7         32.69         26.24         5.58 o                         
 -14   0   8        339.97        316.44        10.28 o                         
 -13   0   8         18.88         19.78         3.75 o                         
 -12   0   8        125.68        130.24         8.80 o                         
 -11   0   8        212.67        229.07        12.25 o                         
 -10   0   8          0.11          0.49         2.71 o                         
  -9   0   8       1088.15       1060.42         9.74 o                         
  -8   0   8         82.26         75.59         2.67 o                         
  -7   0   8       1769.38       1695.04        10.57 o                         
  -6   0   8        264.86        274.99         4.07 o                         
  -5   0   8          4.90          4.37         1.65 o                         
  -4   0   8       3019.13       3033.49        18.92 o                         
  -3   0   8         86.07         90.32         2.81 o                         
  -2   0   8        483.43        540.41         5.44 o                         
  -1   0   8       4146.68       4314.69        28.29 o                         
   0   0   8        956.64       1070.18         7.65 o                         
   1   0   8        117.11        145.42         3.34 o                         
   2   0   8        100.81         84.71         2.12 o                         
   3   0   8         77.69         44.78         1.97 o                         
   4   0   8       2898.73       2861.30        32.08 o                         
   5   0   8         79.10         78.62         3.22 o                         
   6   0   8        706.55        682.78         9.80 o                         
   7   0   8         23.61         20.33         2.19 o                         
   8   0   8          1.32          2.30         2.51 o                         
   9   0   8        213.18        212.87         8.47 o                         
  10   0   8         26.29         32.36         3.69 o                         
  11   0   8        417.80        401.14        10.99 o                         
  12   0   8         84.22         76.11         5.24 o                         
  13   0   8         61.85         71.73         5.62 o                         
 -14   1   8         63.25         60.79         4.90 o                         
 -13   1   8          7.42         11.90         2.37 o                         
 -12   1   8        249.58        233.23         4.43 o                         
 -11   1   8        457.70        456.58         9.27 o                         
 -10   1   8          6.07          7.43         2.18 o                         
  -9   1   8        176.22        166.77         3.08 o                         
  -8   1   8         27.11         27.02         1.94 o                         
  -7   1   8       2655.68       2585.80        18.58 o                         
  -6   1   8        225.53        223.17         2.24 o                         
  -5   1   8       1673.00       1623.29        10.90 o                         
  -4   1   8        886.16        891.63         6.44 o                         
  -3   1   8        884.32        878.19         4.39 o                         
  -2   1   8        132.05        107.77         2.07 o                         
  -1   1   8         56.69         67.89         1.42 o                         
   0   1   8        102.77         60.87         1.60 o                         
   1   1   8       1502.39       1470.06         7.17 o                         
   2   1   8        388.75        371.81         3.92 o                         
   3   1   8        679.53        658.48         5.79 o                         
   4   1   8         18.53         15.59         1.22 o                         
   5   1   8        735.30        726.39         7.74 o                         
   6   1   8         68.30         80.31         2.48 o                         
   7   1   8        181.42        181.53         2.86 o                         
   8   1   8        114.33        123.78         3.47 o                         
   9   1   8         47.98         54.82         2.95 o                         
  10   1   8        112.45        114.25         3.41 o                         
  11   1   8         96.12         91.61         3.67 o                         
  12   1   8        177.56        194.73         5.00 o                         
  13   1   8        189.10        216.77         7.16 o                         
 -13   2   8         16.43         16.33         3.43 o                         
 -12   2   8        181.69        166.12         7.99 o                         
 -11   2   8         25.26         25.53         1.95 o                         
 -10   2   8         12.88         18.00         2.05 o                         
  -9   2   8         92.98        111.14         2.77 o                         
  -8   2   8        343.81        318.65         6.38 o                         
  -7   2   8          0.21          1.11         1.27 o                         
  -6   2   8        189.67        171.26         2.92 o                         
  -5   2   8        248.51        262.72         2.74 o                         
  -4   2   8        601.07        590.48         6.72 o                         
  -3   2   8          1.34          4.28         0.88 o                         
  -2   2   8        505.68        519.10         3.82 o                         
  -1   2   8        880.16        923.55         4.91 o                         
   0   2   8         17.19         14.65         0.98 o                         
   1   2   8        151.01        152.68         1.97 o                         
   2   2   8         30.92         24.32         1.04 o                         
   3   2   8        240.93        194.14         2.86 o                         
   4   2   8        671.74        644.48         5.54 o                         
   5   2   8         20.54         28.62         1.36 o                         
   6   2   8       1097.14       1112.01        10.53 o                         
   7   2   8          6.18          4.02         1.50 o                         
   8   2   8         78.15         73.80         2.76 o                         
   9   2   8         27.92         23.65         2.10 o                         
  10   2   8         17.59         20.84         2.31 o                         
  11   2   8         40.60         45.12         3.96 o                         
  12   2   8          1.19         -0.16         2.64 o                         
  13   2   8          6.68         10.79         2.80 o                         
 -13   3   8         70.76         79.07         5.28 o                         
 -12   3   8        107.55        105.98         4.81 o                         
 -11   3   8          0.61          0.96         2.43 o                         
 -10   3   8        124.47        129.04         4.63 o                         
  -9   3   8          1.98          5.50         1.60 o                         
  -8   3   8        173.97        192.96         2.64 o                         
  -7   3   8        261.52        254.12         3.50 o                         
  -6   3   8          2.92          0.09         1.28 o                         
  -5   3   8        519.43        434.95         4.47 o                         
  -4   3   8       1148.27       1155.52         8.38 o                         
  -3   3   8        306.50        307.16         3.21 o                         
  -2   3   8        148.47        151.37         2.30 o                         
  -1   3   8          3.34          4.48         1.06 o                         
   0   3   8        246.09        221.81         2.90 o                         
   1   3   8        182.35        184.72         2.73 o                         
   2   3   8        112.83        113.98         2.05 o                         
   3   3   8        395.12        379.85         3.32 o                         
   4   3   8         53.44         44.28         1.60 o                         
   5   3   8        318.27        330.10         3.56 o                         
   6   3   8          0.77          1.78         1.51 o                         
   7   3   8         10.54         10.84         1.68 o                         
   8   3   8        117.54        119.24         2.66 o                         
   9   3   8          0.32          2.74         2.12 o                         
  10   3   8        160.75        173.26         4.99 o                         
  11   3   8         93.15        101.96         4.03 o                         
  12   3   8         83.21         83.15         3.95 o                         
 -12   4   8        130.65        133.97         7.62 o                         
 -11   4   8          4.32          2.83         2.20 o                         
 -10   4   8         11.87         11.07         2.07 o                         
  -9   4   8         24.56         23.36         1.99 o                         
  -8   4   8          8.46         11.76         1.65 o                         
  -7   4   8          0.11         -0.16         1.20 o                         
  -6   4   8        590.40        573.64         6.14 o                         
  -5   4   8         81.36         91.08         2.56 o                         
  -4   4   8        520.18        511.22         4.99 o                         
  -3   4   8        305.49        319.82         4.59 o                         
  -2   4   8         28.79         26.62         1.39 o                         
  -1   4   8          2.04          3.82         1.10 o                         
   0   4   8          1.64          2.41         1.17 o                         
   1   4   8          3.74          3.38         0.83 o                         
   2   4   8       1553.85       1445.71        15.46 o                         
   3   4   8        618.11        593.12         4.10 o                         
   4   4   8        181.72        182.32         3.47 o                         
   5   4   8        590.82        565.45         5.93 o                         
   6   4   8          3.48          4.23         1.47 o                         
   7   4   8         58.11         57.37         2.05 o                         
   8   4   8         35.85         40.61         2.24 o                         
   9   4   8          7.99          5.36         2.53 o                         
  10   4   8         35.18         36.07         2.69 o                         
  11   4   8          7.78          7.69         2.85 o                         
 -11   5   8          7.71         17.50         3.15 o                         
 -10   5   8          5.16         10.34         2.86 o                         
  -9   5   8         35.99         41.36         3.22 o                         
  -8   5   8        235.87        247.88         6.53 o                         
  -7   5   8        117.93        121.82         6.34 o                         
  -6   5   8         52.89         48.02         2.73 o                         
  -5   5   8         31.82         37.61         3.41 o                         
  -4   5   8        374.27        386.88         8.14 o                         
  -3   5   8        133.92        129.73         3.14 o                         
  -2   5   8         45.09         35.93         3.02 o                         
  -1   5   8          1.61          0.13         2.05 o                         
   0   5   8          4.04          0.89         2.07 o                         
   1   5   8        209.80        226.15         6.90 o                         
   2   5   8         82.06         74.58         3.12 o                         
   3   5   8        122.83        127.78         3.62 o                         
   4   5   8         22.98         23.35         2.24 o                         
   5   5   8        110.18        101.75         5.12 o                         
   6   5   8          1.37          2.25         1.88 o                         
   7   5   8          0.47          0.74         1.82 o                         
   8   5   8          1.34          2.22         2.80 o                         
   9   5   8         20.12         24.55         3.90 o                         
  10   5   8          3.39          6.12         2.62 o                         
  -9   6   8         10.93         15.62         3.08 o                         
  -8   6   8         31.33         28.32         3.22 o                         
  -7   6   8        142.66        158.21         6.47 o                         
  -6   6   8          5.85          6.49         3.65 o                         
  -5   6   8         15.04         21.21         2.79 o                         
  -4   6   8         17.81         17.51         2.79 o                         
  -3   6   8         40.79         47.89         3.10 o                         
  -2   6   8          5.60          6.06         2.54 o                         
  -1   6   8         11.56         13.45         2.69 o                         
   0   6   8          0.19         -0.38         2.63 o                         
   1   6   8        160.60        165.38         5.88 o                         
   2   6   8         21.83         22.18         3.58 o                         
   3   6   8         38.30         34.41         3.21 o                         
   4   6   8         29.39         37.28         3.90 o                         
   5   6   8         19.42         23.54         3.26 o                         
   6   6   8         13.18         15.84         3.33 o                         
   7   6   8          6.20          1.92         3.74 o                         
   8   6   8          0.43         -0.80         3.31 o                         
  -7   7   8         59.32         78.61         4.45 o                         
  -6   7   8          0.00         10.14         4.87 o                         
  -5   7   8          0.00          4.24         2.97 o                         
  -4   7   8         62.08         63.35         3.67 o                         
  -3   7   8         22.47         23.10         2.98 o                         
  -2   7   8         14.51         11.31         2.84 o                         
  -1   7   8         35.09         39.60         3.11 o                         
   0   7   8         76.61         81.14         3.58 o                         
   1   7   8        178.61        189.56         5.10 o                         
   2   7   8          0.05         -0.85         3.08 o                         
   3   7   8        181.16        195.10         7.65 o                         
   4   7   8         63.33         72.99         4.60 o                         
   5   7   8          2.60          2.93         3.46 o                         
   6   7   8          2.45         -0.30         3.78 o                         
  -1   8   8         25.40         -2.29        12.54 o                         
   0   8   8         53.32         47.66         5.08 o                         
 -13   1   9          5.48          5.46         2.67 o                         
 -12   1   9         38.03         40.00         2.66 o                         
 -11   1   9          3.08          5.90         2.22 o                         
 -10   1   9          6.23          7.95         2.07 o                         
  -9   1   9          1.54         -1.14         1.96 o                         
  -8   1   9        316.85        303.52         4.52 o                         
  -7   1   9        150.62        152.79         3.88 o                         
  -6   1   9        135.00        120.76         2.77 o                         
  -5   1   9        873.45        865.96         7.39 o                         
  -4   1   9        433.91        457.46         4.08 o                         
  -3   1   9         52.42         64.17         1.49 o                         
  -2   1   9         33.46         33.77         1.50 o                         
  -1   1   9        236.85        233.76         3.14 o                         
   0   1   9          2.94          6.38         1.16 o                         
   1   1   9         58.37         68.07         1.58 o                         
   2   1   9        312.90        313.20         3.90 o                         
   3   1   9        403.93        420.66         4.05 o                         
   4   1   9         27.35         32.25         1.61 o                         
   5   1   9          7.46          8.10         1.39 o                         
   6   1   9          9.00         10.49         1.81 o                         
   7   1   9         41.75         36.38         2.02 o                         
   8   1   9         35.54         37.59         2.25 o                         
   9   1   9          6.90          7.57         2.32 o                         
  10   1   9          0.12          1.45         2.40 o                         
  11   1   9          4.03          8.29         2.67 o                         
  12   1   9         10.21         10.18         3.41 o                         
 -13   2   9         31.17         46.47         3.30 o                         
 -12   2   9          7.26          9.63         3.65 o                         
 -11   2   9          0.05         -2.10         2.10 o                         
 -10   2   9         33.23         41.13         2.28 o                         
  -9   2   9         37.30         44.88         2.13 o                         
  -8   2   9        471.46        460.92         7.75 o                         
  -7   2   9        118.93        125.04         2.58 o                         
  -6   2   9         93.90         82.76         1.81 o                         
  -5   2   9         40.02         30.16         1.42 o                         
  -4   2   9        237.27        231.17         2.72 o                         
  -3   2   9        300.17        291.19         2.73 o                         
  -2   2   9         26.15         34.50         1.24 o                         
  -1   2   9        235.74        254.18         3.16 o                         
   0   2   9        144.93        154.47         1.89 o                         
   1   2   9         83.36         74.57         1.37 o                         
   2   2   9         95.55         84.88         1.40 o                         
   3   2   9          0.05          1.80         1.03 o                         
   4   2   9         51.26         46.46         1.64 o                         
   5   2   9        609.08        585.83         6.18 o                         
   6   2   9         88.69         91.98         2.43 o                         
   7   2   9         64.42         59.83         2.57 o                         
   8   2   9         13.64         17.09         2.04 o                         
   9   2   9         15.96         18.09         2.28 o                         
  10   2   9         63.97         69.10         3.12 o                         
  11   2   9          0.28          1.87         2.57 o                         
  12   2   9          7.89          7.68         2.78 o                         
 -12   3   9          0.30         -2.61         2.61 o                         
 -11   3   9          0.26         -0.07         2.66 o                         
 -10   3   9         18.40         10.10         2.86 o                         
  -9   3   9        181.11        153.95         4.91 o                         
  -8   3   9         63.31         70.78         2.31 o                         
  -7   3   9         57.94         46.06         2.38 o                         
  -6   3   9        140.27        153.09         2.84 o                         
  -5   3   9        111.82        115.74         2.33 o                         
  -4   3   9        446.68        453.47         4.51 o                         
  -3   3   9         21.61         22.07         1.28 o                         
  -2   3   9         52.48         45.19         1.42 o                         
  -1   3   9        307.30        316.36         3.47 o                         
   0   3   9          8.96         16.12         1.27 o                         
   1   3   9        266.23        247.45         3.11 o                         
   2   3   9        490.24        482.39         3.40 o                         
   3   3   9        174.09        177.13         2.70 o                         
   4   3   9        599.28        572.72         5.89 o                         
   5   3   9        394.95        397.54         4.72 o                         
   6   3   9         67.89         62.37         2.11 o                         
   7   3   9          3.02          7.83         1.84 o                         
   8   3   9         29.58         29.45         2.31 o                         
   9   3   9        145.96        159.11         3.71 o                         
  10   3   9         37.34         36.06         2.86 o                         
  11   3   9         14.83         14.64         2.86 o                         
 -11   4   9          8.21         13.96         2.73 o                         
 -10   4   9        133.87        136.97         7.04 o                         
  -9   4   9         88.66         85.92         5.00 o                         
  -8   4   9        242.83        236.62        10.75 o                         
  -7   4   9        792.24        677.39        26.72 o                         
  -6   4   9        164.21        129.71         6.27 o                         
  -5   4   9         50.53         33.79         1.52 o                         
  -4   4   9         52.17         50.63         2.87 o                         
  -3   4   9         32.27         41.34         2.62 o                         
  -2   4   9        189.82        157.05         5.20 o                         
  -1   4   9        188.60        184.63         4.06 o                         
   0   4   9         92.61         94.32         1.79 o                         
   1   4   9        403.19        381.98         4.48 o                         
   2   4   9        111.83        104.13         1.65 o                         
   3   4   9         18.93         25.57         1.39 o                         
   4   4   9        399.37        388.30         4.65 o                         
   5   4   9        187.47        196.79         3.15 o                         
   6   4   9          9.83         10.96         1.98 o                         
   7   4   9        191.47        189.60         3.44 o                         
   8   4   9         37.28         50.36         4.88 o                         
   9   4   9          1.48         10.38         2.49 o                         
  10   4   9         26.61         29.82         3.21 o                         
 -10   5   9         68.30         62.68         6.22 o                         
  -9   5   9        157.73        140.90         9.34 o                         
  -8   5   9          1.39         -0.60         2.14 o                         
  -7   5   9         33.66         34.09         3.89 o                         
  -6   5   9        155.65        161.53         3.97 o                         
  -5   5   9         21.72         26.60         3.08 o                         
  -4   5   9        522.31        510.30         9.29 o                         
  -3   5   9        146.71        149.39         4.23 o                         
  -2   5   9          3.30          5.21         2.02 o                         
  -1   5   9        429.28        431.14        11.15 o                         
   0   5   9         77.79         82.49         2.69 o                         
   1   5   9        374.88        387.28         5.79 o                         
   2   5   9         24.30         25.66         1.62 o                         
   3   5   9         19.92         20.82         1.94 o                         
   4   5   9        247.86        221.23         5.34 o                         
   5   5   9        131.73        111.81         5.46 o                         
   6   5   9        182.10        175.94         6.14 o                         
   7   5   9          2.47          2.98         2.13 o                         
   8   5   9         71.18         76.74         3.91 o                         
   9   5   9          9.10         14.26         2.70 o                         
  -8   6   9         62.11         59.35         4.01 o                         
  -7   6   9        269.22        301.42        10.51 o                         
  -6   6   9         42.02         46.71         4.36 o                         
  -5   6   9         77.79         95.73         4.03 o                         
  -4   6   9         17.53         22.19         3.17 o                         
  -3   6   9        146.15        147.45         8.02 o                         
  -2   6   9          5.69         11.74         2.82 o                         
  -1   6   9          5.55          4.10         2.77 o                         
   0   6   9        130.68        147.90         4.63 o                         
   1   6   9        165.31        155.49         4.78 o                         
   2   6   9        398.25        419.12        12.04 o                         
   3   6   9         10.58         17.72         3.69 o                         
   4   6   9        153.65        156.81         6.75 o                         
   5   6   9         46.68         57.10         4.32 o                         
   6   6   9          0.38          3.45         4.30 o                         
   7   6   9         79.20         74.84         4.61 o                         
  -5   7   9         36.04         49.07         4.56 o                         
  -4   7   9        545.82        614.59         9.73 o                         
  -3   7   9         15.47         21.14         7.12 o                         
  -2   7   9         29.86         32.99         3.62 o                         
  -1   7   9        216.88        234.39        10.84 o                         
   0   7   9         81.92        101.51         6.35 o                         
   1   7   9         52.90         61.39         5.50 o                         
   2   7   9         41.07         45.29         4.26 o                         
   3   7   9          1.42          6.36         5.54 o                         
   4   7   9        390.23        413.63        10.65 o                         
 -13   0  10         86.39         81.41         6.61 o                         
 -12   0  10        118.54        136.39        10.78 o                         
 -11   0  10         46.34         56.40         4.35 o                         
 -10   0  10          0.24          3.48         3.36 o                         
  -9   0  10        411.10        358.61         9.65 o                         
  -8   0  10        157.78        130.29         4.61 o                         
  -7   0  10        131.80        150.42         5.01 o                         
  -6   0  10         85.92         73.96         4.06 o                         
  -5   0  10       2131.37       1916.54        14.75 o                         
  -4   0  10       2275.12       2212.95        15.27 o                         
  -3   0  10        136.55        125.40         3.62 o                         
  -2   0  10       1455.35       1367.23         6.91 o                         
  -1   0  10         30.34         20.00         1.96 o                         
   0   0  10        150.08        155.49         4.42 o                         
   1   0  10        142.74        134.64         4.11 o                         
   2   0  10        442.53        393.07         8.43 o                         
   3   0  10        552.79        561.56         6.70 o                         
   4   0  10        224.94        221.16         4.53 o                         
   5   0  10         13.12         14.81         2.65 o                         
   6   0  10        550.71        528.05         8.17 o                         
   7   0  10          3.65          1.09         2.71 o                         
   8   0  10        205.08        202.24         5.45 o                         
   9   0  10        124.42        130.80         6.41 o                         
  10   0  10          1.49          4.95         4.68 o                         
  11   0  10         88.43         94.24         6.45 o                         
  12   0  10          1.76          2.91         5.90 o                         
 -13   1  10        385.59        403.52        20.59 o                         
 -12   1  10        344.35        313.85         6.97 o                         
 -11   1  10         70.55         64.42         3.44 o                         
 -10   1  10        236.59        236.91         6.48 o                         
  -9   1  10         97.41        110.66         3.06 o                         
  -8   1  10        199.37        208.20         3.75 o                         
  -7   1  10        151.85        159.24         4.32 o                         
  -6   1  10        190.48        176.26         3.95 o                         
  -5   1  10         80.00         89.79         2.25 o                         
  -4   1  10        171.18        175.66         2.18 o                         
  -3   1  10        847.21        870.31         8.15 o                         
  -2   1  10        391.32        387.63         3.50 o                         
  -1   1  10        760.23        764.11         5.90 o                         
   0   1  10        299.01        287.82         3.65 o                         
   1   1  10         91.09         74.05         1.86 o                         
   2   1  10       2091.51       2012.58        12.65 o                         
   3   1  10          7.74          7.86         1.45 o                         
   4   1  10        121.38        109.69         2.53 o                         
   5   1  10        267.67        239.36         3.97 o                         
   6   1  10        307.50        299.82         4.78 o                         
   7   1  10        443.79        444.97         6.19 o                         
   8   1  10        257.19        262.59         4.03 o                         
   9   1  10        339.99        337.08         7.27 o                         
  10   1  10         49.15         57.04         3.13 o                         
  11   1  10         19.04         23.82         3.21 o                         
  12   1  10         28.70         30.22         4.54 o                         
 -12   2  10         15.26         15.62         2.83 o                         
 -11   2  10         76.53         79.20         5.75 o                         
 -10   2  10          2.12          1.42         1.97 o                         
  -9   2  10        390.16        353.25        10.26 o                         
  -8   2  10         37.89         35.95         2.88 o                         
  -7   2  10          5.33          7.86         1.70 o                         
  -6   2  10        476.58        422.51         6.21 o                         
  -5   2  10         16.47         17.02         1.59 o                         
  -4   2  10        189.51        164.23         2.26 o                         
  -3   2  10        105.13        100.24         1.86 o                         
  -2   2  10          2.78          2.22         1.30 o                         
  -1   2  10       1840.12       1749.27         9.90 o                         
   0   2  10        564.26        581.87         3.03 o                         
   1   2  10         72.47         77.79         1.50 o                         
   2   2  10        137.52        129.43         2.71 o                         
   3   2  10         60.20         67.27         2.43 o                         
   4   2  10         26.92         31.26         1.74 o                         
   5   2  10          7.81          6.54         1.65 o                         
   6   2  10         16.89         15.91         1.89 o                         
   7   2  10        254.41        245.00         4.82 o                         
   8   2  10        550.81        570.52         6.07 o                         
   9   2  10         17.85         23.00         2.88 o                         
  10   2  10         18.41         13.38         2.52 o                         
  11   2  10          0.67          3.06         2.75 o                         
 -11   3  10        111.47        112.98         3.87 o                         
 -10   3  10        122.68        121.61         6.07 o                         
  -9   3  10          0.35          0.09         2.38 o                         
  -8   3  10        125.87        131.18         4.15 o                         
  -7   3  10         13.50         19.30         2.36 o                         
  -6   3  10         92.45        107.78         2.58 o                         
  -5   3  10         71.30         77.07         2.12 o                         
  -4   3  10        151.97        144.77         2.34 o                         
  -3   3  10       1572.80       1479.21         7.63 o                         
  -2   3  10          7.67          9.11         1.48 o                         
  -1   3  10        400.46        398.46         3.39 o                         
   0   3  10          0.86          2.29         1.39 o                         
   1   3  10          8.05          5.73         1.32 o                         
   2   3  10        530.13        511.41         4.55 o                         
   3   3  10          1.05          3.36         1.53 o                         
   4   3  10          2.70          3.05         1.71 o                         
   5   3  10       1210.36       1146.42         8.22 o                         
   6   3  10          2.51          4.29         1.96 o                         
   7   3  10        436.38        425.58         6.68 o                         
   8   3  10         14.12         11.98         2.87 o                         
   9   3  10          4.27          8.62         2.62 o                         
  10   3  10         67.62         77.63         4.77 o                         
 -11   4  10        105.95        119.88         8.97 o                         
 -10   4  10         99.97         92.38         7.56 o                         
  -9   4  10         81.72         73.56         6.39 o                         
  -8   4  10         12.25          9.29         2.09 o                         
  -7   4  10          0.04          2.03         1.84 o                         
  -6   4  10         29.47         29.09         1.82 o                         
  -5   4  10          6.52          8.22         1.70 o                         
  -4   4  10         95.24         85.76         2.06 o                         
  -3   4  10          1.33          1.46         1.28 o                         
  -2   4  10         18.20         23.97         1.54 o                         
  -1   4  10        535.24        521.23         4.89 o                         
   0   4  10          0.18          0.67         1.28 o                         
   1   4  10         39.81         40.43         1.83 o                         
   2   4  10          0.33          1.81         1.30 o                         
   3   4  10          0.20          3.13         1.56 o                         
   4   4  10        176.25        171.68         4.53 o                         
   5   4  10         39.42         36.63         2.13 o                         
   6   4  10          4.31          1.06         2.15 o                         
   7   4  10          4.57          5.18         2.32 o                         
   8   4  10          0.71          1.42         2.52 o                         
   9   4  10         85.82         80.68         4.15 o                         
  10   4  10          5.53          4.89         3.27 o                         
  -9   5  10         33.24         33.24         3.15 o                         
  -8   5  10          9.25         11.44         2.98 o                         
  -7   5  10          3.76         10.06         2.10 o                         
  -6   5  10        168.10        152.60        11.24 o                         
  -5   5  10         30.63         29.71         3.82 o                         
  -4   5  10          5.72          0.61         1.99 o                         
  -3   5  10         65.79         67.10         4.59 o                         
  -2   5  10         57.11         44.25         2.32 o                         
  -1   5  10        239.94        231.10         4.32 o                         
   0   5  10          6.52          5.14         1.76 o                         
   1   5  10         16.93         13.85         2.37 o                         
   2   5  10          2.93          4.94         1.75 o                         
   3   5  10         40.73         39.84         2.29 o                         
   4   5  10          3.25          6.29         2.22 o                         
   5   5  10        382.73        361.50         7.24 o                         
   6   5  10         28.70         27.56         3.42 o                         
   7   5  10        122.18        125.76         5.71 o                         
   8   5  10         20.61         16.32         2.88 o                         
  -7   6  10          0.48          8.46         3.47 o                         
  -6   6  10          3.72          2.58         3.35 o                         
  -5   6  10         53.46         58.52         5.05 o                         
  -4   6  10          0.22         13.76         3.51 o                         
  -3   6  10         12.47         14.17         3.47 o                         
  -2   6  10         50.05         80.38         7.14 o                         
  -1   6  10         68.70         70.33         5.07 o                         
   0   6  10          0.11         -1.44         3.06 o                         
   1   6  10         11.09         12.19         3.11 o                         
   2   6  10          9.29          7.10         2.94 o                         
   3   6  10          1.56          2.19         3.72 o                         
   4   6  10         29.27         43.92         6.62 o                         
   5   6  10         78.74         94.44         5.18 o                         
   6   6  10         14.20         14.10         3.69 o                         
  -3   7  10          1.40          4.52         3.47 o                         
  -2   7  10          0.09          3.40         3.89 o                         
  -1   7  10         32.56         30.08         3.74 o                         
   0   7  10         17.75          4.31         3.44 o                         
   1   7  10          0.06          7.12         3.27 o                         
   2   7  10          0.00          5.43         3.31 o                         
 -12   1  11         23.65         17.39         2.74 o                         
 -11   1  11          1.35          2.57         2.40 o                         
 -10   1  11         27.60         28.83         2.59 o                         
  -9   1  11         18.26         15.30         2.51 o                         
  -8   1  11         10.07          9.50         2.63 o                         
  -7   1  11          0.20          0.44         2.30 o                         
  -6   1  11        200.86        216.04         4.56 o                         
  -5   1  11         76.55         69.11         2.37 o                         
  -4   1  11         28.78         38.70         1.89 o                         
  -3   1  11         76.04         72.53         2.17 o                         
  -2   1  11        454.80        424.97         3.78 o                         
  -1   1  11        615.46        592.60         4.21 o                         
   0   1  11         54.86         50.94         1.72 o                         
   1   1  11        121.67        127.50         2.45 o                         
   2   1  11        275.42        269.26         4.15 o                         
   3   1  11          5.76          2.83         1.98 o                         
   4   1  11         10.26         12.45         1.98 o                         
   5   1  11          1.98          3.37         2.07 o                         
   6   1  11          1.85          1.26         2.14 o                         
   7   1  11        101.25         96.23         2.97 o                         
   8   1  11         86.14         85.10         3.78 o                         
   9   1  11          7.55         12.47         2.63 o                         
  10   1  11         97.67         90.69         3.90 o                         
  11   1  11         36.15         15.53         3.36 o                         
 -11   2  11          8.71         10.25         2.74 o                         
 -10   2  11         87.43         82.24         5.45 o                         
  -9   2  11         59.33         61.88         3.19 o                         
  -8   2  11         19.93         36.78         3.29 o                         
  -7   2  11          2.39          1.68         2.19 o                         
  -6   2  11        127.33        121.24         3.73 o                         
  -5   2  11        142.84        129.31         2.60 o                         
  -4   2  11          3.37          3.82         1.69 o                         
  -3   2  11        336.37        309.48         4.31 o                         
  -2   2  11        184.02        161.72         3.03 o                         
  -1   2  11         11.39          9.32         1.46 o                         
   0   2  11         48.98         41.90         1.65 o                         
   1   2  11        197.23        182.95         3.78 o                         
   2   2  11        486.51        479.32         6.23 o                         
   3   2  11        269.71        263.15         5.02 o                         
   4   2  11          7.26         10.50         1.91 o                         
   5   2  11        130.95        127.71         2.75 o                         
   6   2  11        105.41         99.88         3.46 o                         
   7   2  11        183.38        186.79         3.74 o                         
   8   2  11        290.99        268.15         6.24 o                         
   9   2  11         59.25         54.09         3.41 o                         
  10   2  11          6.85         10.10         3.00 o                         
 -11   3  11        263.75        299.64         7.88 o                         
 -10   3  11         15.80         23.37         2.88 o                         
  -9   3  11         15.18         19.47         2.84 o                         
  -8   3  11          0.68         -1.13         2.81 o                         
  -7   3  11         53.01         73.72         3.30 o                         
  -6   3  11        373.85        422.32         5.99 o                         
  -5   3  11         42.38         46.27         2.09 o                         
  -4   3  11        201.38        203.93         2.78 o                         
  -3   3  11          0.42          0.92         1.66 o                         
  -2   3  11          0.47         -0.11         1.66 o                         
  -1   3  11         95.94         98.49         2.22 o                         
   0   3  11         10.96          8.88         1.59 o                         
   1   3  11         36.04         39.99         1.79 o                         
   2   3  11         27.37         28.24         1.76 o                         
   3   3  11        144.39        152.82         3.23 o                         
   4   3  11         75.17         76.53         2.35 o                         
   5   3  11         52.17         47.98         2.64 o                         
   6   3  11        214.10        219.04         3.92 o                         
   7   3  11          4.73         10.82         2.72 o                         
   8   3  11         29.84         40.47         2.99 o                         
   9   3  11          0.26         -0.24         2.74 o                         
  10   3  11          4.48         12.09         3.21 o                         
 -10   4  11        137.71        152.02        10.06 o                         
  -9   4  11          0.62          5.65         2.35 o                         
  -8   4  11         24.16         34.34         2.63 o                         
  -7   4  11         33.13         20.16         2.20 o                         
  -6   4  11         74.44         73.06         4.37 o                         
  -5   4  11        212.14        196.83         6.40 o                         
  -4   4  11         16.89         13.46         2.04 o                         
  -3   4  11        120.52        139.17         3.24 o                         
  -2   4  11          2.73          4.53         1.68 o                         
  -1   4  11        101.18        104.69         2.53 o                         
   0   4  11        209.68        198.11         3.26 o                         
   1   4  11          0.39          2.20         1.60 o                         
   2   4  11        382.23        411.09         6.28 o                         
   3   4  11        187.22        190.92         3.12 o                         
   4   4  11          6.90          5.86         1.91 o                         
   5   4  11         75.71         86.11         3.65 o                         
   6   4  11         27.42         29.88         2.68 o                         
   7   4  11         96.30        102.88         3.82 o                         
   8   4  11          2.26          1.66         2.96 o                         
  -8   5  11         51.03         57.26         4.41 o                         
  -7   5  11        196.23        213.54        10.22 o                         
  -6   5  11        222.90        205.01         7.39 o                         
  -5   5  11         33.46         36.62         4.95 o                         
  -4   5  11        299.73        290.52        11.61 o                         
  -3   5  11         45.07         38.22         2.62 o                         
  -2   5  11          0.50         -0.90         2.47 o                         
  -1   5  11        192.43        206.31         5.76 o                         
   0   5  11          0.10          2.77         2.06 o                         
   1   5  11         13.41         18.58         3.31 o                         
   2   5  11          3.29          2.45         2.88 o                         
   3   5  11        104.80        109.45         3.22 o                         
   4   5  11        169.69        177.42         5.97 o                         
   5   5  11        210.87        207.14         4.76 o                         
   6   5  11        153.73        164.31         3.75 o                         
   7   5  11          8.90          6.09         2.55 o                         
  -6   6  11        102.58         98.96         5.43 o                         
  -5   6  11          4.20          6.21         4.72 o                         
  -4   6  11         14.04         20.61         4.53 o                         
  -3   6  11        164.69        180.73         6.95 o                         
  -2   6  11         69.78         82.79         5.11 o                         
  -1   6  11        299.30        318.44         7.29 o                         
   0   6  11        124.66        145.29         8.38 o                         
   1   6  11         10.89          6.19         4.29 o                         
   2   6  11        351.43        399.27         6.82 o                         
   3   6  11          3.14          0.73         4.06 o                         
   4   6  11          0.03         -0.40         4.15 o                         
 -11   0  12        592.31        645.84        13.53 o                         
 -10   0  12        396.50        444.25        26.84 o                         
  -9   0  12        699.59        657.37        13.86 o                         
  -8   0  12         16.70         30.27         4.55 o                         
  -7   0  12        245.79        270.14         6.12 o                         
  -6   0  12         37.60         41.84         4.01 o                         
  -5   0  12         93.79         89.02         4.12 o                         
  -4   0  12         97.82         85.07         4.28 o                         
  -3   0  12        160.93        166.58         3.96 o                         
  -2   0  12        314.71        316.33         7.07 o                         
  -1   0  12        354.51        345.47         8.74 o                         
   0   0  12        602.51        561.43         7.09 o                         
   1   0  12        161.05        154.98         4.49 o                         
   2   0  12         32.71         33.03         3.31 o                         
   3   0  12       1510.07       1430.34        14.27 o                         
   4   0  12        564.20        549.10         6.83 o                         
   5   0  12        474.05        451.76        14.29 o                         
   6   0  12         10.40          9.47         3.63 o                         
   7   0  12          6.32          8.56         3.72 o                         
   8   0  12         45.09         50.57         4.38 o                         
   9   0  12        194.84        213.52         7.92 o                         
  10   0  12          1.04         -0.74         4.71 o                         
 -11   1  12         65.98         54.58         3.14 o                         
 -10   1  12         64.93         87.25         4.71 o                         
  -9   1  12          1.34          2.38         2.56 o                         
  -8   1  12         18.53         20.87         2.65 o                         
  -7   1  12          0.75          9.41         2.49 o                         
  -6   1  12        517.28        500.85         6.53 o                         
  -5   1  12         19.39         32.16         2.25 o                         
  -4   1  12         36.02         51.19         2.61 o                         
  -3   1  12        107.71        105.45         2.91 o                         
  -2   1  12        558.49        511.69         4.61 o                         
  -1   1  12        208.90        203.01         5.49 o                         
   0   1  12        580.18        529.19         6.19 o                         
   1   1  12         49.30         39.21         2.71 o                         
   2   1  12        145.29        149.33         4.12 o                         
   3   1  12        377.05        375.32         5.71 o                         
   4   1  12          0.26         -0.24         2.29 o                         
   5   1  12         22.70         29.78         2.51 o                         
   6   1  12          2.65          5.33         2.28 o                         
   7   1  12        107.06        104.06         3.46 o                         
   8   1  12         30.93         30.56         3.07 o                         
   9   1  12         18.14         10.07         3.45 o                         
  10   1  12         86.61         77.95         6.13 o                         
 -10   2  12         35.24         49.98         3.25 o                         
  -9   2  12        377.07        367.97         6.16 o                         
  -8   2  12         62.64         78.60         4.90 o                         
  -7   2  12        425.26        464.50         6.59 o                         
  -6   2  12         58.52         51.73         2.35 o                         
  -5   2  12         25.73         24.45         2.17 o                         
  -4   2  12        266.92        249.79         4.51 o                         
  -3   2  12         34.36         29.53         1.93 o                         
  -2   2  12          0.16          3.46         1.73 o                         
  -1   2  12        578.73        541.79         6.53 o                         
   0   2  12        386.33        347.35         3.35 o                         
   1   2  12        958.38        892.43         8.22 o                         
   2   2  12        329.41        338.75         4.33 o                         
   3   2  12        185.08        190.99         3.29 o                         
   4   2  12        326.72        329.16         6.48 o                         
   5   2  12         97.02         94.46         2.87 o                         
   6   2  12          6.57          7.93         2.43 o                         
   7   2  12         83.70         86.24         3.17 o                         
   8   2  12        146.11        152.80         5.67 o                         
   9   2  12        333.16        325.62         7.21 o                         
 -10   3  12         76.86         87.22         5.31 o                         
  -9   3  12          7.19          9.85         2.94 o                         
  -8   3  12        140.29        144.52         4.48 o                         
  -7   3  12          3.54          5.50         2.78 o                         
  -6   3  12        343.54        339.55         4.68 o                         
  -5   3  12         13.00         12.69         2.32 o                         
  -4   3  12          0.01          3.26         2.28 o                         
  -3   3  12        122.18        116.67         3.25 o                         
  -2   3  12         39.85         40.82         2.29 o                         
  -1   3  12        105.11         93.29         2.46 o                         
   0   3  12          0.77          1.61         1.81 o                         
   1   3  12        301.96        280.75         5.26 o                         
   2   3  12        438.26        417.85         5.86 o                         
   3   3  12         31.17         36.69         2.47 o                         
   4   3  12        151.60        137.55         3.51 o                         
   5   3  12         25.47         19.85         2.73 o                         
   6   3  12          0.06          4.99         2.77 o                         
   7   3  12         74.48         76.44         5.06 o                         
   8   3  12         12.71         12.99         3.00 o                         
  -8   4  12         18.58         17.95         2.84 o                         
  -7   4  12        101.65         85.72         3.49 o                         
  -6   4  12        144.90        148.90         6.86 o                         
  -5   4  12         13.71         13.66         2.21 o                         
  -4   4  12        100.72         96.16         2.66 o                         
  -3   4  12         12.10         14.42         1.96 o                         
  -2   4  12         42.42         39.42         2.55 o                         
  -1   4  12        120.01        136.82         3.38 o                         
   0   4  12        286.27        282.63         3.53 o                         
   1   4  12        143.44        137.63         3.63 o                         
   2   4  12          0.03          2.35         2.07 o                         
   3   4  12         41.73         41.18         2.69 o                         
   4   4  12         65.32         72.00         3.90 o                         
   5   4  12         27.51         28.61         3.56 o                         
   6   4  12         49.22         53.96         3.35 o                         
   7   4  12         72.34         74.99         3.68 o                         
  -7   5  12         11.52          9.77         3.20 o                         
  -6   5  12          5.34          6.71         2.64 o                         
  -5   5  12          0.33          6.41         2.68 o                         
  -4   5  12         12.44          4.03         3.19 o                         
  -3   5  12         42.20         45.83         2.83 o                         
  -2   5  12         52.52         51.49         3.27 o                         
  -1   5  12          9.36          5.62         2.43 o                         
   0   5  12          2.39          3.93         2.35 o                         
   1   5  12         54.21         75.95         2.98 o                         
   2   5  12        127.89        126.85         3.73 o                         
   3   5  12          5.81          4.13         3.70 o                         
   4   5  12          4.85          2.23         2.39 o                         
   5   5  12          0.40         -1.60         2.55 o                         
  -3   6  12         40.94         47.91         4.39 o                         
  -2   6  12          4.91         10.06         3.99 o                         
  -1   6  12         10.34         18.25         3.95 o                         
   0   6  12         19.57         21.61         3.59 o                         
   1   6  12        221.08        233.27         6.92 o                         
   2   6  12          0.01          5.52         4.25 o                         
 -10   1  13         22.38         24.56         4.13 o                         
  -9   1  13          0.90          5.96         2.69 o                         
  -8   1  13        248.84        271.41         4.41 o                         
  -7   1  13         64.45         73.38         4.33 o                         
  -6   1  13          1.09          0.07         2.43 o                         
  -5   1  13         45.31         62.73         2.81 o                         
  -4   1  13         16.41         12.93         2.19 o                         
  -3   1  13         46.74         44.89         2.54 o                         
  -2   1  13         18.97         19.79         2.24 o                         
  -1   1  13          1.74          5.50         2.52 o                         
   0   1  13          3.61          5.30         3.38 o                         
   1   1  13         84.19         80.66         3.84 o                         
   2   1  13         32.93         29.14         2.69 o                         
   3   1  13         21.61         18.24         2.62 o                         
   4   1  13          2.63          3.04         3.38 o                         
   5   1  13         13.64         10.95         2.52 o                         
   6   1  13        132.73        138.36         4.28 o                         
   7   1  13          2.43          3.71         2.77 o                         
   8   1  13         32.02         28.79         3.14 o                         
  -9   2  13         46.15         52.35         3.43 o                         
  -8   2  13        161.63        185.24         7.14 o                         
  -7   2  13         18.00         23.86         3.00 o                         
  -6   2  13         26.36         27.95         2.53 o                         
  -5   2  13          2.41          2.92         2.15 o                         
  -4   2  13         19.38         16.43         2.70 o                         
  -3   2  13        153.17        152.75         4.16 o                         
  -2   2  13          7.73          7.23         1.83 o                         
  -1   2  13        127.98        122.16         3.12 o                         
   0   2  13         75.91         61.40         2.41 o                         
   1   2  13        138.04        130.77         3.32 o                         
   2   2  13         62.30         62.66         2.70 o                         
   3   2  13         17.52         15.60         2.59 o                         
   4   2  13        420.14        411.49         5.72 o                         
   5   2  13         10.56         14.22         3.01 o                         
   6   2  13          0.04          2.37         2.58 o                         
   7   2  13          0.02         -3.05         3.05 o                         
   8   2  13          0.00         -0.79         3.20 o                         
  -8   3  13         33.29         45.33         3.49 o                         
  -7   3  13          0.81          3.33         2.89 o                         
  -6   3  13          2.67          7.11         3.83 o                         
  -5   3  13         61.98         82.15         4.53 o                         
  -4   3  13        116.87        117.50         3.54 o                         
  -3   3  13         45.71         49.23         2.95 o                         
  -2   3  13        179.83        180.27         4.06 o                         
  -1   3  13         37.11         41.10         2.75 o                         
   0   3  13        294.75        275.95         4.51 o                         
   1   3  13          6.26          8.13         2.59 o                         
   2   3  13         58.50         58.98         2.95 o                         
   3   3  13          1.21          2.25         2.57 o                         
   4   3  13        214.40        198.68         5.84 o                         
   5   3  13        208.18        214.50         6.54 o                         
   6   3  13         41.81         57.01         4.11 o                         
   7   3  13          1.52          2.95         2.97 o                         
  -7   4  13         52.21         44.43         2.90 o                         
  -6   4  13         76.80         70.31         3.30 o                         
  -5   4  13        176.20        187.27         5.06 o                         
  -4   4  13          0.77          3.15         2.31 o                         
  -3   4  13        321.37        307.49         6.19 o                         
  -2   4  13         14.49         12.79         3.31 o                         
  -1   4  13         37.25         42.41         3.36 o                         
   0   4  13          3.11          2.47         2.45 o                         
   1   4  13          8.81         12.21         2.40 o                         
   2   4  13        128.78        126.18         5.40 o                         
   3   4  13         15.20         13.61         2.87 o                         
   4   4  13         34.22         57.36         6.68 o                         
   5   4  13        124.77        134.17         6.35 o                         
   6   4  13          7.41          7.73         2.91 o                         
  -4   5  13         19.82         17.95         2.99 o                         
  -3   5  13          2.65          6.38         2.69 o                         
  -2   5  13        122.33        134.57         5.04 o                         
  -1   5  13         44.04         43.63         5.09 o                         
   0   5  13         61.33         64.56         2.69 o                         
   1   5  13        215.47        234.24         7.18 o                         
   2   5  13          0.24          1.33         5.83 o                         
   3   5  13        120.17        145.43         4.49 o                         
  -8   0  14        598.19        540.98        12.66 o                         
  -7   0  14        101.74        116.24         5.49 o                         
  -6   0  14          3.57         -0.58         4.29 o                         
  -5   0  14         16.78         22.26         3.99 o                         
  -4   0  14        423.94        383.67         8.27 o                         
  -3   0  14        128.81        116.33         5.69 o                         
  -2   0  14        220.97        243.33         6.95 o                         
  -1   0  14          7.63          4.99         4.32 o                         
   0   0  14        190.13        202.26        10.27 o                         
   1   0  14        152.55        152.90         5.94 o                         
   2   0  14         18.55          6.91         4.23 o                         
   3   0  14        175.68        174.49         6.30 o                         
   4   0  14         10.88          2.10         4.32 o                         
   5   0  14        654.16        643.89        18.91 o                         
   6   0  14        131.07        123.56         6.71 o                         
   7   0  14         13.85         13.11         4.06 o                         
  -8   1  14        624.03        712.22        12.80 o                         
  -7   1  14         62.26         52.71         3.10 o                         
  -6   1  14         33.61         11.12         3.02 o                         
  -5   1  14         85.73        111.44         4.82 o                         
  -4   1  14         96.23        107.62         3.18 o                         
  -3   1  14        106.26        103.33         3.36 o                         
  -2   1  14         10.67         12.05         2.72 o                         
  -1   1  14         43.95         41.30         2.94 o                         
   0   1  14        135.91        143.45         3.76 o                         
   1   1  14          0.46          2.23         2.66 o                         
   2   1  14        706.63        662.40         8.61 o                         
   3   1  14         26.44         24.43         2.84 o                         
   4   1  14         75.36         83.90         3.37 o                         
   5   1  14         46.97         35.51         3.01 o                         
   6   1  14         62.93         74.86         4.70 o                         
   7   1  14        375.57        384.02         8.96 o                         
  -8   2  14         15.00          9.11         3.25 o                         
  -7   2  14        247.33        285.67         6.96 o                         
  -6   2  14         16.39         19.30         2.93 o                         
  -5   2  14        476.89        497.32         6.93 o                         
  -4   2  14         61.33         49.92         3.22 o                         
  -3   2  14        131.37        112.78         3.61 o                         
  -2   2  14         55.83         69.60         3.05 o                         
  -1   2  14          0.44          0.20         2.46 o                         
   0   2  14          8.02         13.91         2.71 o                         
   1   2  14        222.84        219.07         4.35 o                         
   2   2  14         22.67         21.90         3.43 o                         
   3   2  14        275.62        252.44         4.54 o                         
   4   2  14          9.54          4.38         2.56 o                         
   5   2  14        121.57        118.66         4.20 o                         
   6   2  14          0.19          0.83         3.11 o                         
  -7   3  14         47.07         52.40         3.71 o                         
  -6   3  14         10.38         10.68         3.02 o                         
  -5   3  14         98.21        121.24         3.87 o                         
  -4   3  14         35.62         35.48         3.29 o                         
  -3   3  14         82.39         75.01         4.08 o                         
  -2   3  14         13.53         14.61         3.12 o                         
  -1   3  14        182.61        167.45         4.16 o                         
   0   3  14          7.54          9.91         2.92 o                         
   1   3  14          0.63          0.31         2.88 o                         
   2   3  14        130.15        125.88         5.76 o                         
   3   3  14         18.96         18.86         3.02 o                         
   4   3  14        200.92        185.86         4.89 o                         
   5   3  14          1.58          1.54         2.96 o                         
  -5   4  14        115.81        108.61         3.77 o                         
  -4   4  14         90.63        107.26         3.97 o                         
  -3   4  14        140.81        137.50         4.83 o                         
  -2   4  14         10.23         11.24         2.74 o                         
  -1   4  14          4.64          7.54         2.73 o                         
   0   4  14         35.40         40.03         3.11 o                         
   1   4  14          1.95          8.91         2.77 o                         
   2   4  14         26.95         34.08         3.89 o                         
   3   4  14          6.98         13.17         3.43 o                         
  -6   1  15         44.86         48.07         4.14 o                         
  -5   1  15         96.75         91.55         3.52 o                         
  -4   1  15          9.93          4.63         2.59 o                         
  -3   1  15         14.58         12.50         2.65 o                         
  -2   1  15         20.26         18.57         3.21 o                         
  -1   1  15         38.24         36.36         3.06 o                         
   0   1  15          3.43          2.41         2.82 o                         
   1   1  15         24.94         25.44         2.99 o                         
   2   1  15          5.45         11.46         3.89 o                         
   3   1  15          9.89         14.44         2.94 o                         
   4   1  15          6.19         10.70         3.20 o                         
   5   1  15          1.70          1.31         3.86 o                         
  -6   2  15          1.28          1.43         3.94 o                         
  -5   2  15        232.07        275.31         5.43 o                         
  -4   2  15         65.12         91.76         3.99 o                         
  -3   2  15         51.76         49.54         3.91 o                         
  -2   2  15         17.95         19.88         4.15 o                         
  -1   2  15         62.27         59.23         3.28 o                         
   0   2  15          9.48          8.36         2.95 o                         
   1   2  15         90.65         93.69         4.19 o                         
   2   2  15          0.06          4.85         2.97 o                         
   3   2  15          3.37         -0.19         3.02 o                         
   4   2  15          1.30          3.66         3.34 o                         
  -4   3  15         36.67         28.14         4.21 o                         
  -3   3  15          3.12          1.47         3.39 o                         
  -2   3  15        116.31        143.92         6.36 o                         
  -1   3  15          8.58          4.91         3.20 o                         
   0   3  15         68.92         67.80         3.80 o                         
   1   3  15          8.73          9.29         3.22 o                         
   2   3  15         54.90         50.82         4.80 o                         
  -4   0  16         40.04         36.79         6.90 o                         
  -3   0  16         15.29         20.06         4.98 o                         
  -2   0  16        229.48        264.31         8.34 o                         
  -1   0  16         18.40         17.15         4.87 o                         
   0   0  16         23.15         28.40         4.98 o                         
   1   0  16         64.91         56.31         5.78 o                         
   2   0  16          2.28          1.09         5.80 o                         
  -3   1  16         40.92         52.32         6.61 o                         
  -2   1  16         15.93         25.95         2.99 o                         
  -1   1  16        480.13        451.19         7.65 o                         
   0   1  16         12.84         19.58         3.25 o                         
   1   1  16        182.81        206.06         5.04 o                         
   2   1  16        108.94        100.72         5.65 o                         
                                                                                
