# Supplementary material for: Crystal structures of the synthetic inter­mediate 3-[(6-chloro-7H-purin-7-yl)meth­yl]cyclo­butan-1-one, and of two oxetanocin derivatives: 3-[(6-chloro-8,9-di­hydro-7H-purin-7-yl)meth­yl]cyclo­butan-1-ol and 3-[(6-chloro-9H-purin-9-yl)meth­yl]cyclo­butan-1-ol
Source: Acta Crystallogr E Crystallogr Commun. 2019 May 3;75(Pt 6):732–7. doi: 10.1107/S2056989019004432 (PMC6658957; doi:10.1107/S2056989019004432)
Supplement: Supplementary file 3 [file e-75-00732-IIsup3.hkl]

data_II                               
_shelx_title ' n17088 in P-1 No2' 
_shelx_refln_list_code          4                                               
_shelx_F_calc_maximum      118.09                                               
_exptl_crystal_F_000       252.00                                               
_reflns_d_resolution_high  0.8441                                               
                                                                                
loop_                                                                           
 _space_group_symop_operation_xyz                                               
 'x, y, z'                                                                      
 '-x, -y, -z'                                                                   
                                                                                
_cell_length_a     6.1101                                                       
_cell_length_b     8.6075                                                       
_cell_length_c    11.0083                                                       
_cell_angle_alpha  68.957                                                       
_cell_angle_beta   83.799                                                       
_cell_angle_gamma  87.189                                                       
                                                                                
_shelx_F_squared_multiplier     1.000                                           
                                                                                
loop_                                                                           
 _refln_index_h                                                                 
 _refln_index_k                                                                 
 _refln_index_l                                                                 
 _refln_F_squared_calc                                                          
 _refln_F_squared_meas                                                          
 _refln_F_squared_sigma                                                         
 _refln_observed_status                                                         
   1   0   0        642.01        668.19        14.47 o                         
   2   0   0       1218.62       1248.06         4.98 o                         
   3   0   0       1508.22       1459.72        11.48 o                         
   4   0   0         88.82         85.31         2.50 o                         
   5   0   0         18.58         15.02         0.59 o                         
   6   0   0        220.57        227.06         3.10 o                         
   7   0   0          2.83          0.65         0.84 o                         
  -7   1   0         45.71         47.72         1.95 o                         
  -6   1   0         27.11         25.09         0.54 o                         
  -5   1   0          5.25          5.86         0.34 o                         
  -4   1   0        104.20         86.34         1.64 o                         
  -3   1   0        902.99       1000.04        28.06 o                         
  -2   1   0        129.72        100.02         6.60 o                         
  -1   1   0        264.68        317.93         1.55 o                         
   0   1   0         43.52         24.38         0.40 o                         
   1   1   0       2426.62       2338.90        36.07 o                         
   2   1   0        497.96        518.73         3.86 o                         
   3   1   0          4.24          2.68         0.37 o                         
   4   1   0        657.73        663.82         5.78 o                         
   5   1   0        101.13        101.80         2.52 o                         
   6   1   0          1.39          1.49         0.47 o                         
   7   1   0          9.80          8.17         0.48 o                         
  -6   2   0          9.68          6.92         0.67 o                         
  -5   2   0        346.08        317.51         3.29 o                         
  -4   2   0          6.74          5.05         0.38 o                         
  -3   2   0        146.34        157.12         2.93 o                         
  -2   2   0       1098.09       1129.91         9.75 o                         
  -1   2   0       1519.04       1501.18         9.02 o                         
   0   2   0       4673.84       4799.26        61.08 o                         
   1   2   0      13945.65      12918.77       138.53 o                         
   2   2   0         39.78         52.29         0.99 o                         
   3   2   0         40.76         34.97         1.59 o                         
   4   2   0        536.96        514.00         5.56 o                         
   5   2   0         26.32         22.86         0.78 o                         
   6   2   0         46.66         51.76         1.37 o                         
  -6   3   0         81.70         84.46         1.65 o                         
  -5   3   0         13.93         19.17         0.51 o                         
  -4   3   0         44.45         48.13         1.03 o                         
  -3   3   0         32.33         26.70         1.59 o                         
  -2   3   0        565.10        623.55         3.77 o                         
  -1   3   0         79.98        110.97         1.18 o                         
   0   3   0          0.55          0.39         0.19 o                         
   1   3   0        534.83        566.56         4.66 o                         
   2   3   0          1.32          0.98         0.29 o                         
   3   3   0          9.01         15.01         0.78 o                         
   4   3   0         10.46         13.79         0.53 o                         
   5   3   0        293.28        284.44         2.49 o                         
   6   3   0         70.07         67.48         1.41 o                         
  -6   4   0          4.68          5.06         0.89 o                         
  -5   4   0         19.45         18.16         0.77 o                         
  -4   4   0        250.17        245.10         2.26 o                         
  -3   4   0         22.87         18.71         0.62 o                         
  -2   4   0         19.64         22.72         0.98 o                         
  -1   4   0        363.81        416.44         2.87 o                         
   0   4   0          5.76         12.16         0.47 o                         
   1   4   0        231.34        259.20         2.40 o                         
   2   4   0       1996.37       2096.26        16.91 o                         
   3   4   0        141.19        160.97         2.92 o                         
   4   4   0         95.04         82.76         1.27 o                         
   5   4   0        264.21        230.09         3.57 o                         
   6   4   0          0.44          0.35         0.46 o                         
  -5   5   0        156.34        142.73         1.58 o                         
  -4   5   0         49.20         57.16         1.18 o                         
  -3   5   0         98.47        106.62         2.10 o                         
  -2   5   0         12.08         13.35         0.53 o                         
  -1   5   0        336.54        348.12         4.44 o                         
   0   5   0          5.22          8.50         0.52 o                         
   1   5   0        108.02        112.09         2.07 o                         
   2   5   0          8.63         14.46         0.92 o                         
   3   5   0         37.12         36.59         0.78 o                         
   4   5   0         12.36         17.29         0.71 o                         
   5   5   0          2.58          1.62         0.36 o                         
   6   5   0        173.22        170.40         4.62 o                         
  -5   6   0         37.09         18.14         5.96 o                         
  -4   6   0         90.88         85.05         1.66 o                         
  -3   6   0        109.36         97.18         2.32 o                         
  -2   6   0         48.64         56.30         2.20 o                         
  -1   6   0         10.47          8.27         0.43 o                         
   0   6   0        230.02        206.55         2.12 o                         
   1   6   0         30.43         36.74         1.06 o                         
   2   6   0          1.38          1.02         0.42 o                         
   3   6   0        817.82        869.97         9.99 o                         
   4   6   0          0.80          1.33         0.56 o                         
   5   6   0         16.22         25.56         0.99 o                         
  -4   7   0         22.71         22.02         6.28 o                         
  -3   7   0         28.61          0.34         0.98 o                         
  -2   7   0         96.43         86.11         1.58 o                         
  -1   7   0         28.27         31.46         0.81 o                         
   0   7   0         84.18         77.71         1.15 o                         
   1   7   0          2.95          1.45         0.48 o                         
   2   7   0          2.88          8.61         0.64 o                         
   3   7   0          5.00          4.64         0.54 o                         
   4   7   0         80.33        114.73         1.83 o                         
  -3   8   0         65.66         73.06         2.15 o                         
  -2   8   0          6.24          6.27         0.96 o                         
  -1   8   0         24.21         22.58         0.90 o                         
   0   8   0         19.46         25.64         1.31 o                         
   1   8   0         38.32         22.40         1.06 o                         
   2   8   0         13.68         11.57         0.86 o                         
   3   8   0         18.53         29.04         0.85 o                         
  -1   9   0         61.26         63.18         1.79 o                         
   0   9   0         50.04         63.55         1.32 o                         
   1   9   0         30.95         37.79         0.88 o                         
   2   9   0          2.75          8.45         1.09 o                         
  -1  -9   1         33.21         59.67         1.49 o                         
   0  -9   1         29.05         22.93         1.02 o                         
   1  -9   1        234.97        246.88         3.78 o                         
  -3  -8   1         98.60        118.85         1.74 o                         
  -2  -8   1          1.04          0.02         0.41 o                         
  -1  -8   1         31.92         46.77         1.30 o                         
   0  -8   1        163.32        194.43         3.53 o                         
   1  -8   1         46.54         51.53         1.34 o                         
   2  -8   1         12.24         17.00         1.91 o                         
   3  -8   1        218.66        217.06         3.58 o                         
  -4  -7   1          0.25          0.08         0.43 o                         
  -3  -7   1         67.33         52.59         1.14 o                         
  -2  -7   1         43.19         53.20         1.50 o                         
  -1  -7   1         16.76         10.19         0.77 o                         
   0  -7   1        120.71        134.44         2.00 o                         
   1  -7   1        321.11        350.91         2.66 o                         
   2  -7   1        255.16        260.69         3.31 o                         
   3  -7   1         53.19          0.52         0.82 o                         
   4  -7   1         23.29         21.45         1.37 o                         
  -5  -6   1         45.40         49.10         1.28 o                         
  -4  -6   1          2.16          0.60         0.58 o                         
  -3  -6   1          2.73          0.97         0.40 o                         
  -2  -6   1        205.78        170.11         2.47 o                         
  -1  -6   1          0.05         -0.29         0.41 o                         
   0  -6   1         68.01         64.91         1.40 o                         
   1  -6   1        250.39        254.11         3.13 o                         
   2  -6   1          0.10          0.22         0.33 o                         
   3  -6   1          0.55          1.22         0.60 o                         
   4  -6   1        203.09        219.48         3.25 o                         
   5  -6   1          3.25          3.02         0.81 o                         
  -5  -5   1          4.09          1.71         0.36 o                         
  -4  -5   1         35.98         33.16         0.91 o                         
  -3  -5   1          0.12          0.60         0.35 o                         
  -2  -5   1        119.90        103.77         2.28 o                         
  -1  -5   1         91.38         82.63         1.59 o                         
   0  -5   1         17.87         15.30         0.73 o                         
   1  -5   1         94.01         96.98         2.40 o                         
   2  -5   1        399.55        386.73         3.93 o                         
   3  -5   1        186.61        166.40         2.71 o                         
   4  -5   1          9.10         13.01         0.70 o                         
   5  -5   1          3.47          4.63         0.57 o                         
  -6  -4   1         10.06         11.63         1.19 o                         
  -5  -4   1         45.69         40.81         1.04 o                         
  -4  -4   1         21.50         26.90         0.69 o                         
  -3  -4   1          0.84          2.03         0.30 o                         
  -2  -4   1        185.70        216.89         2.87 o                         
  -1  -4   1        450.86        434.21         2.47 o                         
   0  -4   1          2.76          2.06         0.44 o                         
   1  -4   1        417.26        437.68         5.71 o                         
   2  -4   1        120.28        124.93         3.76 o                         
   3  -4   1         48.41         71.62         1.32 o                         
   4  -4   1         40.62         30.73         1.04 o                         
   5  -4   1         75.12         69.78         1.28 o                         
   6  -4   1          9.93          5.24         0.94 o                         
  -6  -3   1         11.77         13.08         0.67 o                         
  -5  -3   1         87.38         77.84         1.28 o                         
  -4  -3   1          4.61          4.91         0.37 o                         
  -3  -3   1          2.95          8.49         0.82 o                         
  -2  -3   1          0.21         -0.17         0.57 o                         
  -1  -3   1        286.44        312.75         2.16 o                         
   0  -3   1        644.73        628.75         4.37 o                         
   1  -3   1         23.34         17.50         0.58 o                         
   2  -3   1        440.27        496.02         4.97 o                         
   3  -3   1        388.44        379.00         4.97 o                         
   4  -3   1        547.68        524.47         3.52 o                         
   5  -3   1        121.64        127.38         2.31 o                         
   6  -3   1         13.93          9.07         0.86 o                         
  -6  -2   1         53.22         50.64         1.46 o                         
  -5  -2   1          5.13          7.51         0.49 o                         
  -4  -2   1        721.98        638.27         6.67 o                         
  -3  -2   1        314.00        259.85         8.07 o                         
  -2  -2   1         51.47         76.25         1.30 o                         
  -1  -2   1        997.16       1191.25         6.09 o                         
   0  -2   1        998.87        998.68         2.97 o                         
   1  -2   1        299.75        277.35         2.69 o                         
   2  -2   1        924.54       1046.15        12.65 o                         
   3  -2   1        397.00        383.98         4.56 o                         
   4  -2   1          5.20          7.88         0.45 o                         
   5  -2   1        498.73        468.15         3.08 o                         
   6  -2   1        157.34        152.79         3.09 o                         
  -6  -1   1        155.55        159.17         2.28 o                         
  -5  -1   1         48.84         49.11         1.65 o                         
  -4  -1   1        200.29        191.13         2.52 o                         
  -3  -1   1        191.74        144.28         3.84 o                         
  -2  -1   1         42.48         47.88         1.80 o                         
  -1  -1   1        603.87        691.20         2.76 o                         
   0  -1   1        483.81        373.54         1.41 o                         
   1  -1   1       1599.23       1761.66         5.61 o                         
   2  -1   1        460.87        519.10         3.01 o                         
   3  -1   1        816.06        817.47         9.09 o                         
   4  -1   1        837.28        758.57        11.91 o                         
   5  -1   1        107.88        115.21         1.79 o                         
   6  -1   1        256.90        284.01         2.79 o                         
  -7   0   1         43.73         54.12         2.84 o                         
  -6   0   1        160.48        177.40         2.61 o                         
  -5   0   1        193.16        182.30         2.88 o                         
  -4   0   1        411.50        465.94         3.82 o                         
  -3   0   1       1110.68       1063.88        10.21 o                         
  -2   0   1        802.97        723.66        22.23 o                         
  -1   0   1        427.07        483.20         1.77 o                         
   0   0   1       2158.18       2005.25         3.82 o                         
   1   0   1        405.02        440.56         5.24 o                         
   2   0   1         68.42         88.85         1.23 o                         
   3   0   1        127.55        164.51         6.58 o                         
   4   0   1        170.77        163.56         4.78 o                         
   5   0   1        210.84        211.33         1.92 o                         
   6   0   1        238.47        244.62         2.09 o                         
   7   0   1         56.81         49.11        35.97 o                         
  -6   1   1          3.64          4.97         0.36 o                         
  -5   1   1         40.29         38.24         0.68 o                         
  -4   1   1        134.26        127.79         1.60 o                         
  -3   1   1          5.36          4.97         0.93 o                         
  -2   1   1          1.86          0.90         0.55 o                         
  -1   1   1        739.64        764.13         7.09 o                         
   0   1   1        209.79        186.65         1.65 o                         
   1   1   1        619.87        658.85         2.90 o                         
   2   1   1        172.43        156.92         1.57 o                         
   4   1   1        171.15        192.81         2.52 o                         
   5   1   1        125.42        126.63         1.87 o                         
   6   1   1         15.84         20.52         0.85 o                         
   7   1   1         55.79         64.40         2.60 o                         
  -6   2   1         61.02         66.74         1.69 o                         
  -5   2   1        335.66        284.51        11.39 o                         
  -4   2   1          4.11          0.92         0.39 o                         
  -3   2   1        278.98        350.76         5.23 o                         
  -2   2   1        647.88        596.95        44.75 o                         
  -1   2   1        119.03        155.05         2.13 o                         
   0   2   1          6.57          9.78         0.40 o                         
   1   2   1       8648.17       8669.24        83.59 o                         
   2   2   1        236.81        295.50         2.87 o                         
   3   2   1         23.84         31.40         1.13 o                         
   4   2   1        194.68        180.96         3.12 o                         
   5   2   1          2.51          2.32         0.43 o                         
   6   2   1         48.61         56.88         1.34 o                         
  -6   3   1          3.49          1.33         0.55 o                         
  -5   3   1         29.77         35.48         0.95 o                         
  -4   3   1         54.77         43.32         1.49 o                         
  -3   3   1          4.86          8.05         0.87 o                         
  -2   3   1        692.38        686.57         7.93 o                         
  -1   3   1         66.44         48.48         0.66 o                         
   0   3   1       1182.41       1080.67         6.28 o                         
   1   3   1         55.97         72.82         0.68 o                         
   2   3   1        133.81        147.68         2.60 o                         
   3   3   1        169.95        147.49         1.93 o                         
   4   3   1          3.31          3.29         0.32 o                         
   5   3   1        214.36        215.04         2.29 o                         
   6   3   1          0.59         -0.08         0.48 o                         
  -6   4   1        178.28        180.28         2.74 o                         
  -5   4   1        142.27        132.03         2.06 o                         
  -4   4   1        855.17        857.12         6.58 o                         
  -3   4   1         29.43         19.90         0.66 o                         
  -2   4   1         58.91         83.85         1.67 o                         
  -1   4   1       2176.63       2181.56         5.40 o                         
   0   4   1        562.17        560.98         7.80 o                         
   1   4   1         98.36        135.27         1.29 o                         
   2   4   1       3759.56       3898.36        17.80 o                         
   3   4   1          4.30          4.97         0.44 o                         
   4   4   1          0.58          0.59         0.35 o                         
   5   4   1        122.36        120.22         1.70 o                         
   6   4   1          0.36          0.05         0.45 o                         
  -6   5   1         70.31         75.55         3.44 o                         
  -5   5   1          1.49          0.75         0.74 o                         
  -4   5   1          1.50          5.52         0.58 o                         
  -3   5   1        308.97        309.12         4.46 o                         
  -2   5   1        101.33         90.16         1.50 o                         
  -1   5   1        361.76        407.30         4.31 o                         
   0   5   1        413.04        402.73         2.94 o                         
   1   5   1         54.23         67.00         1.26 o                         
   2   5   1        151.71        172.77         2.69 o                         
   3   5   1         46.80         38.12         1.50 o                         
   4   5   1         94.20         89.00         2.03 o                         
   5   5   1         25.09         26.53         0.68 o                         
   6   5   1        117.76        121.22         2.34 o                         
  -5   6   1         86.01        102.69         2.37 o                         
  -4   6   1        131.29        133.36         2.18 o                         
  -3   6   1        488.42        497.59         9.13 o                         
  -2   6   1        121.86        102.09         3.29 o                         
  -1   6   1        341.43        353.14         2.42 o                         
   0   6   1        614.62        635.12         5.25 o                         
   1   6   1        339.90        350.21         3.37 o                         
   2   6   1        116.31        100.29         2.22 o                         
   3   6   1        812.93        772.37        13.38 o                         
   4   6   1         52.22         57.69         1.42 o                         
   5   6   1          1.28          0.42         0.35 o                         
  -4   7   1         24.83         19.59         0.82 o                         
  -3   7   1          4.16          2.95         0.90 o                         
  -2   7   1        112.48        109.22         2.55 o                         
  -1   7   1         77.27         80.57         1.08 o                         
   0   7   1         12.42          9.14         0.45 o                         
   1   7   1         73.55         84.72         2.37 o                         
   2   7   1         39.42         37.92         1.28 o                         
   3   7   1         41.46         22.71         1.32 o                         
   4   7   1          5.56          7.04         0.63 o                         
   5   7   1          0.06          0.81         0.90 o                         
  -3   8   1         14.56         14.29         2.54 o                         
  -2   8   1        142.19        142.82         3.17 o                         
  -1   8   1         16.67          9.93         0.55 o                         
   0   8   1        108.54        119.11         1.93 o                         
   1   8   1         87.99         76.45         1.82 o                         
   2   8   1         72.08         94.47         1.74 o                         
   3   8   1          3.57          1.81         0.42 o                         
   4   8   1        370.09        431.97         5.43 o                         
  -2   9   1          0.16          1.29         0.58 o                         
  -1   9   1         52.87         41.85         1.58 o                         
   0   9   1          0.10          0.27         0.47 o                         
   1   9   1         14.34          8.26         0.62 o                         
   2   9   1         17.06         17.27         0.74 o                         
  -2  -8   2          3.55          1.81         0.40 o                         
  -1  -8   2         85.89         69.56         1.60 o                         
   0  -8   2         85.26         72.04         1.61 o                         
   1  -8   2         60.32         51.51         1.35 o                         
   2  -8   2         36.80         39.24         1.16 o                         
  -4  -7   2          0.34          0.24         0.59 o                         
  -3  -7   2         16.58         24.20         0.79 o                         
  -2  -7   2         38.97         48.96         1.07 o                         
  -1  -7   2          0.35          0.06         0.54 o                         
   0  -7   2          0.46          1.03         0.51 o                         
   1  -7   2         79.31         66.21         1.33 o                         
   2  -7   2        116.32        134.19         3.19 o                         
   3  -7   2         29.17         -0.39         0.78 o                         
   4  -7   2         55.94         64.94         2.08 o                         
  -4  -6   2          8.00          9.64         0.75 o                         
  -3  -6   2          1.78          3.33         0.45 o                         
  -2  -6   2         53.92         61.26         1.91 o                         
  -1  -6   2          6.53          4.27         0.55 o                         
   0  -6   2         97.87         83.50         1.86 o                         
   1  -6   2        135.28        134.52         1.69 o                         
   2  -6   2          1.29          1.53         0.40 o                         
   3  -6   2          4.84          3.90         0.42 o                         
   4  -6   2        311.49        302.17         3.83 o                         
   5  -6   2         82.05        107.20         3.83 o                         
  -5  -5   2         33.31         35.62         1.40 o                         
  -4  -5   2         91.81         86.38         1.70 o                         
  -3  -5   2         13.72         10.33         0.56 o                         
  -2  -5   2        156.08        141.90         2.11 o                         
  -1  -5   2          3.61          5.70         0.61 o                         
   0  -5   2         89.81         90.19         1.79 o                         
   1  -5   2         19.86         20.42         0.70 o                         
   2  -5   2        357.12        378.80         3.99 o                         
   3  -5   2        344.91        327.94         5.31 o                         
   4  -5   2          1.38          0.96         0.65 o                         
   5  -5   2        199.99        211.43         4.31 o                         
  -6  -4   2         35.88         41.33         1.76 o                         
  -5  -4   2         26.44         28.23         1.14 o                         
  -4  -4   2        138.53        128.84         1.91 o                         
  -3  -4   2         61.50         54.61         1.14 o                         
  -2  -4   2         11.41          5.17         0.74 o                         
  -1  -4   2        754.46        727.97         6.83 o                         
   0  -4   2         45.38         57.66         1.62 o                         
   1  -4   2          0.18          0.45         0.29 o                         
   2  -4   2        633.38        625.40        16.91 o                         
   3  -4   2         26.28         30.58         1.03 o                         
   4  -4   2         34.92         39.74         1.15 o                         
   5  -4   2        471.60        487.60         4.04 o                         
   6  -4   2        233.55        275.13         4.45 o                         
  -6  -3   2         99.98        112.41         2.00 o                         
  -5  -3   2          1.92          0.95         0.41 o                         
  -4  -3   2          6.81          9.23         0.49 o                         
  -3  -3   2        550.18        497.44         3.72 o                         
  -2  -3   2          1.67          0.96         0.62 o                         
  -1  -3   2        914.10        850.60         6.69 o                         
   0  -3   2        294.95        308.08         2.27 o                         
   1  -3   2         72.25         79.82         1.30 o                         
   2  -3   2         78.66         67.81         1.80 o                         
   3  -3   2       1072.87       1067.93         5.35 o                         
   4  -3   2        104.24         93.77         1.51 o                         
   5  -3   2         60.04         54.30         1.18 o                         
   6  -3   2        173.47        210.23         3.97 o                         
  -6  -2   2        117.21        116.47        16.19 o                         
  -5  -2   2        128.06        131.22         1.68 o                         
  -4  -2   2          1.32          4.05         0.35 o                         
  -3  -2   2         72.85         87.26         1.96 o                         
  -2  -2   2        379.89        300.67         6.75 o                         
  -1  -2   2         29.07         22.69         0.52 o                         
   0  -2   2       2706.00       2559.72        10.46 o                         
   1  -2   2         92.25        100.10         1.01 o                         
   2  -2   2          2.12          2.14         0.31 o                         
   3  -2   2        439.99        419.27         4.95 o                         
   4  -2   2          3.23          3.13         0.35 o                         
   5  -2   2        168.12        188.90         2.87 o                         
   6  -2   2         56.31         52.04         1.99 o                         
  -6  -1   2         40.93         38.07         1.63 o                         
  -5  -1   2         55.11         50.42         1.37 o                         
  -4  -1   2          5.21          4.59         0.35 o                         
  -3  -1   2        106.15         81.34         1.87 o                         
  -2  -1   2        264.89        326.63         3.05 o                         
  -1  -1   2        167.06        100.33         2.21 o                         
   0  -1   2       1412.16       1352.64         3.90 o                         
   1  -1   2        434.99        415.97         2.91 o                         
   2  -1   2         44.30         34.33         0.72 o                         
   3  -1   2         14.54          8.78         1.54 o                         
   4  -1   2        397.08        432.96         7.28 o                         
   5  -1   2        381.04        359.99         3.02 o                         
   6  -1   2         87.19         92.98         1.50 o                         
  -6   0   2         28.00         27.78         0.92 o                         
  -5   0   2        188.24        178.76         4.31 o                         
  -4   0   2         38.10         41.14         0.75 o                         
  -3   0   2        696.01        636.24         4.78 o                         
  -2   0   2          1.51          3.95         0.28 o                         
  -1   0   2         77.57         82.26         0.66 o                         
   0   0   2          8.30         25.64         0.71 o                         
   1   0   2       1834.29       1877.88        13.97 o                         
   2   0   2         73.34         57.96         0.75 o                         
   3   0   2         71.23         79.13         2.92 o                         
   4   0   2        185.10        178.32         3.74 o                         
   5   0   2         68.02         71.33         1.36 o                         
   6   0   2         19.39         19.07         0.74 o                         
  -6   1   2          0.11         -0.02         0.26 o                         
  -5   1   2        111.54        108.41         2.28 o                         
  -4   1   2        114.06        104.26         2.84 o                         
  -3   1   2        364.46        390.52        10.81 o                         
  -2   1   2        376.97        380.59         6.31 o                         
  -1   1   2        523.40        562.66         3.65 o                         
   0   1   2         66.79        101.15         0.67 o                         
   1   1   2       1004.49        947.60         6.73 o                         
   2   1   2         13.06         36.60         0.67 o                         
   3   1   2          1.19          1.40         0.41 o                         
   4   1   2        227.45        192.34         5.21 o                         
   5   1   2        386.40        380.28         3.13 o                         
   6   1   2        359.73        388.84         3.91 o                         
   7   1   2          9.01         14.05         0.72 o                         
  -6   2   2          4.88          5.43         0.74 o                         
  -5   2   2          3.23          4.69         0.32 o                         
  -4   2   2        721.32        708.07        10.54 o                         
  -3   2   2        682.37        744.96         6.40 o                         
  -2   2   2       2853.31       3042.36        14.96 o                         
  -1   2   2       1392.68       1394.10        21.73 o                         
   0   2   2       1386.18       1227.11         7.81 o                         
   1   2   2       1309.27       1154.10         9.36 o                         
   2   2   2        807.33        776.00         4.04 o                         
   3   2   2          6.33          3.24         0.40 o                         
   4   2   2        122.05        123.15         1.72 o                         
   5   2   2        270.35        255.50         3.03 o                         
   6   2   2          8.26          9.87         0.76 o                         
  -6   3   2         51.31         68.56         2.07 o                         
  -5   3   2          3.42          5.36         0.55 o                         
  -4   3   2        137.90        109.76         4.79 o                         
  -3   3   2        684.97        731.32        11.50 o                         
  -2   3   2         93.31        104.56         3.08 o                         
  -1   3   2        117.93        202.06         2.01 o                         
   0   3   2       1058.08        959.83         3.49 o                         
   1   3   2        963.77        925.06         8.19 o                         
   2   3   2        761.70        683.92         4.08 o                         
   3   3   2        245.41        259.39         4.85 o                         
   4   3   2         25.23         29.18         0.88 o                         
   5   3   2        181.36        170.42         2.19 o                         
   6   3   2        257.48        268.70         2.94 o                         
  -6   4   2        237.07        256.67         2.92 o                         
  -5   4   2        118.73        129.74         2.10 o                         
  -4   4   2         14.44          9.44         0.61 o                         
  -3   4   2        356.46        319.93         2.39 o                         
  -2   4   2       1399.13       1623.20        13.47 o                         
  -1   4   2        236.29        279.14         5.18 o                         
   0   4   2        185.23        215.43         1.98 o                         
   1   4   2       1170.57       1135.10         6.58 o                         
   2   4   2        500.66        570.39         4.58 o                         
   3   4   2        197.00        185.18         2.04 o                         
   4   4   2         13.63         13.47         0.53 o                         
   5   4   2         15.77         17.06         0.61 o                         
   6   4   2         66.40         72.61         1.53 o                         
  -6   5   2         65.61         69.80         3.27 o                         
  -5   5   2         65.60         76.25         1.99 o                         
  -4   5   2         19.35         14.21         0.56 o                         
  -3   5   2          1.35          1.99         0.38 o                         
  -2   5   2        103.26         98.75         3.59 o                         
  -1   5   2         12.03         24.64         0.88 o                         
   0   5   2        101.30        102.86         1.44 o                         
   1   5   2         11.11         13.87         0.54 o                         
   2   5   2        675.99        687.94         7.08 o                         
   3   5   2        136.03        130.59         3.13 o                         
   4   5   2        105.97        112.50         1.66 o                         
   5   5   2         56.25         51.99         1.19 o                         
   6   5   2         81.27         88.43         2.50 o                         
  -5   6   2        179.17        190.24         3.20 o                         
  -4   6   2        173.14        173.25         2.02 o                         
  -3   6   2         31.93         36.76         1.27 o                         
  -2   6   2         17.27         11.36         0.46 o                         
  -1   6   2        248.15        285.07         2.49 o                         
   0   6   2        339.59        330.20         2.82 o                         
   1   6   2          6.40          5.38         0.66 o                         
   2   6   2        120.02        126.50         2.00 o                         
   3   6   2        377.02        347.40         5.08 o                         
   4   6   2         15.02         18.38         0.74 o                         
   5   6   2          5.31          9.51         0.56 o                         
  -4   7   2          0.83          0.59         0.45 o                         
  -3   7   2          8.76          7.26         1.01 o                         
  -2   7   2         22.64         25.35         1.18 o                         
  -1   7   2         24.84         25.09         0.63 o                         
   0   7   2         81.93         94.39         1.26 o                         
   1   7   2         39.53         41.37         1.04 o                         
   2   7   2         57.12         69.14         2.18 o                         
   3   7   2        220.51        221.89         3.75 o                         
   4   7   2         63.55         42.62         1.38 o                         
   5   7   2         31.82         34.32         1.26 o                         
  -3   8   2         62.41         65.76         1.59 o                         
  -2   8   2        103.35         94.68         1.79 o                         
  -1   8   2         41.79         45.76         1.53 o                         
   0   8   2        195.76        203.82         2.68 o                         
   1   8   2        293.39        321.97         3.06 o                         
   2   8   2         91.51         97.33         2.05 o                         
   3   8   2         85.45         66.76         1.48 o                         
   4   8   2        208.67        216.09         6.90 o                         
  -2   9   2          7.74         11.06         0.85 o                         
  -1   9   2         40.65         37.98         1.60 o                         
   0   9   2         75.51         98.79         1.86 o                         
   1   9   2          0.66          0.09         0.43 o                         
   2   9   2         36.30         52.54         1.47 o                         
   3   9   2         13.13          8.87         0.80 o                         
  -1  -8   3         21.55         30.57         1.01 o                         
   0  -8   3         16.82          9.74         1.07 o                         
   1  -8   3        196.59         87.09        88.34 o                         
  -3  -7   3          3.06          5.48         0.47 o                         
  -2  -7   3        156.60        151.91         1.66 o                         
  -1  -7   3         31.33         39.90         1.06 o                         
   0  -7   3         95.65         75.21         3.05 o                         
   1  -7   3         33.17         29.59         1.10 o                         
   2  -7   3          4.75          0.71         0.48 o                         
   3  -7   3          8.87          0.60         0.71 o                         
  -4  -6   3        112.33        117.82         2.47 o                         
  -3  -6   3          1.04          1.04         0.47 o                         
  -2  -6   3         67.78         77.07         1.52 o                         
  -1  -6   3        126.06        119.96         2.30 o                         
   0  -6   3         91.38         84.12         1.57 o                         
   1  -6   3        221.49        181.08         2.24 o                         
   2  -6   3        541.55        556.91         7.01 o                         
   3  -6   3          1.83          0.63         0.45 o                         
   4  -6   3        123.61        154.35         3.59 o                         
  -5  -5   3         34.12         31.65         0.98 o                         
  -4  -5   3         42.91         47.82         1.14 o                         
  -3  -5   3         12.58         11.96         0.53 o                         
  -2  -5   3          5.49          5.75         0.64 o                         
  -1  -5   3        595.56        611.71         8.28 o                         
   0  -5   3         18.88         14.18         0.58 o                         
   1  -5   3         24.67         24.83         0.58 o                         
   2  -5   3        191.03        181.18         1.69 o                         
   3  -5   3          0.45          1.30         0.50 o                         
   4  -5   3         16.76         23.18         1.32 o                         
   5  -5   3         42.05         57.03         1.53 o                         
  -5  -4   3         61.08         69.75         1.40 o                         
  -4  -4   3         50.68         46.83         1.05 o                         
  -3  -4   3        217.95        208.50         2.66 o                         
  -2  -4   3        114.32        108.15         1.81 o                         
  -1  -4   3         25.92         31.08         1.12 o                         
   0  -4   3        344.67        346.67         2.93 o                         
   1  -4   3        803.00        808.91         7.03 o                         
   2  -4   3         98.93        101.71         1.38 o                         
   3  -4   3        705.43        679.94         5.55 o                         
   4  -4   3          1.29          1.77         0.70 o                         
   5  -4   3        237.22        243.62         4.49 o                         
  -6  -3   3         82.01         84.44         2.13 o                         
  -5  -3   3         22.47         18.50         0.72 o                         
  -4  -3   3         37.80         27.86         0.69 o                         
  -3  -3   3        206.26        183.84         1.35 o                         
  -2  -3   3         14.98         20.23         1.16 o                         
  -1  -3   3         13.04         16.49         0.61 o                         
   0  -3   3        300.70        342.46         3.47 o                         
   1  -3   3         14.01         26.70         0.72 o                         
   2  -3   3         71.67         72.07         1.71 o                         
   3  -3   3        113.06        116.80         2.42 o                         
   4  -3   3         33.60         37.22         1.13 o                         
   5  -3   3          4.46          4.96         0.57 o                         
   6  -3   3        111.13        120.11         4.67 o                         
  -6  -2   3          8.00          7.29         0.56 o                         
  -5  -2   3         54.59         44.02         1.16 o                         
  -4  -2   3        147.18        130.49         1.33 o                         
  -3  -2   3        140.22        105.52         1.83 o                         
  -2  -2   3        229.28        219.48         6.83 o                         
  -1  -2   3        246.47        330.13         2.66 o                         
   0  -2   3         66.04         78.61         1.05 o                         
   1  -2   3          4.29          3.08         0.32 o                         
   2  -2   3        281.38        308.21         7.02 o                         
   3  -2   3         74.33         78.78         3.56 o                         
   4  -2   3        413.07        417.86         2.90 o                         
   5  -2   3          3.84          3.35         0.48 o                         
   6  -2   3        351.82        378.83         4.09 o                         
  -6  -1   3         37.25         33.01         7.15 o                         
  -5  -1   3         68.12         76.71         1.54 o                         
  -4  -1   3         43.83         32.83         0.92 o                         
  -3  -1   3         10.12         13.76         0.91 o                         
  -2  -1   3        865.91        718.82        14.41 o                         
  -1  -1   3          7.18          7.74         0.39 o                         
   0  -1   3        148.19        118.66         0.83 o                         
   1  -1   3       1013.14       1153.38         5.97 o                         
   2  -1   3        864.29        981.44         6.60 o                         
   4  -1   3        494.73        474.00         3.41 o                         
   5  -1   3         32.10         29.42         1.71 o                         
   6  -1   3         11.43         10.14         0.60 o                         
  -6   0   3          9.98         10.98         0.58 o                         
  -5   0   3         58.86         60.47         1.24 o                         
  -4   0   3        112.33        130.01         2.96 o                         
  -3   0   3        330.27        291.57         3.36 o                         
  -2   0   3        328.53        307.08        18.30 o                         
  -1   0   3        587.73        456.97         2.32 o                         
   0   0   3        533.28        597.72         3.13 o                         
   1   0   3       2285.27       2237.46        23.61 o                         
   2   0   3        605.98        573.19         8.70 o                         
   3   0   3          0.10          0.34         0.42 o                         
   4   0   3        308.38        301.42         5.15 o                         
   5   0   3        439.66        428.35         6.09 o                         
   6   0   3         57.02         72.75         1.43 o                         
  -6   1   3         43.17         40.16         1.18 o                         
  -5   1   3        116.64         95.12         1.33 o                         
  -4   1   3        149.85        143.65         2.03 o                         
  -3   1   3        127.55        118.70         4.25 o                         
  -2   1   3        297.34        274.43         3.34 o                         
  -1   1   3       1601.00       1628.62         4.16 o                         
   0   1   3         24.35         21.55         0.69 o                         
   1   1   3         75.60         97.60         1.18 o                         
   2   1   3       2903.71       2956.40         6.94 o                         
   3   1   3         42.45         27.54         3.18 o                         
   4   1   3          1.79          0.24         0.33 o                         
   5   1   3        661.76        633.42         6.52 o                         
   6   1   3          9.57          8.39         0.71 o                         
   7   1   3         35.72         43.23         1.62 o                         
  -6   2   3         23.68         28.81         1.48 o                         
  -5   2   3        236.74        216.85         3.53 o                         
  -4   2   3        119.82         92.37         1.40 o                         
  -3   2   3        202.12        197.94         3.45 o                         
  -2   2   3        208.22        225.23         2.70 o                         
  -1   2   3        151.78        124.71         0.85 o                         
   0   2   3        189.39        236.22         1.67 o                         
   1   2   3       1331.73       1438.71        11.04 o                         
   2   2   3        646.89        756.82         3.11 o                         
   3   2   3        767.43        745.15         4.81 o                         
   4   2   3        149.66        134.84         1.84 o                         
   5   2   3          8.09         10.31         0.75 o                         
   6   2   3        200.28        194.28         2.95 o                         
  -6   3   3        148.62        155.91         3.04 o                         
  -5   3   3         69.20         64.51         1.81 o                         
  -4   3   3          4.39          5.10         0.42 o                         
  -3   3   3          6.73          5.24         0.78 o                         
  -2   3   3         51.62         23.74         1.15 o                         
  -1   3   3        108.88        135.52         1.38 o                         
   0   3   3       1227.43       1158.26         4.55 o                         
   1   3   3          0.59          7.03         0.31 o                         
   2   3   3         84.88         95.46         1.23 o                         
   3   3   3        159.99        175.84         5.75 o                         
   4   3   3         54.34         53.51         1.12 o                         
   5   3   3         57.60         52.76         1.27 o                         
   6   3   3        167.18        178.27         2.66 o                         
  -6   4   3         32.87         27.99         1.84 o                         
  -5   4   3          6.14          4.66         0.59 o                         
  -4   4   3        141.40        126.92         2.05 o                         
  -3   4   3        104.45        127.62         1.69 o                         
  -2   4   3         95.35         89.37         3.60 o                         
  -1   4   3          8.15         24.91         0.63 o                         
   0   4   3        275.26        219.08         2.37 o                         
   1   4   3        126.81        110.55         1.68 o                         
   2   4   3         50.00         71.45         1.27 o                         
   3   4   3         65.49         71.93         1.41 o                         
   4   4   3         12.40         11.26         0.72 o                         
   5   4   3          0.01          0.07         0.33 o                         
   6   4   3          5.37          5.10         0.66 o                         
  -5   5   3         87.09         86.61         1.86 o                         
  -4   5   3         23.65         24.19         0.97 o                         
  -3   5   3        140.90        131.87         1.92 o                         
  -2   5   3         11.52         17.29         1.04 o                         
  -1   5   3         33.18         24.01         0.85 o                         
   0   5   3          0.16          1.80         0.34 o                         
   1   5   3        459.81        429.93         4.57 o                         
   2   5   3         11.05          9.91         0.48 o                         
   3   5   3         14.94         18.34         1.12 o                         
   4   5   3         42.18         42.38         0.97 o                         
   5   5   3          1.20          0.89         0.37 o                         
   6   5   3          2.75          1.35         0.49 o                         
  -5   6   3        180.07        182.85         3.12 o                         
  -4   6   3         21.80         20.29         0.76 o                         
  -3   6   3          2.38          1.97         0.46 o                         
  -2   6   3        377.22        363.26         3.49 o                         
  -1   6   3        233.22        267.33         2.78 o                         
   0   6   3         34.63         43.24         0.91 o                         
   1   6   3        155.55        161.27         2.90 o                         
   2   6   3        145.36        132.55         1.86 o                         
   3   6   3          3.89          5.22         0.63 o                         
   4   6   3         84.95        101.07         1.99 o                         
   5   6   3         12.81         11.25         0.66 o                         
  -4   7   3        255.79        274.45         5.05 o                         
  -3   7   3         19.56         13.75         1.01 o                         
  -2   7   3        154.53        157.90         2.56 o                         
  -1   7   3         73.95         68.06         1.08 o                         
   0   7   3         59.61         69.66         1.16 o                         
   1   7   3          5.63          6.15         0.56 o                         
   2   7   3         75.51         72.31         1.87 o                         
   3   7   3         81.91         86.42         2.16 o                         
   4   7   3         15.41         18.42         1.03 o                         
   5   7   3         64.74         87.01         1.70 o                         
  -4   8   3        163.54        196.18         5.08 o                         
  -3   8   3        224.16        247.82        15.43 o                         
  -2   8   3          9.31          5.85         0.49 o                         
  -1   8   3        133.47        139.38         2.39 o                         
   0   8   3        181.67        179.65         3.07 o                         
   1   8   3         16.89         15.09         0.74 o                         
   2   8   3         14.62         14.93         1.06 o                         
   3   8   3         35.63         42.73         1.30 o                         
   4   8   3          5.57          1.64         0.50 o                         
  -2   9   3         92.24        103.69         3.16 o                         
  -1   9   3         12.83         15.11         1.09 o                         
   0   9   3          9.31          9.18         0.54 o                         
   1   9   3          6.99          5.66         0.95 o                         
   2   9   3          0.61          0.50         0.41 o                         
   3   9   3          0.40          0.42         0.33 o                         
   0  10   3         15.30         18.67         1.75 o                         
  -2  -7   4         38.51         40.78         1.17 o                         
  -1  -7   4         36.16         40.36         1.03 o                         
   0  -7   4          6.65          9.04         0.95 o                         
   1  -7   4          3.37          8.41         0.75 o                         
   2  -7   4         26.29         23.33         1.74 o                         
  -4  -6   4        161.16        160.13         4.27 o                         
  -3  -6   4         29.34         37.16         1.00 o                         
  -2  -6   4         33.90         39.00         0.91 o                         
  -1  -6   4         51.31         49.59         1.15 o                         
   0  -6   4        242.06        264.60         3.76 o                         
   1  -6   4          3.92          2.81         0.61 o                         
   2  -6   4        419.14        438.93         4.81 o                         
   3  -6   4         10.20          6.09         0.76 o                         
   4  -6   4          2.43          1.72         0.56 o                         
  -4  -5   4         51.20         54.13         1.06 o                         
  -3  -5   4         93.40        100.73         1.51 o                         
  -2  -5   4         46.92         47.23         1.31 o                         
  -1  -5   4         45.01         46.49         1.60 o                         
   0  -5   4          1.81          0.81         0.40 o                         
   1  -5   4          1.46          0.24         0.20 o                         
   2  -5   4          1.16          1.14         0.37 o                         
   3  -5   4         10.64         12.85         0.72 o                         
   4  -5   4        103.18        107.58         3.17 o                         
   5  -5   4          0.32          0.31         0.60 o                         
  -5  -4   4          9.28          6.62         0.54 o                         
  -4  -4   4        103.06         96.91         2.36 o                         
  -3  -4   4        101.22         97.82         1.44 o                         
  -2  -4   4          5.70          5.08         0.57 o                         
  -1  -4   4         78.05         73.40         1.29 o                         
   0  -4   4         67.70         58.55         1.17 o                         
   1  -4   4        380.51        398.45         2.33 o                         
   2  -4   4         44.02         39.50         0.81 o                         
   3  -4   4        702.79        694.51         7.37 o                         
   4  -4   4          0.83          1.76         1.09 o                         
   5  -4   4          0.28         -0.39         0.52 o                         
  -5  -3   4          6.01          4.50         0.48 o                         
  -4  -3   4        148.43        145.63         1.45 o                         
  -3  -3   4         80.85         74.24         1.04 o                         
  -2  -3   4         10.69         10.92         0.57 o                         
  -1  -3   4         22.28         29.97         0.85 o                         
   0  -3   4        332.92        365.99         2.89 o                         
   1  -3   4          2.78          7.59         0.79 o                         
   2  -3   4         29.08         31.07         0.91 o                         
   3  -3   4         52.74         48.93         1.10 o                         
   4  -3   4          7.05          4.24         0.72 o                         
   5  -3   4         67.84         65.32        14.50 o                         
   6  -3   4          1.71          2.27         0.51 o                         
  -6  -2   4         52.49         49.91         1.40 o                         
  -5  -2   4        229.94        230.73         2.55 o                         
  -4  -2   4          8.69         12.31         0.49 o                         
  -3  -2   4          9.51          7.52         0.63 o                         
  -2  -2   4        464.54        494.51         4.31 o                         
  -1  -2   4          1.13          3.10         0.35 o                         
   0  -2   4          8.57         12.31         0.49 o                         
   1  -2   4        357.93        365.56         2.64 o                         
   2  -2   4       1488.18       1545.66         7.69 o                         
   3  -2   4         86.45        107.20         1.61 o                         
   4  -2   4       1225.64       1230.34        11.57 o                         
   5  -2   4          0.50          0.58         0.47 o                         
   6  -2   4         34.50         37.31         0.97 o                         
  -6  -1   4         13.12          8.95         2.35 o                         
  -5  -1   4        515.28        513.47         3.85 o                         
  -4  -1   4         45.61         37.45         1.05 o                         
  -3  -1   4        415.74        360.88         5.99 o                         
  -2  -1   4        113.02        111.53         1.76 o                         
  -1  -1   4        366.94        415.81         4.35 o                         
   0  -1   4         50.87         79.89         1.14 o                         
   1  -1   4        837.17        897.16         2.95 o                         
   2  -1   4         25.80         19.52         0.80 o                         
   3  -1   4        167.08        175.65         3.19 o                         
   4  -1   4         23.16         32.27         0.97 o                         
   5  -1   4         20.17         16.34         1.12 o                         
   6  -1   4         89.90        100.56         1.80 o                         
  -6   0   4         51.45         56.10         1.07 o                         
  -5   0   4        146.84        134.56         1.80 o                         
  -4   0   4        570.74        516.02         3.51 o                         
  -3   0   4        377.90        394.42         4.07 o                         
  -2   0   4         77.13         44.56         1.46 o                         
  -1   0   4       2157.29       2312.46        10.17 o                         
   0   0   4        614.94        683.86         3.82 o                         
   1   0   4         38.67         53.14         0.75 o                         
   2   0   4         19.58         22.75         0.71 o                         
   3   0   4       1637.30       1819.61         9.76 o                         
   4   0   4          9.05          9.03         1.18 o                         
   5   0   4        586.69        599.18        10.18 o                         
   6   0   4         10.23          8.80         0.78 o                         
  -6   1   4         90.47         91.94         2.29 o                         
  -5   1   4         22.67         19.91         0.67 o                         
  -4   1   4        443.96        473.43         3.52 o                         
  -3   1   4        148.36        111.38         2.78 o                         
  -2   1   4         96.84         93.48         1.53 o                         
  -1   1   4         29.59         18.55         0.81 o                         
   0   1   4        966.21        984.20         4.96 o                         
   1   1   4         23.68         21.00         0.53 o                         
   2   1   4        143.47        141.59         2.12 o                         
   3   1   4        340.53        402.36         3.85 o                         
   4   1   4         92.66        113.26         1.41 o                         
   5   1   4         12.02         11.92         0.69 o                         
   6   1   4         18.78         16.78         1.14 o                         
  -6   2   4          0.59          1.83         0.95 o                         
  -5   2   4         69.09         69.10         1.09 o                         
  -4   2   4         72.94         58.80         1.22 o                         
  -3   2   4        485.35        487.62         5.86 o                         
  -2   2   4        465.18        524.86         4.08 o                         
  -1   2   4         14.00         15.37         0.68 o                         
   0   2   4        300.92        342.85         2.28 o                         
   1   2   4        498.82        472.97         4.35 o                         
   2   2   4         19.75         19.49         0.63 o                         
   3   2   4          3.64          2.84         0.74 o                         
   4   2   4        150.38        146.16         2.81 o                         
   5   2   4         25.56         17.62         0.97 o                         
   6   2   4        246.94        258.62         3.55 o                         
  -6   3   4        179.96        201.57         4.98 o                         
  -5   3   4        119.26        104.45         3.71 o                         
  -4   3   4          3.75          1.76         0.27 o                         
  -3   3   4        740.53        728.85         5.24 o                         
  -2   3   4         41.08         47.18         1.45 o                         
  -1   3   4        164.27        151.88         1.69 o                         
   0   3   4          1.66          5.18         0.38 o                         
   1   3   4         14.66         17.69         0.55 o                         
   2   3   4         69.11         91.03         1.39 o                         
   3   3   4        453.75        489.82         3.45 o                         
   4   3   4         70.70         83.42         1.57 o                         
   5   3   4          5.01          5.11         0.48 o                         
   6   3   4        203.89        201.86         2.82 o                         
  -6   4   4         21.89         22.57         2.19 o                         
  -5   4   4         19.13         23.96         1.24 o                         
  -4   4   4        397.41        348.19         7.05 o                         
  -3   4   4          0.19          1.07         0.31 o                         
  -2   4   4       1037.21        971.69         7.32 o                         
  -1   4   4         53.36         93.26         4.22 o                         
   0   4   4        201.19        167.91         2.53 o                         
   1   4   4        173.55        220.63         2.68 o                         
   2   4   4        146.81        154.49         1.93 o                         
   3   4   4        300.08        301.14         3.68 o                         
   4   4   4        161.29        151.71         2.05 o                         
   5   4   4        120.12        117.03         1.90 o                         
   6   4   4         15.30         16.48         0.92 o                         
  -5   5   4        266.06        292.38         9.48 o                         
  -4   5   4        213.29        211.06         1.90 o                         
  -3   5   4         91.71         76.38         1.47 o                         
  -2   5   4        485.87        462.64         3.57 o                         
  -1   5   4        368.09        335.35         3.93 o                         
   0   5   4         35.44         21.40         1.08 o                         
   1   5   4        599.43        598.38         3.67 o                         
   2   5   4         40.45         54.47         1.16 o                         
   3   5   4          2.20          1.49         0.39 o                         
   4   5   4        282.31        258.23         8.05 o                         
   5   5   4          7.48          7.65         0.56 o                         
   6   5   4         67.80         66.90        11.00 o                         
  -5   6   4          3.18          1.02         1.23 o                         
  -4   6   4          0.97          1.34         0.41 o                         
  -3   6   4        599.68        573.87         6.16 o                         
  -2   6   4         41.14         32.03         1.07 o                         
  -1   6   4        611.46        571.16         6.86 o                         
   0   6   4        192.02        168.08         2.75 o                         
   1   6   4         31.20         17.70         0.63 o                         
   2   6   4        308.84        308.38         3.01 o                         
   3   6   4        242.35        233.85         3.32 o                         
   4   6   4         57.32         57.38         1.65 o                         
   5   6   4         37.04         33.02         1.30 o                         
  -4   7   4         96.91         97.93         2.14 o                         
  -3   7   4          2.42          6.33         0.83 o                         
  -2   7   4        110.74        104.48         1.96 o                         
  -1   7   4         17.72         20.90         0.65 o                         
   0   7   4        225.93        199.55         2.05 o                         
   1   7   4         45.07         38.44         1.06 o                         
   2   7   4        170.80        162.60         2.80 o                         
   3   7   4         91.46         95.26         2.30 o                         
   4   7   4          5.92          5.22         0.66 o                         
   5   7   4         30.74         28.23         0.94 o                         
  -4   8   4          4.04          0.73         1.07 o                         
  -3   8   4         19.50         17.44         1.21 o                         
  -2   8   4         99.27        106.21         2.19 o                         
  -1   8   4          6.20          5.06         0.39 o                         
   0   8   4        128.68        134.77         1.93 o                         
   1   8   4         28.45         22.89         0.88 o                         
   2   8   4          3.31          3.79         0.65 o                         
   3   8   4         57.98         64.80         1.58 o                         
   4   8   4         72.94         74.76         1.86 o                         
  -2   9   4          8.88          7.92         1.29 o                         
  -1   9   4          0.30          0.53         0.54 o                         
   0   9   4          2.56          3.73         0.44 o                         
   1   9   4         63.00         66.91         1.65 o                         
   2   9   4         16.27         17.86         0.78 o                         
   3   9   4         16.00         15.92         0.63 o                         
   0  10   4          6.28          8.03         1.51 o                         
   1  10   4         80.47         87.62         2.28 o                         
  -1  -7   5         10.02         10.74         0.77 o                         
   0  -7   5         27.89         32.24         1.30 o                         
   1  -7   5          0.44         -0.23         0.41 o                         
  -3  -6   5          2.08          1.30         0.38 o                         
  -2  -6   5          0.59          0.07         0.37 o                         
  -1  -6   5         38.52         43.38         1.07 o                         
   0  -6   5          6.15          5.19         0.59 o                         
   1  -6   5         80.07         68.99         1.67 o                         
   2  -6   5         40.81         29.56         0.96 o                         
   3  -6   5         55.96         53.28         3.61 o                         
  -4  -5   5          5.14          7.91         0.53 o                         
  -3  -5   5         78.94         85.80         1.62 o                         
  -2  -5   5          0.28         -0.11         0.43 o                         
  -1  -5   5         55.15         55.70         1.33 o                         
   0  -5   5         37.49         40.16         1.14 o                         
   1  -5   5          0.41          1.33         0.46 o                         
   2  -5   5         15.56         16.28         0.67 o                         
   3  -5   5         21.01         17.42         1.45 o                         
   4  -5   5          6.33          7.22         0.99 o                         
  -4  -4   5         34.05         37.26         0.95 o                         
  -3  -4   5        408.43        414.43         3.58 o                         
  -2  -4   5        101.74         93.23         1.54 o                         
  -1  -4   5          5.53         11.14         0.64 o                         
   0  -4   5        312.14        303.14         3.37 o                         
   1  -4   5         56.67         63.77         1.46 o                         
   2  -4   5         26.30         16.84         0.62 o                         
   3  -4   5        180.61        172.98         1.97 o                         
   4  -4   5         54.10         55.14         1.72 o                         
   5  -4   5          3.99          4.62         0.59 o                         
  -5  -3   5         29.88         26.45         1.08 o                         
  -4  -3   5         23.24         25.71         0.74 o                         
  -3  -3   5          9.13          5.84         0.67 o                         
  -2  -3   5        611.04        568.46         4.54 o                         
  -1  -3   5        164.78        161.65         2.01 o                         
   0  -3   5        124.30        112.25         2.74 o                         
   1  -3   5        285.03        270.91         4.68 o                         
   2  -3   5         15.60         11.64         0.49 o                         
   3  -3   5         19.40         18.59         0.61 o                         
   4  -3   5         90.55         85.63         1.63 o                         
   5  -3   5         44.36         31.19        10.63 o                         
  -5  -2   5         90.59         86.32         1.97 o                         
  -4  -2   5        285.34        278.00         3.67 o                         
  -3  -2   5        455.01        414.65         3.91 o                         
  -2  -2   5        450.60        473.73         3.41 o                         
  -1  -2   5        465.76        408.51         4.88 o                         
   0  -2   5        631.53        682.98         4.90 o                         
   1  -2   5        581.22        558.21         9.75 o                         
   2  -2   5        427.04        448.01         6.22 o                         
   3  -2   5          6.60          8.47         0.52 o                         
   4  -2   5        473.82        443.17         3.63 o                         
   5  -2   5         63.64         68.54         1.76 o                         
   6  -2   5          3.69          1.16         0.74 o                         
  -5  -1   5         19.51         19.40         1.25 o                         
  -4  -1   5         25.40         29.45         0.96 o                         
  -3  -1   5         25.60         23.41         0.59 o                         
  -2  -1   5        609.64        571.86         9.14 o                         
  -1  -1   5        251.48        254.91         4.60 o                         
   0  -1   5        369.57        309.00         2.42 o                         
   1  -1   5          4.87          5.50         0.43 o                         
   2  -1   5        254.20        193.13         2.89 o                         
   3  -1   5         11.28         15.91         0.60 o                         
   4  -1   5         37.51         39.23         1.10 o                         
   5  -1   5        102.69         97.52         4.14 o                         
   6  -1   5         59.07         65.28         2.22 o                         
  -6   0   5          0.90          0.79         0.33 o                         
  -5   0   5        509.14        523.61         4.11 o                         
  -4   0   5         34.67         30.82         2.77 o                         
  -3   0   5        313.57        347.36         5.92 o                         
  -2   0   5        686.31        678.25         3.99 o                         
  -1   0   5        191.71        248.11         2.91 o                         
   0   0   5         10.15          8.46         0.43 o                         
   1   0   5        812.59        778.96         3.59 o                         
   2   0   5        578.14        576.64         5.30 o                         
   3   0   5        770.65        797.71        27.26 o                         
   4   0   5          1.91          0.28         0.37 o                         
   5   0   5        511.73        472.08         6.72 o                         
   6   0   5         10.35          9.97         0.85 o                         
  -6   1   5        130.56        129.20         2.95 o                         
  -5   1   5          0.66          0.05         0.47 o                         
  -4   1   5         45.45         34.47         1.11 o                         
  -3   1   5          2.33          2.89         0.40 o                         
  -2   1   5        142.52        156.42         2.12 o                         
  -1   1   5        238.20        269.08         2.85 o                         
   0   1   5        115.36        119.78         1.14 o                         
   1   1   5          8.77          1.91         0.26 o                         
   2   1   5        301.07        315.17         3.60 o                         
   3   1   5        118.50        116.36         1.63 o                         
   4   1   5          0.51          0.55         0.34 o                         
   5   1   5         59.35         47.85         1.41 o                         
   6   1   5         74.36         69.58         2.29 o                         
  -6   2   5         19.80         25.41         1.51 o                         
  -5   2   5          3.94          3.49         0.49 o                         
  -4   2   5        497.78        470.76         4.26 o                         
  -3   2   5         37.08         23.71         1.14 o                         
  -2   2   5        520.51        555.81         5.41 o                         
  -1   2   5        124.24        159.43         1.66 o                         
   0   2   5       2088.69       2239.51         5.64 o                         
   1   2   5        311.56        303.22         2.38 o                         
   2   2   5        395.59        431.29         3.14 o                         
   3   2   5        697.82        682.82         4.65 o                         
   4   2   5        705.37        773.43         9.93 o                         
   5   2   5          0.12          0.91         0.46 o                         
   6   2   5        332.90        357.77         3.10 o                         
  -6   3   5         37.82         42.53         2.73 o                         
  -5   3   5        251.85        243.56         3.77 o                         
  -4   3   5         14.34         17.33         0.65 o                         
  -3   3   5        242.24        251.08         2.56 o                         
  -2   3   5          1.35          2.76         0.52 o                         
  -1   3   5          5.80         20.79         0.70 o                         
   0   3   5         43.62         55.20         1.79 o                         
   1   3   5       1307.21       1306.51         4.62 o                         
   2   3   5        417.85        393.21         3.09 o                         
   3   3   5        181.08        171.81         2.19 o                         
   4   3   5         57.85         47.18         1.11 o                         
   5   3   5          8.16         11.65         0.58 o                         
   6   3   5         29.82         25.37         1.07 o                         
  -5   4   5         32.93         38.72         1.69 o                         
  -4   4   5         13.43         15.19         0.63 o                         
  -3   4   5        241.68        229.26         3.05 o                         
  -2   4   5         96.41        116.60         2.44 o                         
  -1   4   5        908.72        913.00         6.10 o                         
   0   4   5        504.55        490.80         3.64 o                         
   1   4   5        371.03        395.21         2.76 o                         
   2   4   5        705.81        646.96         5.10 o                         
   3   4   5        694.02        655.11         5.76 o                         
   4   4   5        198.09        173.29         1.75 o                         
   5   4   5        365.91        374.95         5.20 o                         
   6   4   5          1.55          0.98         0.22 o                         
  -5   5   5         32.36         29.77         1.75 o                         
  -4   5   5        367.73        364.41         2.95 o                         
  -3   5   5          3.91          1.54         0.38 o                         
  -2   5   5        306.50        328.07         2.83 o                         
  -1   5   5          1.62          1.47         0.62 o                         
   0   5   5         18.11         16.77         0.79 o                         
   1   5   5        262.52        246.27         2.89 o                         
   2   5   5         29.84         25.80         0.83 o                         
   3   5   5        206.12        184.62         2.32 o                         
   4   5   5          0.90          1.39         0.45 o                         
   5   5   5          0.52          1.28         0.43 o                         
   6   5   5         10.22          8.39         0.88 o                         
  -5   6   5         17.32         18.17         1.40 o                         
  -4   6   5          6.45          5.07         0.60 o                         
  -3   6   5        158.17        136.58         3.25 o                         
  -2   6   5        125.26        148.18         2.49 o                         
  -1   6   5         83.49         92.86         1.66 o                         
   0   6   5        175.74        212.87         1.94 o                         
   1   6   5         73.73         79.52         1.21 o                         
   2   6   5          0.40          0.78         0.40 o                         
   3   6   5         11.10          8.46         0.92 o                         
   4   6   5        149.63        148.54         2.51 o                         
   5   6   5         27.83         30.73         1.34 o                         
  -4   7   5         74.40         89.54         1.63 o                         
  -3   7   5        227.36        214.88         5.78 o                         
  -2   7   5          4.23          4.07         0.67 o                         
  -1   7   5        154.18        143.60         1.60 o                         
   0   7   5          1.26          1.18         0.34 o                         
   1   7   5         11.42          6.55         0.57 o                         
   2   7   5          0.52          2.31         0.59 o                         
   3   7   5         11.14         11.29         1.01 o                         
   4   7   5          1.58          1.38         0.60 o                         
   5   7   5         16.62         12.25         0.74 o                         
  -3   8   5          3.26          7.19         0.89 o                         
  -2   8   5        208.35        179.60         2.77 o                         
  -1   8   5         31.40         27.31         0.83 o                         
   0   8   5        102.95         82.58         1.36 o                         
   1   8   5         46.45         45.16         1.65 o                         
   2   8   5          4.71          2.91         0.72 o                         
   3   8   5         47.25         54.35         1.34 o                         
   4   8   5          2.34          4.35         0.79 o                         
  -2   9   5         81.46         96.87         1.80 o                         
  -1   9   5         13.27          8.25         0.71 o                         
   0   9   5         55.45         63.19         1.43 o                         
   1   9   5         20.94         16.85         0.91 o                         
   2   9   5          1.03          1.17         0.47 o                         
   3   9   5         43.15         42.07         3.03 o                         
   0  10   5          5.51          0.75         0.55 o                         
   1  10   5         59.55         53.27         1.12 o                         
  -2  -6   6         13.35         16.48         0.81 o                         
  -1  -6   6          4.39          3.63         0.53 o                         
   0  -6   6         16.83         17.52         1.29 o                         
   1  -6   6        106.22        118.96         2.41 o                         
   2  -6   6         37.30         35.10         1.51 o                         
  -3  -5   6          0.23         -0.48         0.48 o                         
  -2  -5   6        102.62        104.80         1.45 o                         
  -1  -5   6         16.00         15.62         0.60 o                         
   0  -5   6         19.03         15.92         0.75 o                         
   1  -5   6        410.27        401.46         4.39 o                         
   2  -5   6         27.35         19.55         0.78 o                         
   3  -5   6         96.37        104.48         2.21 o                         
   4  -5   6         96.01        105.98         3.91 o                         
  -4  -4   6         21.38         20.34         1.27 o                         
  -3  -4   6         14.57         13.30         0.87 o                         
  -2  -4   6         47.34         48.18         1.60 o                         
  -1  -4   6         44.87         38.74         1.23 o                         
   0  -4   6         13.19          9.66         0.82 o                         
   1  -4   6         45.97         43.30         1.36 o                         
   2  -4   6        638.39        620.20         5.96 o                         
   3  -4   6         13.42          6.33         0.53 o                         
   4  -4   6        289.35        320.39         6.92 o                         
  -4  -3   6         28.38         30.61         1.26 o                         
  -3  -3   6         29.44         29.63         1.09 o                         
  -2  -3   6          5.02          4.42         0.51 o                         
  -1  -3   6         70.41         87.61         2.66 o                         
   0  -3   6         63.49         49.91         0.98 o                         
   1  -3   6          0.32          0.98         0.32 o                         
   2  -3   6        433.79        381.93         4.25 o                         
   3  -3   6         88.81         95.88         1.55 o                         
   4  -3   6          8.29          7.27         0.59 o                         
   5  -3   6         89.04         98.09         5.25 o                         
  -5  -2   6         34.76         28.20         1.85 o                         
  -4  -2   6          0.54          0.40         0.41 o                         
  -3  -2   6         56.53         60.76         1.14 o                         
  -2  -2   6          0.66          0.86         0.31 o                         
  -1  -2   6         64.35         62.51         1.11 o                         
   0  -2   6         39.43         58.95         1.08 o                         
   1  -2   6         11.48          7.06         0.55 o                         
   2  -2   6          1.04          1.10         0.29 o                         
   3  -2   6        564.09        511.00         5.74 o                         
   4  -2   6          3.49          5.65         0.57 o                         
   5  -2   6         58.90         67.73         2.06 o                         
  -5  -1   6         27.64         35.08         1.62 o                         
  -4  -1   6         40.92         39.27         1.34 o                         
  -3  -1   6         26.36         30.06         0.92 o                         
  -2  -1   6         27.57         31.88         0.91 o                         
  -1  -1   6        144.28        119.73         2.23 o                         
   0  -1   6         18.66         18.77         0.75 o                         
   1  -1   6          7.26         11.06         0.73 o                         
   2  -1   6          0.78          1.19         0.33 o                         
   3  -1   6         37.95         42.53         0.84 o                         
   4  -1   6         48.61         47.00         1.23 o                         
   5  -1   6          1.82          1.49         0.74 o                         
   6  -1   6         14.28         16.59         1.21 o                         
  -5   0   6        270.51        279.86         4.23 o                         
  -4   0   6        324.04        325.78         6.81 o                         
  -3   0   6         57.72         52.27         1.10 o                         
  -2   0   6         55.05         42.52         1.48 o                         
  -1   0   6        178.96        202.70         2.68 o                         
   0   0   6        394.92        334.78         2.66 o                         
   1   0   6         78.16         96.08         1.89 o                         
   2   0   6         28.23         29.93         1.29 o                         
   3   0   6         31.02         32.78         0.82 o                         
   4   0   6        139.71        134.33         2.20 o                         
   5   0   6        123.20        107.99         1.98 o                         
   6   0   6         56.86         59.25         1.34 o                         
  -5   1   6          3.52          1.89         1.33 o                         
  -4   1   6          0.21          0.09         0.61 o                         
  -3   1   6        652.98        673.78         9.26 o                         
  -2   1   6          7.73         16.06         1.08 o                         
  -1   1   6        186.95        203.03         3.80 o                         
   0   1   6        555.02        559.69         5.47 o                         
   1   1   6         50.58         37.35         0.77 o                         
   2   1   6         15.43         13.18         0.82 o                         
   3   1   6         28.81         26.18         0.68 o                         
   4   1   6         55.24         43.97         0.88 o                         
   5   1   6         54.69         53.67         1.80 o                         
   6   1   6         85.96         89.70         2.08 o                         
  -5   2   6         12.67         13.89         0.97 o                         
  -4   2   6       1194.39       1195.85         9.38 o                         
  -3   2   6        418.93        427.49         3.79 o                         
  -2   2   6        978.87       1025.19         7.26 o                         
  -1   2   6        578.86        599.42         6.14 o                         
   0   2   6         87.06        103.12         1.53 o                         
   1   2   6        247.51        240.82         3.34 o                         
   2   2   6        149.68        176.41         3.55 o                         
   3   2   6          1.48          6.74         0.50 o                         
   4   2   6        193.49        187.02         1.70 o                         
   5   2   6        250.12        227.87         3.63 o                         
   6   2   6        100.63         98.87         1.62 o                         
  -5   3   6        160.31        151.13         4.71 o                         
  -4   3   6         66.31         63.76         1.58 o                         
  -3   3   6        259.86        280.13         5.17 o                         
  -2   3   6        510.74        568.42         5.62 o                         
  -1   3   6          1.24          4.61         0.47 o                         
   0   3   6        773.34        874.02        25.16 o                         
   1   3   6        350.43        333.56         2.59 o                         
   2   3   6          4.85          3.57         0.46 o                         
   3   3   6          3.09          3.70         0.34 o                         
   4   3   6         23.04         16.95         0.66 o                         
   5   3   6         21.32         17.70         0.68 o                         
   6   3   6        223.44        220.14         3.19 o                         
  -5   4   6          3.87          4.23         1.32 o                         
  -4   4   6         17.97         23.15         0.80 o                         
  -3   4   6       1865.44       1757.02        12.46 o                         
  -2   4   6          1.13          3.66         0.51 o                         
  -1   4   6        577.89        598.32         3.81 o                         
   0   4   6        325.98        326.11         2.92 o                         
   1   4   6        156.16        158.38         2.53 o                         
   2   4   6        115.16        110.70         1.71 o                         
   3   4   6         35.08         56.24         1.05 o                         
   4   4   6         23.00         24.84         0.77 o                         
   5   4   6         48.37         49.88         1.07 o                         
   6   4   6         52.79         46.40         8.00 o                         
  -5   5   6          0.80          0.59         0.74 o                         
  -4   5   6        128.30        130.90         4.48 o                         
  -3   5   6         21.89         27.82         0.96 o                         
  -2   5   6         95.56         89.77         2.05 o                         
  -1   5   6         25.54         24.89         0.71 o                         
   0   5   6        111.88        140.89         1.47 o                         
   1   5   6        319.23        344.49         3.68 o                         
   2   5   6        507.80        500.69         4.19 o                         
   3   5   6          9.71         11.29         0.67 o                         
   4   5   6        106.53        106.60         2.84 o                         
   5   5   6          7.51          6.83         0.88 o                         
   6   5   6          3.76          3.03         0.42 o                         
  -4   6   6         12.23         21.71         0.88 o                         
  -3   6   6         39.65         37.38         1.46 o                         
  -2   6   6        715.12        704.58         8.13 o                         
  -1   6   6         60.20         68.31         1.05 o                         
   0   6   6        397.06        376.77         4.08 o                         
   1   6   6         51.85         44.67         1.26 o                         
   2   6   6        145.55        128.15         1.99 o                         
   3   6   6        245.90        237.01         5.11 o                         
   4   6   6         79.82         82.35         1.89 o                         
   5   6   6         73.53         83.23         1.98 o                         
  -4   7   6          0.68          0.10         0.45 o                         
  -3   7   6        253.95        269.13         3.26 o                         
  -2   7   6         10.82          8.04         0.56 o                         
  -1   7   6          6.59          8.12         0.47 o                         
   0   7   6        103.88        117.14         1.48 o                         
   1   7   6          1.36          1.72         0.41 o                         
   2   7   6        185.21        181.83         2.73 o                         
   3   7   6        250.78        244.94         4.28 o                         
   4   7   6         95.56        105.53         2.08 o                         
   5   7   6         27.38         28.77         0.93 o                         
  -3   8   6          1.48          1.13         0.45 o                         
  -2   8   6          9.55          6.73         0.76 o                         
  -1   8   6        574.13        620.24         5.15 o                         
   0   8   6         63.53         72.25         1.18 o                         
   1   8   6        388.94        401.53         6.91 o                         
   2   8   6         81.30         76.01         1.99 o                         
   3   8   6          3.92          2.33         0.53 o                         
   4   8   6         71.79         80.18         2.07 o                         
  -2   9   6        121.31        108.15         1.84 o                         
  -1   9   6          6.33          8.60         0.69 o                         
   0   9   6          9.42         14.23         0.67 o                         
   1   9   6         19.09         23.36         1.13 o                         
   2   9   6          4.24          8.01         0.57 o                         
   3   9   6        124.77        114.60         1.62 o                         
   1  10   6          0.21         -1.05         1.05 o                         
   0  -6   7          4.78          6.45         1.17 o                         
  -2  -5   7        335.56        381.37         7.38 o                         
  -1  -5   7          0.33          0.19         0.39 o                         
   0  -5   7          1.95          0.04         0.28 o                         
   1  -5   7        119.42        123.37         3.22 o                         
   2  -5   7          7.43          7.98         0.54 o                         
   3  -5   7         46.96         39.72         2.33 o                         
  -3  -4   7         53.20         64.76         1.91 o                         
  -2  -4   7          0.13         -0.14         0.43 o                         
  -1  -4   7         85.34         96.93         1.43 o                         
   0  -4   7         71.18         89.21         1.55 o                         
   1  -4   7          5.33          3.98         0.52 o                         
   2  -4   7         86.90         85.83         1.87 o                         
   3  -4   7         13.99         10.25         1.21 o                         
   4  -4   7          3.80          3.68         0.58 o                         
  -4  -3   7        156.43        147.53         2.54 o                         
  -3  -3   7          0.39          0.19         0.46 o                         
  -2  -3   7         26.48         26.84         1.32 o                         
  -1  -3   7        257.52        247.58         2.48 o                         
   0  -3   7          1.09          1.63         0.48 o                         
   1  -3   7          0.55          0.19         0.42 o                         
   2  -3   7        156.74        156.27         4.08 o                         
   3  -3   7         87.43         71.74         1.38 o                         
   4  -3   7          1.82          3.29         0.59 o                         
  -4  -2   7         17.25         16.80         1.10 o                         
  -3  -2   7         40.14         40.73         1.37 o                         
  -2  -2   7         31.99         29.16         0.80 o                         
  -1  -2   7         16.61         18.77         0.80 o                         
   0  -2   7         63.89         50.12         0.96 o                         
   1  -2   7          0.88          0.53         0.44 o                         
   2  -2   7          4.97          3.56         0.46 o                         
   3  -2   7        241.61        241.42         3.14 o                         
   4  -2   7          1.70          0.12         0.51 o                         
   5  -2   7        157.82        210.62         5.77 o                         
  -5  -1   7        135.62        131.22         4.52 o                         
  -4  -1   7          0.18          0.38         0.42 o                         
  -3  -1   7        484.61        468.35         6.17 o                         
  -2  -1   7         24.52         31.45         0.78 o                         
  -1  -1   7          3.89          3.96         0.43 o                         
   0  -1   7        529.44        597.61         4.83 o                         
   1  -1   7         17.19          8.37         0.60 o                         
   2  -1   7        144.81        147.04         1.80 o                         
   3  -1   7        447.60        404.19         4.24 o                         
   4  -1   7          0.58          2.38         0.43 o                         
   5  -1   7          2.91          4.72         0.61 o                         
  -5   0   7        171.37        200.75         3.11 o                         
  -4   0   7          8.38          7.31         1.20 o                         
  -3   0   7          0.24          0.22         0.39 o                         
  -2   0   7        414.46        423.76         6.39 o                         
  -1   0   7        120.12        149.42         2.08 o                         
   0   0   7        144.17        152.36         2.21 o                         
   1   0   7        536.84        597.42         6.60 o                         
   2   0   7          1.35          0.72         0.32 o                         
   3   0   7         45.30         40.81         0.80 o                         
   4   0   7        590.19        551.76         7.99 o                         
   5   0   7         47.67         53.65         1.39 o                         
   6   0   7         73.59         89.09         2.06 o                         
  -5   1   7          7.30          0.55         0.79 o                         
  -4   1   7        352.67        353.53         8.39 o                         
  -3   1   7         50.63         48.34         1.11 o                         
  -2   1   7        203.28        174.15         3.17 o                         
  -1   1   7        250.81        279.51         2.89 o                         
   0   1   7          1.54          5.28         0.62 o                         
   1   1   7        606.73        655.09         4.44 o                         
   2   1   7        485.04        483.15         5.17 o                         
   3   1   7         62.55         67.99         0.85 o                         
   4   1   7        209.99        192.86         2.46 o                         
   5   1   7         23.85         29.15         0.94 o                         
   6   1   7         19.90         18.49         1.02 o                         
  -5   2   7          6.52          6.68         4.90 o                         
  -4   2   7        195.06        197.30         3.59 o                         
  -3   2   7          0.38          0.98         0.53 o                         
  -2   2   7        112.27        131.62         1.60 o                         
  -1   2   7        232.48        217.74         2.69 o                         
   0   2   7        154.29        159.29         2.44 o                         
   1   2   7         13.04         10.92         0.69 o                         
   2   2   7        709.00        697.92         6.35 o                         
   3   2   7         91.39         87.41         0.98 o                         
   4   2   7          4.11          2.96         0.39 o                         
   5   2   7        200.45        187.86         2.64 o                         
   6   2   7          0.68          1.43         1.13 o                         
  -5   3   7          0.00          1.26         0.46 o                         
  -4   3   7         10.49          8.18         0.83 o                         
  -3   3   7        117.82        105.14         2.46 o                         
  -2   3   7         30.40         36.99         0.90 o                         
  -1   3   7          2.34          1.74         0.33 o                         
   0   3   7         89.65        112.82         2.44 o                         
   1   3   7          9.12          7.48         0.53 o                         
   2   3   7         39.67         41.38         1.26 o                         
   3   3   7        418.12        358.62         4.21 o                         
   4   3   7         23.03         21.92         0.70 o                         
   5   3   7         42.15         36.57         0.97 o                         
   6   3   7          3.80          3.14         0.70 o                         
  -5   4   7         26.68         19.06        21.27 o                         
  -4   4   7         10.01         15.99         0.69 o                         
  -3   4   7        365.84        383.28         6.07 o                         
  -2   4   7        172.98        207.39         3.52 o                         
  -1   4   7         88.22         85.59         1.39 o                         
   0   4   7        238.04        243.88         2.20 o                         
   1   4   7          0.70          0.99         0.40 o                         
   2   4   7          0.39          0.45         0.41 o                         
   3   4   7        148.71        139.72         2.21 o                         
   4   4   7         31.05         25.96         0.81 o                         
   5   4   7         38.34         35.34         1.21 o                         
   6   4   7        110.21        116.39         3.89 o                         
  -5   5   7          7.97          9.27         1.65 o                         
  -4   5   7         63.89         44.37         1.17 o                         
  -3   5   7          4.18          6.08         0.79 o                         
  -2   5   7        257.43        238.63         4.11 o                         
  -1   5   7        192.49        204.16         3.14 o                         
   0   5   7         61.04         47.99         0.82 o                         
   1   5   7        264.86        293.65         3.09 o                         
   2   5   7         44.85         43.03         1.07 o                         
   3   5   7          3.82          7.52         0.85 o                         
   4   5   7        119.15        109.56         1.90 o                         
   5   5   7         12.96         14.90         1.21 o                         
  -4   6   7          4.48          7.15         0.67 o                         
  -3   6   7         19.05         17.99         1.34 o                         
  -2   6   7        857.33        841.36         6.69 o                         
  -1   6   7          4.50          1.93         0.36 o                         
   0   6   7        157.53        140.45         1.32 o                         
   1   6   7        342.07        326.36         4.09 o                         
   2   6   7          2.07          3.01         0.50 o                         
   3   6   7          9.42          9.89         1.17 o                         
   4   6   7        104.20        110.19         2.39 o                         
   5   6   7          9.11         10.37         0.76 o                         
  -4   7   7         47.30         36.63         1.14 o                         
  -3   7   7         93.97         96.95         2.56 o                         
  -2   7   7          3.47          4.07         0.60 o                         
  -1   7   7        266.51        253.19         2.44 o                         
   0   7   7          1.32          2.21         0.47 o                         
   1   7   7          5.44          8.47         0.58 o                         
   2   7   7        335.54        337.27         4.57 o                         
   3   7   7         23.44         23.72         1.01 o                         
   4   7   7          1.00          2.32         0.61 o                         
   5   7   7         47.18         44.21         2.70 o                         
  -3   8   7         29.42         33.71         1.10 o                         
  -2   8   7          3.43          0.69         0.59 o                         
  -1   8   7        394.86        395.39         3.96 o                         
   0   8   7          8.09          4.41         0.53 o                         
   1   8   7         18.07         14.09         0.67 o                         
   2   8   7         29.96         25.44         0.94 o                         
   3   8   7          0.54          0.21         0.51 o                         
   4   8   7          0.38         -0.17         0.60 o                         
  -2   9   7         74.24         69.47         1.86 o                         
  -1   9   7         47.01         30.64         1.84 o                         
   0   9   7         13.09          8.25         0.55 o                         
   1   9   7          0.79          1.95         0.59 o                         
   2   9   7         35.78         37.23         1.49 o                         
   3   9   7         86.67         75.30         1.37 o                         
  -1  -5   8         96.06        117.65         2.37 o                         
   0  -5   8         21.70         27.04         1.45 o                         
   1  -5   8         12.81          7.01         0.70 o                         
  -2  -4   8         42.33         34.76         1.54 o                         
  -1  -4   8         48.02         45.25         0.85 o                         
   0  -4   8         53.67         45.68         1.07 o                         
   1  -4   8          0.02         -0.03         0.35 o                         
   2  -4   8        183.98        178.65         2.37 o                         
   3  -4   8         42.17         40.91         1.30 o                         
  -3  -3   8         19.55         26.28         0.75 o                         
  -2  -3   8         42.53         44.70         1.14 o                         
  -1  -3   8        699.85        728.80         5.49 o                         
   0  -3   8         28.38         28.44         0.94 o                         
   1  -3   8         37.15         35.93         0.96 o                         
   2  -3   8        174.07        178.14         2.67 o                         
   3  -3   8         41.16         43.25         1.10 o                         
   4  -3   8         38.08         38.72         1.81 o                         
  -4  -2   8          1.58          0.22         0.31 o                         
  -3  -2   8          8.04          8.44         0.53 o                         
  -2  -2   8        140.23        136.34         1.82 o                         
  -1  -2   8         73.35         73.32         1.60 o                         
   0  -2   8        311.56        304.10         2.86 o                         
   1  -2   8        324.18        342.73         3.18 o                         
   2  -2   8         65.55         58.80         1.19 o                         
   3  -2   8        464.51        451.06         3.36 o                         
   4  -2   8        102.74         91.59         1.55 o                         
  -4  -1   8         68.91         63.63         1.69 o                         
  -3  -1   8        232.82        229.74         4.55 o                         
  -2  -1   8         36.94         36.73         1.66 o                         
  -1  -1   8        252.08        224.61         2.27 o                         
   0  -1   8        683.75        641.24        12.40 o                         
   1  -1   8          0.95          0.99         0.47 o                         
   2  -1   8        368.97        387.04         4.36 o                         
   3  -1   8         65.84         77.66         1.46 o                         
   4  -1   8         22.67         28.88         0.95 o                         
   5  -1   8         53.18         46.14         1.51 o                         
  -4   0   8         31.27         34.24         3.31 o                         
  -3   0   8          2.50          3.25         0.38 o                         
  -2   0   8          0.67          1.85         0.51 o                         
  -1   0   8        318.08        288.02         2.65 o                         
   0   0   8        292.05        270.72         3.78 o                         
   1   0   8         66.63         46.45         0.99 o                         
   2   0   8        214.33        226.17         2.62 o                         
   3   0   8        438.69        419.61         3.02 o                         
   4   0   8        239.62        240.05         2.04 o                         
   5   0   8         54.27         46.26         2.72 o                         
  -5   1   8          0.20          1.05         1.07 o                         
  -4   1   8        102.15         94.44         3.15 o                         
  -3   1   8         73.98         78.53         1.32 o                         
  -2   1   8        311.53        312.83         2.40 o                         
  -1   1   8          6.86         10.71         0.47 o                         
   0   1   8        290.80        248.89         2.63 o                         
   1   1   8        384.82        391.44         3.95 o                         
   2   1   8        173.78        193.02         2.06 o                         
   3   1   8         59.83         65.12         1.20 o                         
   4   1   8         22.90         25.24         0.77 o                         
   5   1   8          1.49          0.03         0.54 o                         
  -5   2   8          7.86          6.76         1.22 o                         
  -4   2   8          8.27          9.53         1.32 o                         
  -3   2   8         10.23         10.28         0.74 o                         
  -2   2   8         21.96         29.40         0.84 o                         
  -1   2   8          1.44          3.91         0.36 o                         
   0   2   8        237.74        246.14         4.25 o                         
   1   2   8         21.35         19.25         0.79 o                         
   2   2   8         71.72         66.44         1.36 o                         
   3   2   8         15.39         16.06         0.57 o                         
   4   2   8         89.38         86.81         1.64 o                         
   5   2   8        252.41        256.55         2.13 o                         
   6   2   8         20.40         18.39         2.02 o                         
  -4   3   8         16.00         11.34         4.53 o                         
  -3   3   8        257.38        235.38         3.69 o                         
  -2   3   8         29.12         37.85         0.99 o                         
  -1   3   8        229.42        219.19         2.64 o                         
   0   3   8          6.39          7.31         0.41 o                         
   1   3   8         98.96         91.72         1.75 o                         
   2   3   8        833.85        799.03        16.34 o                         
   3   3   8          4.07          4.81         0.72 o                         
   4   3   8         12.25         12.08         0.70 o                         
   5   3   8        110.35         98.59         1.67 o                         
  -4   4   8         53.58         67.67         1.61 o                         
  -3   4   8        122.37        111.46         6.38 o                         
  -2   4   8          8.48          7.63         0.50 o                         
  -1   4   8         34.61         37.84         0.90 o                         
   0   4   8         15.10         16.29         0.50 o                         
   1   4   8        294.89        281.01         2.87 o                         
   2   4   8          2.33          0.93         0.43 o                         
   3   4   8        398.75        377.29         3.97 o                         
   4   4   8         28.37         30.84         2.20 o                         
   5   4   8         49.66         47.14         1.20 o                         
  -4   5   8         18.37         12.47         0.99 o                         
  -3   5   8          0.37          0.81         1.31 o                         
  -2   5   8        503.60        479.46         5.67 o                         
  -1   5   8          0.97          0.68         0.35 o                         
   0   5   8         89.25         87.35         0.99 o                         
   1   5   8         21.01         23.11         0.76 o                         
   2   5   8        185.29        172.81         2.87 o                         
   3   5   8        219.49        204.06         2.74 o                         
   4   5   8        126.55        121.91         2.43 o                         
   5   5   8         13.76         15.63         0.77 o                         
  -4   6   8        113.85        143.01         4.63 o                         
  -3   6   8          0.72         -0.03         0.52 o                         
  -2   6   8        119.42        117.78         1.86 o                         
  -1   6   8          8.93          9.85         0.57 o                         
   0   6   8          0.76          1.11         0.36 o                         
   1   6   8         37.70         41.49         1.00 o                         
   2   6   8        116.05        107.32         2.50 o                         
   3   6   8         11.10         13.13         0.82 o                         
   4   6   8         58.02         52.25         1.30 o                         
   5   6   8         18.91         22.57         0.93 o                         
  -3   7   8          3.45          3.25         0.56 o                         
  -2   7   8         48.24         53.01         1.61 o                         
  -1   7   8        399.00        385.18         3.07 o                         
   0   7   8         22.82         21.17         0.83 o                         
   1   7   8         31.39         30.33         1.13 o                         
   2   7   8         26.25         32.36         1.05 o                         
   3   7   8         32.58         29.52         1.48 o                         
   4   7   8         15.45         14.85         0.80 o                         
  -2   8   8          2.19          3.93         0.62 o                         
  -1   8   8        118.98        109.99         2.14 o                         
   0   8   8         11.27         10.24         0.65 o                         
   1   8   8         15.91         12.54         0.78 o                         
   2   8   8         39.41         38.09         0.91 o                         
   3   8   8         27.11         29.41         1.08 o                         
   4   8   8          1.89          1.04         1.29 o                         
  -1   9   8         17.93         18.08         1.77 o                         
   0   9   8        293.39        272.72         4.52 o                         
   1   9   8          7.42          4.84         0.58 o                         
   2   9   8          5.01          2.50         0.51 o                         
   3   9   8         52.00         44.64         1.36 o                         
  -1  -4   9         18.89         15.35         1.62 o                         
   0  -4   9        167.27        187.15         2.22 o                         
   1  -4   9         29.76         29.23         1.15 o                         
  -2  -3   9         37.17         30.84         0.84 o                         
  -1  -3   9         65.99         58.28         1.16 o                         
   0  -3   9         30.31         31.05         0.91 o                         
   1  -3   9         60.50         73.04         1.21 o                         
   2  -3   9         29.50         29.45         1.15 o                         
   3  -3   9         25.13         30.13         1.05 o                         
  -3  -2   9         10.52          5.28         0.45 o                         
  -2  -2   9         24.97         31.03         1.15 o                         
  -1  -2   9        457.91        453.90         6.99 o                         
   0  -2   9         14.29         15.68         0.76 o                         
   1  -2   9        151.62        155.36         2.77 o                         
   2  -2   9         17.16         14.99         0.85 o                         
   3  -2   9         10.98          7.56         0.61 o                         
   4  -2   9         55.13         60.82         5.48 o                         
  -3  -1   9         36.19         31.98         1.27 o                         
  -2  -1   9         21.68         23.57         0.93 o                         
  -1  -1   9         23.88         27.65         0.89 o                         
   0  -1   9        181.08        183.35         2.17 o                         
   1  -1   9        101.73         91.66         1.85 o                         
   2  -1   9         24.23         23.36         0.84 o                         
   3  -1   9          5.16          4.28         0.73 o                         
   4  -1   9          8.32          7.57         0.94 o                         
  -4   0   9         40.55         40.43         2.32 o                         
  -3   0   9          3.27          2.85         0.39 o                         
  -2   0   9         22.18         28.25         1.01 o                         
  -1   0   9          2.75          2.62         0.42 o                         
   0   0   9        356.57        389.29         4.18 o                         
   1   0   9        137.29        148.13         3.14 o                         
   2   0   9        205.92        216.82         2.31 o                         
   3   0   9          6.93          3.78         0.64 o                         
   4   0   9        124.12         78.39        22.43 o                         
   5   0   9         34.02         21.69        17.04 o                         
  -4   1   9         24.85         25.25         1.25 o                         
  -3   1   9        249.13        238.06         3.12 o                         
  -2   1   9        402.03        399.73         2.85 o                         
  -1   1   9         80.57         68.65         0.99 o                         
   0   1   9          2.16          2.68         0.51 o                         
   1   1   9        622.63        590.77         3.88 o                         
   2   1   9          4.25          2.94         0.61 o                         
   3   1   9        142.07        147.10         2.25 o                         
   4   1   9         24.36         26.79         0.99 o                         
   5   1   9         29.34         28.38         1.61 o                         
  -4   2   9         19.96         27.04         2.11 o                         
  -3   2   9        150.69        160.71         2.15 o                         
  -2   2   9         17.92         16.76         0.75 o                         
  -1   2   9        129.41        138.44         1.62 o                         
   0   2   9         91.57         81.88         1.61 o                         
   1   2   9        432.65        458.12         5.66 o                         
   2   2   9        271.88        256.54         2.69 o                         
   3   2   9        321.60        329.37         2.62 o                         
   4   2   9        164.47        149.46         2.48 o                         
   5   2   9        105.02         91.72         1.99 o                         
  -4   3   9          1.09          0.05         0.76 o                         
  -3   3   9         78.63         71.32         1.90 o                         
  -2   3   9        699.08        689.62         6.81 o                         
  -1   3   9        477.63        457.44         7.02 o                         
   0   3   9        420.15        420.06         3.06 o                         
   1   3   9        195.35        182.73         2.26 o                         
   2   3   9        254.67        234.77         2.95 o                         
   3   3   9         19.08         20.62         0.83 o                         
   4   3   9        143.31        133.43         2.33 o                         
   5   3   9          0.38          0.40         0.25 o                         
  -4   4   9        135.82        163.07         2.59 o                         
  -3   4   9          1.66          1.48         0.65 o                         
  -2   4   9        148.83        149.19         2.16 o                         
  -1   4   9        446.87        449.11         4.77 o                         
   0   4   9         59.50         63.90         0.90 o                         
   1   4   9        266.41        257.24         3.18 o                         
   2   4   9        559.66        538.16         3.85 o                         
   3   4   9         70.57         72.86         1.35 o                         
   4   4   9         31.96         26.55         1.16 o                         
   5   4   9        105.54         92.79         2.36 o                         
  -4   5   9         80.20         82.49         3.38 o                         
  -3   5   9          0.08          0.00         0.89 o                         
  -2   5   9         31.21         29.09         1.14 o                         
  -1   5   9        551.43        535.68         5.94 o                         
   0   5   9         52.86         46.38         1.18 o                         
   1   5   9         37.16         33.59         0.98 o                         
   2   5   9        136.58        135.90         1.80 o                         
   3   5   9         97.07        103.42         1.89 o                         
   4   5   9          9.68          6.67         0.74 o                         
   5   5   9          2.78          0.84         0.37 o                         
  -3   6   9         13.58         18.09         2.72 o                         
  -2   6   9          0.26          0.02         0.43 o                         
  -1   6   9          4.78          5.07         0.46 o                         
   0   6   9        344.42        329.51         5.09 o                         
   1   6   9          0.53          0.89         0.46 o                         
   2   6   9         37.93         31.37         1.00 o                         
   3   6   9        134.37        138.93         3.10 o                         
   4   6   9         80.35         91.83         1.56 o                         
  -3   7   9         92.61         95.99         2.04 o                         
  -2   7   9          0.94          1.41         0.65 o                         
  -1   7   9         94.36         95.36         1.62 o                         
   0   7   9         93.43         95.08         1.91 o                         
   1   7   9         62.64         68.70         1.97 o                         
   2   7   9          4.07          2.76         0.47 o                         
   3   7   9         35.19         31.92         0.89 o                         
   4   7   9         73.02         72.86         1.55 o                         
  -2   8   9         15.87         20.14         1.32 o                         
  -1   8   9          3.37          3.53         0.46 o                         
   0   8   9          6.20         11.47         0.69 o                         
   1   8   9        118.82        107.48         2.53 o                         
   2   8   9         33.59         48.42         0.92 o                         
   3   8   9         33.56         29.43         0.94 o                         
   0   9   9        105.02        107.20         1.93 o                         
   1   9   9         33.27         48.05         1.34 o                         
   2   9   9         15.65         20.71         1.05 o                         
   0  -3  10          7.61         10.40         0.75 o                         
   1  -3  10         20.94         22.95         1.10 o                         
  -2  -2  10         14.19          8.27         0.67 o                         
  -1  -2  10        173.54        204.58         3.87 o                         
   0  -2  10          8.83          8.10         0.51 o                         
   1  -2  10         96.21         98.44         2.00 o                         
   2  -2  10         46.29         41.77         1.28 o                         
   3  -2  10          5.13          4.81         2.28 o                         
  -2  -1  10         35.15         31.79         0.96 o                         
  -1  -1  10         94.78         97.06         1.63 o                         
   0  -1  10          2.55          0.98         0.49 o                         
   1  -1  10          5.77          4.34         0.53 o                         
   2  -1  10         37.36         37.58         0.92 o                         
   3  -1  10         74.77         77.07         1.77 o                         
   4  -1  10         41.48         48.31         1.48 o                         
  -3   0  10         24.11         20.79         1.06 o                         
  -2   0  10         76.54         73.40         1.29 o                         
  -1   0  10         92.75         88.48         2.37 o                         
   0   0  10        865.87        870.41         8.60 o                         
   1   0  10         29.30         28.82         1.10 o                         
   2   0  10        224.99        217.31         3.46 o                         
   3   0  10         60.94         62.11         1.55 o                         
   4   0  10          4.06          2.54         1.22 o                         
  -3   1  10        176.09        176.47         4.53 o                         
  -2   1  10          4.39          5.42         0.55 o                         
  -1   1  10          2.23          2.56         0.40 o                         
   0   1  10        253.35        259.98         3.07 o                         
   1   1  10         15.38         14.21         0.79 o                         
   2   1  10         16.05         14.21         0.89 o                         
   3   1  10        130.49        136.24         2.31 o                         
   4   1  10         65.21         58.25        11.44 o                         
  -3   2  10         35.44         40.59         1.03 o                         
  -2   2  10         53.06         51.71         1.52 o                         
  -1   2  10        414.01        417.21         4.48 o                         
   0   2  10          9.08          9.90         0.68 o                         
   1   2  10       1350.77       1404.61        11.22 o                         
   2   2  10          0.28          0.69         0.55 o                         
   3   2  10        152.80        149.33         2.26 o                         
   4   2  10        145.86        156.15         2.57 o                         
   5   2  10          5.48          5.48         0.89 o                         
  -3   3  10          0.38         -0.02         0.81 o                         
  -2   3  10        197.63        178.97         2.21 o                         
  -1   3  10         27.69         23.69         1.00 o                         
   0   3  10         78.91         92.16         1.52 o                         
   1   3  10          3.43          3.99         0.68 o                         
   2   3  10          7.03          6.88         0.67 o                         
   3   3  10        138.50        122.10         2.79 o                         
   4   3  10        111.96        130.79         2.17 o                         
   5   3  10         91.70        101.70         2.30 o                         
  -3   4  10          5.14          5.78         1.56 o                         
  -2   4  10         14.49         21.72         1.39 o                         
  -1   4  10          0.90          1.53         0.40 o                         
   0   4  10         84.15         79.81         2.00 o                         
   1   4  10         73.03         82.95         1.95 o                         
   2   4  10        631.52        632.24         4.69 o                         
   3   4  10         55.13         50.34         1.03 o                         
   4   4  10         29.11         30.48         0.96 o                         
   5   4  10        128.73        147.17         3.89 o                         
  -3   5  10          2.19          1.05         0.70 o                         
  -2   5  10          0.14         -0.27         0.55 o                         
  -1   5  10        222.95        216.37         2.14 o                         
   0   5  10        345.50        359.69         3.76 o                         
   1   5  10         23.92         22.62         0.93 o                         
   2   5  10          8.44          7.42         0.52 o                         
   3   5  10         97.81         89.91         1.49 o                         
   4   5  10         61.74         71.22         1.35 o                         
  -3   6  10         97.85        106.46         2.87 o                         
  -2   6  10          1.75          1.11         0.41 o                         
  -1   6  10         47.34         52.99         1.14 o                         
   0   6  10         26.11         21.43         1.11 o                         
   1   6  10          0.28         -0.36         0.42 o                         
   2   6  10         13.59         14.45         0.82 o                         
   3   6  10        630.30        625.46         4.74 o                         
   4   6  10        105.22        104.06         1.68 o                         
  -2   7  10          8.64          9.27         0.84 o                         
  -1   7  10         28.18         27.53         1.16 o                         
   0   7  10        357.72        362.79         4.80 o                         
   1   7  10        112.50        110.97         1.75 o                         
   2   7  10         10.70          5.93         0.65 o                         
   3   7  10         73.17         77.38         1.26 o                         
  -1   8  10          3.12          4.54         0.50 o                         
   0   8  10         35.03         37.06         0.99 o                         
   1   8  10        110.49         95.63         1.73 o                         
   2   8  10         11.31         18.04         0.70 o                         
   3   8  10          1.81          2.81         0.59 o                         
   1  -2  11         10.77          8.81         1.02 o                         
  -1  -1  11          4.92          7.86         0.50 o                         
   0  -1  11         70.76         69.83         1.36 o                         
   1  -1  11          6.24          8.61         0.55 o                         
   2  -1  11         10.37          9.93         0.73 o                         
  -2   0  11         23.24         28.31         0.85 o                         
  -1   0  11         38.08         37.50         1.16 o                         
   0   0  11         10.82         12.96         1.07 o                         
   1   0  11         38.40         39.27         0.94 o                         
   2   0  11         17.67         19.53         0.65 o                         
   3   0  11         19.47         15.13         0.83 o                         
  -2   1  11         60.48         68.40         1.40 o                         
  -1   1  11         16.99         17.99         1.00 o                         
   0   1  11         13.12         13.87         0.65 o                         
   1   1  11         32.22         37.39         1.13 o                         
   2   1  11          0.87          0.78         0.42 o                         
   3   1  11          1.55          2.31         0.55 o                         
  -2   2  11         90.51         94.89         2.35 o                         
  -1   2  11         50.50         47.93         1.77 o                         
   0   2  11         94.55         94.65         1.79 o                         
   1   2  11        125.70        125.09         2.47 o                         
   2   2  11          4.59          5.37         0.65 o                         
   3   2  11         52.17         58.04         1.70 o                         
   4   2  11          9.78         13.11         0.86 o                         
  -3   3  11          2.34          1.20         0.99 o                         
  -2   3  11         48.31         44.17         2.46 o                         
  -1   3  11         36.76         48.45         1.72 o                         
   0   3  11         64.55         76.84         1.73 o                         
   1   3  11         58.72         61.27         1.52 o                         
   2   3  11         31.24         32.39         1.08 o                         
   3   3  11          3.33          4.55         0.49 o                         
   4   3  11          7.01          6.23         0.59 o                         
  -2   4  11         11.61         13.17         0.93 o                         
  -1   4  11        191.16        201.56         3.72 o                         
   0   4  11        145.45        160.25         3.80 o                         
   1   4  11         55.58         61.10         1.44 o                         
   2   4  11        422.86        439.15         5.33 o                         
   3   4  11          2.90          2.08         0.45 o                         
   4   4  11        148.25        157.40         2.12 o                         
  -2   5  11          1.27          2.89         0.58 o                         
  -1   5  11        254.91        233.21         3.19 o                         
   0   5  11        103.66        113.75         3.61 o                         
   1   5  11         11.12          9.33         0.58 o                         
   2   5  11         14.81         14.99         0.61 o                         
   3   5  11         25.50         26.47         0.74 o                         
   4   5  11         14.17         11.81         0.86 o                         
  -2   6  11         72.76         72.07         3.08 o                         
  -1   6  11          1.30          0.50         0.60 o                         
   0   6  11        224.50        225.13         3.15 o                         
   1   6  11        236.27        251.57         3.47 o                         
   2   6  11          0.08         -0.14         0.39 o                         
   3   6  11        361.02        361.69         2.52 o                         
  -1   7  11        101.88         97.83         1.95 o                         
   0   7  11         94.51         89.24         1.70 o                         
   1   7  11         27.20         31.17         1.20 o                         
   2   7  11          4.63          5.08         0.42 o                         
   3   7  11          0.26         -0.12         0.41 o                         
   1   8  11         47.53         55.13         1.62 o                         
   0   0  12          1.56          1.96         0.68 o                         
   1   0  12        135.81         59.91        67.39 o                         
  -1   1  12         70.98         71.66         2.48 o                         
   0   1  12          0.27          0.21         0.41 o                         
   1   1  12        116.55        101.40         1.89 o                         
   2   1  12          0.33          0.30         0.43 o                         
  -1   2  12         12.80         14.31         0.78 o                         
   0   2  12          4.10          5.83         0.69 o                         
   1   2  12          0.66          0.07         0.42 o                         
   2   2  12         71.51         67.74         1.80 o                         
   3   2  12          0.21         -0.21         0.47 o                         
  -1   3  12         54.25         53.00         1.25 o                         
   0   3  12         64.60         69.86         1.73 o                         
   1   3  12         15.49         13.21         1.30 o                         
   2   3  12        178.40        184.69         5.03 o                         
   3   3  12          0.48          0.15         0.49 o                         
  -1   4  12         46.07         47.46         3.14 o                         
   0   4  12         61.33         61.05         5.40 o                         
   1   4  12          6.13          8.12         0.61 o                         
   2   4  12         31.89         34.28         1.16 o                         
   3   4  12        151.81        156.58         2.18 o                         
  -1   5  12          0.70         -0.28         0.73 o                         
   0   5  12          4.76          5.53         0.62 o                         
   1   5  12         64.36         61.79         1.63 o                         
   2   5  12          0.53          0.11         0.32 o                         
   3   5  12        142.84        152.60         4.37 o                         
   0   6  12         15.42         18.68         0.85 o                         
   1   6  12         16.39         17.36         0.80 o                         
   2   6  12         20.54         24.70         1.11 o                         
   1   3  13          3.06          3.07         0.86 o                         
   1   4  13         30.89         33.62         1.78 o                         
                                                                                
